# Supplementary material for: Combining BET inhibition with SMAC mimetics restricts tumor growth and triggers immune surveillance in preclinical cancer models
Source: Cell Rep Med. 2025 Aug 25;6(9):102313. doi: 10.1016/j.xcrm.2025.102313 (PMC12490239; doi:10.1016/j.xcrm.2025.102313)
Supplement: Table S1. Cell lines [file mmc2.xlsx]

## Sheet: Cell Line Panel
Cell Line	Tissue	Media	origin
COLO-201	Colorectal	ATCC-formulated RPMI with 10% FBS	Horizon Discovery
COLO-205	Colorectal	RPMI with 10% FBS	Horizon Discovery
COLO-320-HSR	Colorectal	RPMI with 10% FBS	Horizon Discovery
COLO-741	Colorectal	RPMI with 10% FBS	Horizon Discovery
DLD-1	Colorectal	RPMI with 10% FBS	Horizon Discovery
Gp2D	Colorectal	DMEM with 10% FBS	Horizon Discovery
HCT-116	Colorectal	McCoy's 5A with 10% FBS	Horizon Discovery
HCT-15	Colorectal	RPMI with 10% FBS	Horizon Discovery
HCT-8	Colorectal	RPMI with 10% Horse Serum	Horizon Discovery
HT-115	Colorectal	DMEM with 15% FBS and 2mM Glutamine	Horizon Discovery
HT-29	Colorectal	McCoy's 5A with 10% FBS	Horizon Discovery
HT55	Colorectal	EMEM with 20% FBS	Horizon Discovery
KM12	Colorectal	RPMI with 10% FBS	Horizon Discovery
LoVo	Colorectal	Hams F12K with 10% FBS	Horizon Discovery, ATCC
LS-123	Colorectal	EMEM with 10% FBS	Horizon Discovery
LS-174T	Colorectal	EMEM with 10% FBS	Horizon Discovery
LS-411N	Colorectal	RPMI with 10% FBS	Horizon Discovery
LS-513	Colorectal	RPMI with 10% FBS	Horizon Discovery
MDST8	Colorectal	DMEM with 10% FBS	Horizon Discovery
NCI-H747	Colorectal	RPMI with 10% FBS	Horizon Discovery
RCM-1	Colorectal	RPMI: Hams' F12 (1:1) with 10% FBS	Horizon Discovery
RKO	Colorectal	EMEM with 10% FBS	Horizon Discovery
SW1116	Colorectal	RPMI with 10% FBS	Horizon Discovery
SW1417	Colorectal	RPMI with 10% FBS	Horizon Discovery
SW48	Colorectal	RPMI with 10% FBS	Horizon Discovery
SW480	Colorectal	RPMI with 10% FBS	Horizon Discovery
SW620	Colorectal	RPMI with 10% FBS	Horizon Discovery
SW837	Colorectal	RPMI with 10% FBS	Horizon Discovery
WiDr	Colorectal	EMEM with 10% FBS	Horizon Discovery
C10	Colorectal	ISCOVE'S 10% FBS	ECACC
C106	Colorectal	ISCOVE'S 10% FBS	ECACC
C125PM	Colorectal	ISCOVE'S 10% FBS	ECACC
C32	Colorectal	ISCOVE'S 10% FBS	ECACC
C70	Colorectal	ISCOVE'S 10% FBS	ECACC
C75	Colorectal	ISCOVE'S 10% FBS	ECACC
C80	Colorectal	ISCOVE'S 10% FBS	ECACC
C84	Colorectal	ISCOVE'S 10% FBS	ECACC
C99	Colorectal	ISCOVE'S 10% FBS	ECACC
CACO2	Colorectal	MEM 10% FBS	ATCC
CAR1	Colorectal	MEM 10% FBS	HSRRB
CCK81	Colorectal	MEM 10% FBS	JCRB
CL14	Colorectal	DMEM F12 10% FBS	DMSZ
COCM1	Colorectal	DMEM F12 10% FBS	HSRRB
COLO201	Colorectal	RPMI 10% FBS	ATCC
COLO60H	Colorectal	F12 10% FBS	CLS
COLO678	Colorectal	RPMI 10% FBS	DSMZ
COLO94H	Colorectal	MEM 10% FBS	CLS
HCA24	Colorectal	DMEM 10% FBS	ECACC
HCA46	Colorectal	DMEM 10% FBS	ECACC
HCA7	Colorectal	DMEM 10% FBS	ECACC
HCC2998	Colorectal	RPMI 10% FBS	NCI
HRA16	Colorectal	DMEM 10% FBS	ECACC
HROC374	Colorectal	DMEM F12 10% FBS	LINNEBACHER
HT 29	Colorectal	RPMI 10% FBS	ATCC
HUTU80	Colorectal	DMEM 10% FBS	ATCC
JVE207	Colorectal	RPMI 10% FBS	LUMC
KM12C	Colorectal	MEM 10% FBS	KOREAN C. B.
KM12L4	Colorectal	DMEM 10% FBS	KOREAN C. B.
KM12SM	Colorectal	MEM 10% FBS	KOREAN C. B.
KM20	Colorectal	RPMI 10% FBS	KOREAN C. B.
LIM2550	Colorectal	RPMI 10% FBS	AUSTRALIAN C.B
LIM2551	Colorectal	RPMI 10% FBS	AUSTRALIAN C.B
SNU1040	Colorectal	RPMI 10% FBS	KOREAN C. B.
SNU1047	Colorectal	RPMI 10% FBS	KOREAN C. B.
SNU1181	Colorectal	RPMI 10% FBS	KOREAN C. B.
SNU1235	Colorectal	RPMI 10% FBS	KOREAN C. B.
SNU1411	Colorectal	RPMI 10% FBS	KOREAN C. B.
SNU1460	Colorectal	RPMI 10% FBS	KOREAN C. B.
SNU1544	Colorectal	RPMI 10% FBS	KOREAN C. B.
SNU1684	Colorectal	RPMI 10% FBS	KOREAN C. B.
SNU254	Colorectal	RPMI 10% FBS	KOREAN C. B.
SNU283	Colorectal	RPMI 10% FBS	KOREAN C. B.
SNU503	Colorectal	RPMI 10% FBS	KOREAN C. B.
SNU977	Colorectal	RPMI 10% FBS	KOREAN C. B.
SNUC2B	Colorectal	RPMI 10% FBS	KOREAN C. B.
T84	Colorectal	DMEM F12 10% FBS	ATCC
AGS	Gastric	Hams F12K with 10% FBS	Horizon Discovery
GCIY	Gastric	EMEM with 15% FBS	Horizon Discovery
GSU	Gastric	RPMI with 10% FBS	Horizon Discovery
HGC-27	Gastric	EMEM with 10% FBS	Horizon Discovery
HUTU-80	Gastric	EMEM with 10% FBS	Horizon Discovery
IM-95	Gastric	DMEM with 10% FBS and 10mg/l human Insulin	Horizon Discovery
KE-39	Gastric	ATCC-formulated RPMI with 10% FBS	Horizon Discovery
MKN-45	Gastric	ATCC-formulated RPMI with 20% FBS	DSMZ
LMSU	Gastric	Ham's F10 with 10% FBS	Horizon Discovery
MKN74	Gastric	RPMI with 10% FBS	Horizon Discovery
NCI-SNU-1	Gastric	ATCC-formulated RPMI with 10% FBS	Horizon Discovery
NUGC-3	Gastric	RPMI with 10% FBS	Horizon Discovery
OCUM-1	Gastric	DMEM with 10% FBS	Horizon Discovery
RERF-GC-1B	Gastric	RPMI with 10% FBS	Horizon Discovery
SNU-16	Gastric	ATCC-formulated RPMI with 10% FBS, 25mM HEPES and 25mM Sodium Bicarbonate	Horizon Discovery
SNU-216	Gastric	ATCC-formulated RPMI with 10% FBS, 25mM HEPES and 25mM Sodium Bicarbonate	Horizon Discovery
SNU-668	Gastric	ATCC-formulated RPMI with 10% FBS, 25mM HEPES and 25mM Sodium Bicarbonate	Horizon Discovery
A549	NSCLC	Hams F12K with 10% FBS	Horizon Discovery
Calu-1	NSCLC	McCoy's 5A with 10% FBS	Horizon Discovery
Calu-3	NSCLC	EMEM with 10% FBS	Horizon Discovery
Calu-6	NSCLC	EMEM with 10% FBS	Horizon Discovery
ChaGo-K-1	NSCLC	RPMI with 10% FBS	Horizon Discovery
COR-L105	NSCLC	RPMI with 10% FBS	Horizon Discovery
EBC-1	NSCLC	EMEM with 10% FBS	Horizon Discovery
HARA	NSCLC	RPMI with 10% FBS	Horizon Discovery
HCC1195	NSCLC	RPMI with 10% FBS	Horizon Discovery
HCC1438	NSCLC	RPMI with 10% FBS and 25 mM HEPES and 25mM Sodium Bicarbonate	Horizon Discovery
HCC-15	NSCLC	RPMI with 10% FBS	Horizon Discovery
HCC1588	NSCLC	RPMI with 10% FBS	Horizon Discovery
HCC1833	NSCLC	RPMI with 10% FBS and 25 mM HEPES and 25mM Sodium Bicarbonate	Horizon Discovery
HCC78	NSCLC	ATCC-formulated RPMI with 10% FBS	Horizon Discovery
HCC95	NSCLC	RPMI with 10% FBS	Horizon Discovery
HLC-1	NSCLC	Ham's F10 with 10% FBS	Horizon Discovery
KNS-62	NSCLC	EMEM with 20% FBS	Horizon Discovery
LCLC-97TM1	NSCLC	RPMI with 20% FBS	Horizon Discovery
LK-2	NSCLC	RPMI with 10% FBS	Horizon Discovery
LU-65	NSCLC	RPMI with 10% FBS	Horizon Discovery
LU-99	NSCLC	RPMI with 10% FBS	Horizon Discovery
LUDLU-1	NSCLC	RPMI with 10% FBS	Horizon Discovery
NCI-H1373	NSCLC	RPMI with 10% FBS	Horizon Discovery
NCI-H1437	NSCLC	RPMI with 10% FBS	Horizon Discovery
NCI-H1650	NSCLC	RPMI with 10% FBS	Horizon Discovery
NCI-H1792	NSCLC	RPMI with 10% FBS	Horizon Discovery
NCI-H1838	NSCLC	RPMI with 10% FBS	Horizon Discovery
NCI-H1975	NSCLC	RPMI with 10% FBS	Horizon Discovery
NCI-H2030	NSCLC	RPMI with 10% FBS	Horizon Discovery
NCI-H2087	NSCLC	RPMI with 10% FBS	Horizon Discovery
NCI-H2122	NSCLC	RPMI with 10% FBS	Horizon Discovery
NCI-H2126	NSCLC	HITES	Horizon Discovery
NCI-H2228	NSCLC	RPMI with 10% FBS	Horizon Discovery
NCI-H23	NSCLC	RPMI with 10% FBS	Horizon Discovery
NCI-H292	NSCLC	RPMI with 10% FBS	Horizon Discovery
NCI-H322	NSCLC	RPMI with 10% FBS	Horizon Discovery
NCI-H358	NSCLC	RPMI with 10% FBS	Horizon Discovery
NCI-H441	NSCLC	RPMI with 10% FBS	Horizon Discovery
NCI-H460	NSCLC	RPMI with 10% FBS	Horizon Discovery
NCI-H520	NSCLC	RPMI with 10% FBS	Horizon Discovery
NCI-H596	NSCLC	RPMI with 10% FBS	Horizon Discovery
NCI-H661	NSCLC	RPMI with 10% FBS	Horizon Discovery
NCI-H838	NSCLC	RPMI with 10% FBS	Horizon Discovery
RERF-LC-Ad2	NSCLC	RPMI with 10% FBS	Horizon Discovery
SK-LU-1	NSCLC	EMEM with 10% FBS	Horizon Discovery
SW900	NSCLC	RPMI with 10% FBS	Horizon Discovery
AsPC-1	Pancreas	RPMI with 10% FBS	Horizon Discovery
BxPC-3	Pancreas	RPMI with 10% FBS	Horizon Discovery, ATCC
CAPAN-2	Pancreas	McCoy's 5A with 10% FBS	Horizon Discovery
CFPAC-1	Pancreas	IMDM with 10% FBS	Horizon Discovery
HPAF-II	Pancreas	EMEM with 10% FBS	Horizon Discovery
KLM-1	Pancreas	RPMI with 10% FBS	Horizon Discovery
KP-2	Pancreas	RPMI with 10% FBS	Horizon Discovery
KP-3	Pancreas	RPMI with 10% FBS	Horizon Discovery
KP-4	Pancreas	RPMI with 10% FBS	Horizon Discovery
MIA PaCa-2	Pancreas	DMEM with 10% FBS and 2.5% horse serum	Horizon Discovery
Panc 04.03	Pancreas	RPMI with 15% FBS and 10 Units/ml human insulin	Horizon Discovery
PSN1	Pancreas	RPMI with 10% FBS	Horizon Discovery
SNU-324	Pancreas	ATCC-formulated RPMI with 10% FBS, 25mM HEPES and 25mM Sodium Bicarbonate	Horizon Discovery
SUIT-2	Pancreas	RPMI with 10% FBS	Horizon Discovery
Pan02	Pancreas, mouse	RPMI with 10% FBS	NIH, Ref#E-050-2016
Abbreviations
ATCC	American Type Culture Collection
AUSTRALIAN C.B	CellBank Australia
CLS	CLS Cell Lines Service GmbH
DMSZ	Leibniz Institute DSMZ · German Collection of Microorganisms and Cell Cultures
ECACC	European Collection of Authenticated Cell Cultures
HSRRB	Health Science Research Resources Bank
JCRB	Japanese Collection of Research Bioresources
KOREAN C. B.	Korean Cell Line Bank
LINNEBACHER	Michael Linnebacher University of Rostock
LUMC	Leiden University Medical Center
NCI	National Cancer Institute
