# Supplementary material for: Combining BET inhibition with SMAC mimetics restricts tumor growth and triggers immune surveillance in preclinical cancer models
Source: Cell Rep Med. 2025 Aug 25;6(9):102313. doi: 10.1016/j.xcrm.2025.102313 (PMC12490239; doi:10.1016/j.xcrm.2025.102313)
Supplement: Table S2. IC50 synergy scores [file mmc3.xlsx]

## Sheet: Synergy scores
Cell line	Indication	Synergy Score (BLISS combo6)
SNU1544	Colorectal	-2.85
C75	Colorectal	-1.79
COLO-741	Colorectal	-1.52287
CAR1	Colorectal	-0.85
SNU503	Colorectal	-0.12
HCA7	Colorectal	-0.06
C106	Colorectal	0.61
SW48	Colorectal	1.07084
C10	Colorectal	1.65
COLO-320-HSR	Colorectal	1.79156
SW480	Colorectal	1.97508
SNU1181	Colorectal	2.41
CACO2	Colorectal	2.76
LS-174T	Colorectal	3.37832
Gp2D	Colorectal	3.48153
NCI-H747	Colorectal	3.71321
SNU1235	Colorectal	3.74
KM12	Colorectal	4.00491
SNU283	Colorectal	4.6
COLO678	Colorectal	5.6
CCK81	Colorectal	5.83
SW620	Colorectal	5.8506
LS-123	Colorectal	5.98389
SW1417	Colorectal	6.11898
HUTU80	Colorectal	6.13
WiDr	Colorectal	7.30166
HT55	Colorectal	7.47719
C70	Colorectal	7.62
HROC374	Colorectal	7.73
KM12L4	Colorectal	8.04
HCT-116	Colorectal	8.27967
SNU1684	Colorectal	8.3
COLO-205	Colorectal	8.36045
LS-411N	Colorectal	8.46098
HT-115	Colorectal	9.40952
DLD-1	Colorectal	9.69567
COLO94H	Colorectal	9.71
COLO60H	Colorectal	9.74
SW837	Colorectal	10.2862
CL14	Colorectal	10.82
JVE207	Colorectal	11.05
COLO-201	Colorectal	11.1815
C125PM	Colorectal	11.25
HCT-15	Colorectal	11.3862
RKO	Colorectal	11.9574
SNU1411	Colorectal	12.01
LS-513	Colorectal	12.2415
HRA16	Colorectal	12.3
KM12SM	Colorectal	12.44
SNU977	Colorectal	12.66
T84	Colorectal	12.79
SNUC2B	Colorectal	13.77
SW1116	Colorectal	13.9852
HCA24	Colorectal	14.17
SNU1040	Colorectal	14.73
HCT-8	Colorectal	15.2059
SNU1460	Colorectal	15.54
C99	Colorectal	15.6
C84	Colorectal	15.8
KM12C	Colorectal	16.55
COCM1	Colorectal	18.47
HT-29	Colorectal	19.5121
MDST8	Colorectal	19.5601
RCM-1	Colorectal	20.6446
SNU254	Colorectal	20.87
LIM2551	Colorectal	21.14
LoVo	Colorectal	21.802
LIM2550	Colorectal	21.93
KM20	Colorectal	23.2
C32	Colorectal	24.65
HCC2998	Colorectal	26.1
SNU1047	Colorectal	31.29
HCA46	Colorectal	32.65
C80	Colorectal	40.97
IM-95	Gastric	-2.05899
RERF-GC-1B	Gastric	-1.84456
OCUM-1	Gastric	-0.347057
SNU-216	Gastric	0.582854
NUGC-3	Gastric	1.21551
SNU-16	Gastric	1.99363
LMSU	Gastric	2.24052
SNU-1	Gastric	3.75725
GCIY	Gastric	4.86679
MKN74	Gastric	6.55807
SNU-668	Gastric	6.96562
HUTU-80	Gastric	7.99793
KE-39	Gastric	9.08342
GSU	Gastric	20.8882
AGS	Gastric	30.3243
HGC-27	Gastric	31.0416
MKN-45	Gastric	35.7542
Calu-1	NSCLC	-3.41823
LK-2	NSCLC	-2.25021
Calu-3	NSCLC	-1.17734
A549	NSCLC	0.648595
NCI-H1373	NSCLC	1.49752
NCI-H1792	NSCLC	1.50886
NCI-H1650	NSCLC	1.61598
NCI-H2087	NSCLC	2.54041
KNS-62	NSCLC	3.08503
HCC1833	NSCLC	3.33991
HCC95	NSCLC	3.42306
HARA	NSCLC	3.80361
SW900	NSCLC	3.83039
LCLC-97TM1	NSCLC	4.21975
NCI-H1838	NSCLC	4.58993
HCC78	NSCLC	4.60094
HCC1195	NSCLC	4.62888
NCI-H2228	NSCLC	6.21573
NCI-H322	NSCLC	6.37806
HCC1588	NSCLC	6.42971
NCI-H838	NSCLC	6.81067
NCI-H1437	NSCLC	7.32912
HCC1438	NSCLC	7.3295
LUDLU-1	NSCLC	7.50259
ChaGo-K-1	NSCLC	7.785
NCI-H2122	NSCLC	8.06252
NCI-H292	NSCLC	8.33002
COR-L105	NSCLC	8.82138
EBC-1	NSCLC	9.08266
RERF-LC-Ad2	NSCLC	10.6905
NCI-H2126	NSCLC	10.731
LU-99	NSCLC	11.275
NCI-H358	NSCLC	11.7778
HLC-1	NSCLC	11.9642
NCI-H23	NSCLC	11.9677
LU-65	NSCLC	12.0074
NCI-H460	NSCLC	12.3693
NCI-H1975	NSCLC	12.9246
NCI-H520	NSCLC	13.5244
HCC-15	NSCLC	15.9171
SK-LU-1	NSCLC	17.5038
NCI-H441	NSCLC	20.4468
NCI-H2030	NSCLC	24.0083
NCI-H661	NSCLC	24.7431
Calu-6	NSCLC	25.7186
NCI-H596	NSCLC	27.9938
BxPC-3	Pancreas	-0.987588
Panc 04.03	Pancreas	-0.0713162
SUIT-2	Pancreas	0.401547
CAPAN-2	Pancreas	1.80031
KP-2	Pancreas	2.2623
KLM-1	Pancreas	3.67366
KP-4	Pancreas	4.64472
SNU-324	Pancreas	8.02346
MIA PaCa-2	Pancreas	8.60145
KP-3	Pancreas	10.1513
PSN1	Pancreas	10.5923
AsPC-1	Pancreas	10.9687
HPAF-II	Pancreas	12.9113
CFPAC-1	Pancreas	16.0683

## Sheet: IC50 single drugs BI
Cell Line	Indication	IC50 SMACm (µM)	IC50 BETi (µM)	SMACm sensitive (IC50 < 1µM)
COLO-201	Colorectal	0.368668	0.0206133	yes
COLO-205	Colorectal	4.9893	0.0255464
COLO-320-HSR	Colorectal	2.86193	0.00961874
COLO-741	Colorectal	0.830868	0.0307346	yes
DLD-1	Colorectal	5.18788	0.0461744
Gp2D	Colorectal	3.6193	0.0151486
HCT-116	Colorectal	4.05919	0.016177
HCT-15	Colorectal	2.81882	0.0645231
HCT-8	Colorectal		0.02622
HT-115	Colorectal	3.86999	0.0176092
HT-29	Colorectal	4.24221	0.00724476
HT55	Colorectal	4.99748	0.323916
KM12	Colorectal	7.46284	0.0758703
LoVo	Colorectal	4.76293	0.00751578
LS-123	Colorectal	4.8595	0.871936
LS-174T	Colorectal	2.40792	0.0107208
LS-411N	Colorectal	4.43398	0.00639812
LS-513	Colorectal	5.77453	0.0655009
MDST8	Colorectal	4.78349	0.554085
NCI-H747	Colorectal	5.05629	0.0619876
RCM-1	Colorectal	5.76488	0.0884941
RKO	Colorectal	5.07413	0.00873921
SW1116	Colorectal	4.50662	0.0103002
SW1417	Colorectal	3.90257	0.0211742
SW48	Colorectal	5.89667	0.028407
SW480	Colorectal	5.80797	0.136611
SW620	Colorectal	4.45857	0.0235261
SW837	Colorectal	6.23957	0.017224
WiDr	Colorectal	4.24641	0.0108464
C10	Colorectal	6.468	0.05631
C106	Colorectal	1.604	0.01496
C125PM	Colorectal	1.259	0.01197
C32	Colorectal	1.087	0.01934
C70	Colorectal	3.305	0.007578
C75	Colorectal	2.799	0.01468
C80	Colorectal	1.808	0.02247
C84	Colorectal	3.347	0.01606
C99	Colorectal	3.799	0.02589
CACO2	Colorectal	2.973	0.05006
CAR1	Colorectal	2.098	0.05348
CCK81	Colorectal	7.34	0.009327
CL14	Colorectal	1.913	0.04351
COCM1	Colorectal	7.582	0.02075
COLO60H	Colorectal	4.372	0.04082
COLO678	Colorectal	2.593	0.0452
COLO94H	Colorectal	4.693	0.06914
HCA24	Colorectal	1.731	0.04264
HCA46	Colorectal	3.539	0.02599
HCA7	Colorectal	2.833	0.008421
HCC2998	Colorectal	3.062	0.02482
HRA16	Colorectal	3.99	0.04969
HROC374	Colorectal	3.339	0.01199
HUTU80	Colorectal	1.36	0.01931
JVE207	Colorectal	7.201	0.08738
KM12C	Colorectal	5.22	0.0743
KM12L4	Colorectal	4.04	0.0433
KM12SM	Colorectal	4.308	0.06939
KM20	Colorectal	5.039	0.03475
LIM2550	Colorectal	2.077	0.0135
LIM2551	Colorectal	2.248	0.02131
SNU1040	Colorectal	3.594	0.02186
SNU1047	Colorectal	2.786	0.04059
SNU1181	Colorectal	5.078	0.05909
SNU1235	Colorectal	2.142	0.07362
SNU1411	Colorectal	4.873	0.07388
SNU1460	Colorectal	3.149	0.04979
SNU1544	Colorectal	3.099	0.06052
SNU1684	Colorectal	3.202	0.06551
SNU254	Colorectal	1.757	0.06824
SNU283	Colorectal	3.778	0.005098
SNU503	Colorectal	5.231	0.006239
SNU977	Colorectal	2.883	0.0381
SNUC2B	Colorectal	0.1372	0.0279	yes
T84	Colorectal	4.438	0.07226
AGS	Gastric	4.06206	0.0984614
GCIY	Gastric	4.01285	0.045635
GSU	Gastric	5.67834	0.0134462
HGC-27	Gastric	2.88889	0.0186699
HUTU-80	Gastric	3.31015	0.14083
IM-95	Gastric	1.23565	0.0288716
KE-39	Gastric	3.86104	0.0113323
LMSU	Gastric		0.0365219
MKN-45	Gastric		0.022264
MKN74	Gastric	4.56731	0.015072
NCI-SNU-1	Gastric	6.16334	0.157872
NUGC-3	Gastric	4.58741	0.0212851
OCUM-1	Gastric		0.0538352
RERF-GC-1B	Gastric	4.29291	0.0142857
SNU-16	Gastric	4.32164	0.0144783
SNU-216	Gastric	4.31758	0.0992571
SNU-668	Gastric	6.28763	0.263966
A549	NSCLC	13.4894	0.0316278
Calu-1	NSCLC	8.41272	0.0899698
Calu-3	NSCLC	1.46079	0.0127078
Calu-6	NSCLC	4.92526	0.940374
ChaGo-K-1	NSCLC	5.42384	0.114694
COR-L105	NSCLC	4.46731	0.0089408
EBC-1	NSCLC	2.23307	0.00878563
HARA	NSCLC	3.966	0.0669877
HCC1195	NSCLC	4.59324
HCC1438	NSCLC	2.29453	0.0113436
HCC-15	NSCLC	4.60111	0.135696
HCC1588	NSCLC	3.06921	0.033538
HCC1833	NSCLC	0.102489	0.0118953	yes
HCC78	NSCLC	5.11499
HCC95	NSCLC	6.09388	0.110457
HLC-1	NSCLC	5.82904
KNS-62	NSCLC		0.0216125
LCLC-97TM1	NSCLC		0.0290765
LK-2	NSCLC	4.14772	0.00343893
LU-65	NSCLC	4.34575	0.020923
LU-99	NSCLC	7.3708	0.0124041
LUDLU-1	NSCLC		0.200057
NCI-H1373	NSCLC	13.2453	0.00884471
NCI-H1437	NSCLC		0.0266528
NCI-H1650	NSCLC		0.826787
NCI-H1792	NSCLC	4.78919	0.0406556
NCI-H1838	NSCLC	4.25336	0.0290213
NCI-H1975	NSCLC	4.627	0.018334
NCI-H2030	NSCLC	4.28734	0.275769
NCI-H2087	NSCLC	5.05021	0.0212176
NCI-H2122	NSCLC	5.14742	0.0427092
NCI-H2126	NSCLC	6.14352	0.0707958
NCI-H2228	NSCLC	4.44213
NCI-H23	NSCLC	3.42042	0.053711
NCI-H292	NSCLC	6.03304	0.02696
NCI-H322	NSCLC		0.480236
NCI-H358	NSCLC	143.745	0.540853
NCI-H441	NSCLC	6.12699	0.235295
NCI-H460	NSCLC	12.2851	38.6506
NCI-H520	NSCLC	4.0091	0.0410256
NCI-H596	NSCLC	4.41173	0.0131096
NCI-H661	NSCLC		2.36577
NCI-H838	NSCLC	4.17744	0.0377466
RERF-LC-Ad2	NSCLC	2.52469	0.0537383
SK-LU-1	NSCLC	0.494774	0.0249177	yes
SW900	NSCLC	1.78	0.5946
AsPC-1	Pancreas	47.7622	0.0190868
BxPC-3	Pancreas	0.530004	0.0298847	yes
CAPAN-2	Pancreas	8.58609	0.137521
CFPAC-1	Pancreas	1.98634	0.0280785
HPAF-II	Pancreas	4.64287	0.0270323
KLM-1	Pancreas	3.93425	0.0206096
KP-2	Pancreas	4.61912	0.0250872
KP-3	Pancreas	4.6209	0.32126
KP-4	Pancreas	4.1627	0.0861427
MIA PaCa-2	Pancreas		0.0127674
Panc 04.03	Pancreas	4.67924	0.0103902
PSN1	Pancreas	7.21446	19.8608
SNU-324	Pancreas	4.70393	0.00425726
SUIT-2	Pancreas	4.77398	0.0187813
In certain cases where estimated IC50 values were higher than the highest drug concetration applied, individual IC50 values could not be derived and therefore no value is shown.
