# Supplementary material for: Combining BET inhibition with SMAC mimetics restricts tumor growth and triggers immune surveillance in preclinical cancer models
Source: Cell Rep Med. 2025 Aug 25;6(9):102313. doi: 10.1016/j.xcrm.2025.102313 (PMC12490239; doi:10.1016/j.xcrm.2025.102313)
Supplement: Table S3. RNA-seq BxPC-3 in vivo after 4 h treatment [file mmc4.xlsx]

## Sheet: SMACm vs. vehicle 4h
Rank	Ensg	Symbol	Biotype	Log2foldchange	Average.expression	P.value	Adj.p.val	Regulation
1	ENSG00000125968	ID1	protein_coding	1.16	7.28	1.65e-08	0.000346	Up-regulated
2	ENSG00000170345	FOS	protein_coding	1.81	5.39	3.34e-07	0.00235	Up-regulated
3	ENSG00000184557	SOCS3	protein_coding	1.82	2.61	4.8e-06	0.0126	Up-regulated
4	ENSG00000229087		processed_pseudogene	1.63	2.68	1.03e-05	0.0181	Up-regulated
5	ENSG00000198355	PIM3	protein_coding	0.633	7.34	9.15e-08	0.000963	Not significant
6	ENSG00000167470	MIDN	protein_coding	0.533	8.66	5.36e-07	0.00253	Not significant
7	ENSG00000185236	RAB11B	protein_coding	0.629	6.11	6.01e-07	0.00253	Not significant
8	ENSG00000127399	LRRC61	protein_coding	0.767	3.85	1.17e-06	0.0041	Not significant
9	ENSG00000116685	KIAA2013	protein_coding	0.583	6.26	2.25e-06	0.00675	Not significant
10	ENSG00000049656	CLPTM1L	protein_coding	0.443	7.64	8.75e-06	0.0181	Not significant
11	ENSG00000063046	EIF4B	protein_coding	-0.518	6.29	9.21e-06	0.0181	Not significant
12	ENSG00000156508	EEF1A1	protein_coding	-0.914	3.28	9.82e-06	0.0181	Not significant
13	ENSG00000210049	MT-TF	Mt_tRNA	0.83	10.1	1.25e-05	0.0202	Not significant
14	ENSG00000136379	ABHD17C	protein_coding	0.914	7.32	1.56e-05	0.022	Not significant
15	ENSG00000137575	SDCBP	protein_coding	0.731	7.1	1.57e-05	0.022	Not significant
16	ENSG00000071894	CPSF1	protein_coding	0.458	5.96	1.67e-05	0.022	Not significant
17	ENSG00000124155	PIGT	protein_coding	0.493	7.61	1.96e-05	0.022	Not significant
18	ENSG00000097033	SH3GLB1	protein_coding	-0.448	7.03	1.98e-05	0.022	Not significant
19	ENSG00000139263	LRIG3	protein_coding	-0.993	4.32	1.87e-05	0.022	Not significant
20	ENSG00000170265	ZNF282	protein_coding	0.516	5.42	2.24e-05	0.0236	Not significant
21	ENSG00000069399	BCL3	protein_coding	0.77	4.45	2.59e-05	0.026	Not significant
22	ENSG00000136295	TTYH3	protein_coding	0.999	4.86	2.88e-05	0.0275	Not significant
23	ENSG00000178980	SELENOW	protein_coding	0.441	9.74	3.81e-05	0.0348	Not significant
24	ENSG00000126432	PRDX5	protein_coding	0.583	7.3	4.47e-05	0.0373	Not significant
25	ENSG00000147316	MCPH1	protein_coding	-0.562	5.02	4.61e-05	0.0373	Not significant
26	ENSG00000204310	AGPAT1	protein_coding	0.548	4.65	4.42e-05	0.0373	Not significant
27	ENSG00000149187	CELF1	protein_coding	0.29	8.56	4.87e-05	0.0379	Not significant
28	ENSG00000179134	SAMD4B	protein_coding	0.409	7.2	5.75e-05	0.0427	Not significant
29	ENSG00000213064	SFT2D2	protein_coding	-0.444	6.44	5.88e-05	0.0427	Not significant
30	ENSG00000198886	MT-ND4	protein_coding	0.72	13.6	6.59e-05	0.0463	Not significant
31	ENSG00000130402	ACTN4	protein_coding	0.544	11.1	8e-05	0.0543	Not significant
32	ENSG00000101193	GID8	protein_coding	0.522	7.69	8.63e-05	0.0555	Not significant
33	ENSG00000156482	RPL30	protein_coding	0.446	11	8.7e-05	0.0555	Not significant
34	ENSG00000102034	ELF4	protein_coding	0.507	5.82	8.98e-05	0.0556	Not significant
35	ENSG00000160058	BSDC1	protein_coding	0.559	5.9	9.87e-05	0.0578	Not significant
36	ENSG00000276248		sense_intronic	-1.57	0.872	9.88e-05	0.0578	Not significant
37	ENSG00000212907	MT-ND4L	protein_coding	0.386	9.5	0.000108	0.059	Not significant
38	ENSG00000034152	MAP2K3	protein_coding	0.697	7.24	0.000109	0.059	Not significant
39	ENSG00000184260	HIST2H2AC	protein_coding	-1.88	3.11	0.000109	0.059	Not significant
40	ENSG00000108100	CCNY	protein_coding	0.441	5.84	0.000118	0.0621	Not significant
41	ENSG00000105699	LSR	protein_coding	0.48	7.27	0.000124	0.0636	Not significant
42	ENSG00000102225	CDK16	protein_coding	0.602	5.52	0.000133	0.0668	Not significant
43	ENSG00000144136	SLC20A1	protein_coding	0.405	6.29	0.000143	0.0688	Not significant
44	ENSG00000090989	EXOC1	protein_coding	-0.314	6.45	0.000149	0.0688	Not significant
45	ENSG00000143093	STRIP1	protein_coding	0.408	5.92	0.000154	0.0688	Not significant
46	ENSG00000125944	HNRNPR	protein_coding	-0.519	8	0.000156	0.0688	Not significant
47	ENSG00000002834	LASP1	protein_coding	0.463	7.74	0.00016	0.0688	Not significant
48	ENSG00000139117	CPNE8	protein_coding	-0.464	5.28	0.000166	0.0688	Not significant
49	ENSG00000114416	FXR1	protein_coding	-0.54	6.35	0.000171	0.0688	Not significant
50	ENSG00000156273	BACH1	protein_coding	-0.519	5.14	0.000167	0.0688	Not significant
51	ENSG00000166441	RPL27A	protein_coding	0.456	11	0.000167	0.0688	Not significant
52	ENSG00000074695	LMAN1	protein_coding	0.485	7.53	0.000173	0.0688	Not significant
53	ENSG00000184357	HIST1H1B	protein_coding	-1.96	3.19	0.000161	0.0688	Not significant
54	ENSG00000185246	PRPF39	protein_coding	-0.547	5.69	0.000178	0.0692	Not significant
55	ENSG00000036257	CUL3	protein_coding	-0.397	6	0.000181	0.0692	Not significant
56	ENSG00000101126	ADNP	protein_coding	-0.495	6.87	0.0002	0.0725	Not significant
57	ENSG00000103978	TMEM87A	protein_coding	0.352	8.19	0.000203	0.0725	Not significant
58	ENSG00000140688	C16orf58	protein_coding	0.47	5.72	0.000213	0.0725	Not significant
59	ENSG00000141252	VPS53	protein_coding	-0.516	5.72	0.000214	0.0725	Not significant
60	ENSG00000205352	PRR13	protein_coding	0.362	6.9	0.000214	0.0725	Not significant
61	ENSG00000168298	HIST1H1E	protein_coding	-1.48	4.28	0.000198	0.0725	Not significant
62	ENSG00000077549	CAPZB	protein_coding	0.5	8.81	0.000219	0.0725	Not significant
63	ENSG00000149257	SERPINH1	protein_coding	0.668	5.48	0.000228	0.0725	Not significant
64	ENSG00000144895	EIF2A	protein_coding	-0.399	5.67	0.00023	0.0725	Not significant
65	ENSG00000180008	SOCS4	protein_coding	-0.445	4.92	0.000229	0.0725	Not significant
66	ENSG00000188483	IER5L	protein_coding	0.517	5.73	0.000234	0.0725	Not significant
67	ENSG00000139679	LPAR6	protein_coding	-0.523	4.49	0.000232	0.0725	Not significant
68	ENSG00000164715	LMTK2	protein_coding	-1.06	3.27	0.000234	0.0725	Not significant
69	ENSG00000023228	NDUFS1	protein_coding	-0.394	6.24	0.00024	0.0733	Not significant
70	ENSG00000117410	ATP6V0B	protein_coding	0.406	6.77	0.000254	0.0734	Not significant
71	ENSG00000187079	TEAD1	protein_coding	-0.594	5.58	0.000255	0.0734	Not significant
72	ENSG00000263001	GTF2I	protein_coding	-0.871	4.69	0.000254	0.0734	Not significant
73	ENSG00000182749	PAQR7	protein_coding	0.771	3.83	0.000251	0.0734	Not significant
74	ENSG00000154370	TRIM11	protein_coding	0.453	6.42	0.00026	0.0739	Not significant
75	ENSG00000010244	ZNF207	protein_coding	-0.276	7.32	0.000268	0.0741	Not significant
76	ENSG00000129534	MIS18BP1	protein_coding	-0.454	6.58	0.000271	0.0741	Not significant
77	ENSG00000175054	ATR	protein_coding	-0.437	5.81	0.000278	0.0741	Not significant
78	ENSG00000197982	C1orf122	protein_coding	0.652	5.61	0.000278	0.0741	Not significant
79	ENSG00000164828	SUN1	protein_coding	0.439	7.29	0.000276	0.0741	Not significant
80	ENSG00000100836	PABPN1	protein_coding	0.504	5.37	0.000285	0.0742	Not significant
81	ENSG00000138246	DNAJC13	protein_coding	-0.468	5.86	0.000288	0.0742	Not significant
82	ENSG00000149480	MTA2	protein_coding	0.475	7.37	0.000289	0.0742	Not significant
83	ENSG00000137504	CREBZF	protein_coding	0.475	7.01	0.000301	0.0745	Not significant
84	ENSG00000085733	CTTN	protein_coding	0.339	8.02	0.000301	0.0745	Not significant
85	ENSG00000171223	JUNB	protein_coding	0.597	7.8	0.000302	0.0745	Not significant
86	ENSG00000177173	NAP1L4P1	processed_pseudogene	-1.87	2.1	0.000304	0.0745	Not significant
87	ENSG00000106144	CASP2	protein_coding	0.466	6.53	0.000317	0.0767	Not significant
88	ENSG00000153827	TRIP12	protein_coding	-0.376	7.29	0.000323	0.0772	Not significant
89	ENSG00000126458	RRAS	protein_coding	0.69	5.61	0.000334	0.079	Not significant
90	ENSG00000174307	PHLDA3	protein_coding	0.518	5.07	0.000346	0.08	Not significant
91	ENSG00000239039	SNORD13	snoRNA	-1.45	8.05	0.000346	0.08	Not significant
92	ENSG00000135373	EHF	protein_coding	-0.614	6.88	0.00038	0.0866	Not significant
93	ENSG00000228474	OST4	protein_coding	0.755	6.39	0.000385	0.0866	Not significant
94	ENSG00000089159	PXN	protein_coding	0.484	7.26	0.000391	0.0866	Not significant
95	ENSG00000182580	EPHB3	protein_coding	0.634	6.21	0.000401	0.0866	Not significant
96	ENSG00000140297	GCNT3	protein_coding	1.07	2.85	0.000392	0.0866	Not significant
97	ENSG00000214753	HNRNPUL2	protein_coding	0.297	7.32	0.000403	0.0866	Not significant
98	ENSG00000124688	MAD2L1BP	protein_coding	0.758	3.41	0.000399	0.0866	Not significant
99	ENSG00000115904	SOS1	protein_coding	-0.388	5.77	0.000414	0.0879	Not significant
100	ENSG00000119638	NEK9	protein_coding	0.419	5.78	0.000422	0.0885	Not significant
101	ENSG00000129515	SNX6	protein_coding	-0.407	6.54	0.000429	0.0885	Not significant
102	ENSG00000185787	MORF4L1	protein_coding	0.579	8.52	0.000426	0.0885	Not significant
103	ENSG00000071462	WBSCR22	protein_coding	0.503	5.93	0.000438	0.0895	Not significant
104	ENSG00000136758	YME1L1	protein_coding	-0.429	6.34	0.000457	0.0925	Not significant
105	ENSG00000011422	PLAUR	protein_coding	0.702	5.1	0.000465	0.0932	Not significant
106	ENSG00000136051	WASHC4	protein_coding	-0.45	5.8	0.000482	0.0958	Not significant
107	ENSG00000047365	ARAP2	protein_coding	-0.587	5.7	0.000489	0.0958	Not significant
108	ENSG00000274627		sense_intronic	0.548	6.25	0.000492	0.0958	Not significant
109	ENSG00000134987	WDR36	protein_coding	-0.463	5.31	0.000518	0.0986	Not significant
110	ENSG00000148358	GPR107	protein_coding	0.5	6.22	0.000515	0.0986	Not significant
111	ENSG00000142627	EPHA2	protein_coding	1.26	6.43	0.00052	0.0986	Not significant
112	ENSG00000181830	SLC35C1	protein_coding	0.564	4.83	0.000557	0.101	Not significant
113	ENSG00000183735	TBK1	protein_coding	-0.539	4.74	0.00056	0.101	Not significant
114	ENSG00000067182	TNFRSF1A	protein_coding	0.371	6.21	0.000563	0.101	Not significant
115	ENSG00000163902	RPN1	protein_coding	0.61	6.17	0.000567	0.101	Not significant
116	ENSG00000220205	VAMP2	protein_coding	0.564	4.44	0.000582	0.101	Not significant
117	ENSG00000167005	NUDT21	protein_coding	0.523	6.71	0.000582	0.101	Not significant
118	ENSG00000125534	PPDPF	protein_coding	0.46	10.8	0.000556	0.101	Not significant
119	ENSG00000246067	RAB30-AS1	lincRNA	-0.521	3.56	0.000556	0.101	Not significant
120	ENSG00000167565	SERTAD3	protein_coding	1.43	2.66	0.000571	0.101	Not significant
121	ENSG00000199562	RNU6-37P	snRNA	0.95	2.31	0.000576	0.101	Not significant
122	ENSG00000159335	PTMS	protein_coding	0.393	7.79	0.000592	0.102	Not significant
123	ENSG00000211459	MT-RNR1	Mt_rRNA	-0.853	13.7	0.000596	0.102	Not significant
124	ENSG00000004961	HCCS	protein_coding	0.515	4.9	0.000611	0.104	Not significant
125	ENSG00000141446	ESCO1	protein_coding	-0.48	5.82	0.000621	0.104	Not significant
126	ENSG00000095015	MAP3K1	protein_coding	-0.42	5.97	0.00063	0.104	Not significant
127	ENSG00000007520	TSR3	protein_coding	0.426	6.06	0.000633	0.104	Not significant
128	ENSG00000114127	XRN1	protein_coding	-0.502	6.23	0.000633	0.104	Not significant
129	ENSG00000068697	LAPTM4A	protein_coding	0.389	7.96	0.000646	0.105	Not significant
130	ENSG00000146066	HIGD2A	protein_coding	0.388	5.54	0.000653	0.106	Not significant
131	ENSG00000100711	ZFYVE21	protein_coding	0.457	6.72	0.000669	0.107	Not significant
132	ENSG00000124535	WRNIP1	protein_coding	0.762	4.52	0.000679	0.108	Not significant
133	ENSG00000278924		TEC	2.47	-2.88	0.00068	0.108	Not significant
134	ENSG00000078747	ITCH	protein_coding	-0.681	4.71	0.000692	0.109	Not significant
135	ENSG00000105254	TBCB	protein_coding	0.442	6.44	0.000699	0.109	Not significant
136	ENSG00000106484	MEST	protein_coding	0.722	5.22	0.000716	0.109	Not significant
137	ENSG00000122482	ZNF644	protein_coding	-0.469	6.73	0.000703	0.109	Not significant
138	ENSG00000110090	CPT1A	protein_coding	0.352	7.78	0.000711	0.109	Not significant
139	ENSG00000065883	CDK13	protein_coding	-0.461	6.23	0.000731	0.111	Not significant
140	ENSG00000170889	RPS9	protein_coding	0.292	7.83	0.000745	0.112	Not significant
141	ENSG00000155366	RHOC	protein_coding	0.384	6.43	0.000774	0.115	Not significant
142	ENSG00000197956	S100A6	protein_coding	0.551	11.1	0.000781	0.115	Not significant
143	ENSG00000276259		antisense	0.68	2.31	0.000786	0.115	Not significant
144	ENSG00000253958	CLDN23	protein_coding	1.77	1.14	0.000768	0.115	Not significant
145	ENSG00000133216	EPHB2	protein_coding	0.894	5.22	0.000813	0.116	Not significant
146	ENSG00000139154	AEBP2	protein_coding	-0.402	5.62	0.000813	0.116	Not significant
147	ENSG00000160271	RALGDS	protein_coding	0.673	7.06	0.00081	0.116	Not significant
148	ENSG00000272870		antisense	1.18	1.12	0.000803	0.116	Not significant
149	ENSG00000179922	ZNF784	protein_coding	0.57	4.35	0.000851	0.117	Not significant
150	ENSG00000054598	FOXC1	protein_coding	0.374	7.31	0.000832	0.117	Not significant
151	ENSG00000165219	GAPVD1	protein_coding	-0.339	6.39	0.000848	0.117	Not significant
152	ENSG00000185475	TMEM179B	protein_coding	0.456	6.94	0.000856	0.117	Not significant
153	ENSG00000169446	MMGT1	protein_coding	0.407	6.11	0.000879	0.117	Not significant
154	ENSG00000166908	PIP4K2C	protein_coding	0.652	6.14	0.000888	0.117	Not significant
155	ENSG00000111652	COPS7A	protein_coding	0.711	5.42	0.000893	0.117	Not significant
156	ENSG00000090857	PDPR	protein_coding	0.336	6.48	0.000881	0.117	Not significant
157	ENSG00000149573	MPZL2	protein_coding	0.438	9.73	0.000875	0.117	Not significant
158	ENSG00000131116	ZNF428	protein_coding	0.598	8.19	0.0009	0.117	Not significant
159	ENSG00000180596	HIST1H2BC	protein_coding	-1.22	3.47	0.000836	0.117	Not significant
160	ENSG00000172728	FUT10	protein_coding	-0.881	1.93	0.000866	0.117	Not significant
161	ENSG00000142920	AZIN2	protein_coding	1.99	-0.37	0.000874	0.117	Not significant
162	ENSG00000269097	TPRG1LP1	processed_pseudogene	-2.39	-3.33	0.000845	0.117	Not significant
163	ENSG00000144597	EAF1	protein_coding	0.504	3.62	0.00094	0.121	Not significant
164	ENSG00000141858	SAMD1	protein_coding	0.496	6.44	0.000956	0.123	Not significant
165	ENSG00000101160	CTSZ	protein_coding	0.721	5.42	0.000986	0.123	Not significant
166	ENSG00000102100	SLC35A2	protein_coding	0.753	4.19	0.000983	0.123	Not significant
167	ENSG00000111229	ARPC3	protein_coding	0.45	7.03	0.000968	0.123	Not significant
168	ENSG00000143198	MGST3	protein_coding	0.58	6.19	0.000991	0.123	Not significant
169	ENSG00000143543	JTB	protein_coding	0.33	6.79	0.000978	0.123	Not significant
170	ENSG00000185950	IRS2	protein_coding	0.63	6	0.00101	0.124	Not significant
171	ENSG00000164080	RAD54L2	protein_coding	0.461	4.7	0.00104	0.124	Not significant
172	ENSG00000186522	SEPT10	protein_coding	-0.441	5.55	0.00105	0.124	Not significant
173	ENSG00000007866	TEAD3	protein_coding	0.562	5.75	0.00105	0.124	Not significant
174	ENSG00000215440	NPEPL1	protein_coding	0.546	3.6	0.00102	0.124	Not significant
175	ENSG00000060749	QSER1	protein_coding	-0.481	6.79	0.00105	0.124	Not significant
176	ENSG00000157514	TSC22D3	protein_coding	0.572	6.83	0.00105	0.124	Not significant
177	ENSG00000114315	HES1	protein_coding	0.504	8.9	0.00102	0.124	Not significant
178	ENSG00000125746	EML2	protein_coding	0.679	8.09	0.00106	0.124	Not significant
179	ENSG00000185896	LAMP1	protein_coding	0.465	9.13	0.00106	0.124	Not significant
180	ENSG00000134072	CAMK1	protein_coding	2	-0.595	0.00102	0.124	Not significant
181	ENSG00000100852	ARHGAP5	protein_coding	-0.464	7.54	0.00108	0.125	Not significant
182	ENSG00000132716	DCAF8	protein_coding	0.432	5.45	0.00111	0.126	Not significant
183	ENSG00000120137	PANK3	protein_coding	-0.41	5.71	0.00112	0.126	Not significant
184	ENSG00000139266	MARCH9	protein_coding	0.453	4.22	0.00115	0.126	Not significant
185	ENSG00000162384	C1orf123	protein_coding	0.395	4.76	0.00115	0.126	Not significant
186	ENSG00000143842	SOX13	protein_coding	0.566	5.69	0.00114	0.126	Not significant
187	ENSG00000162601	MYSM1	protein_coding	-0.486	5.99	0.00114	0.126	Not significant
188	ENSG00000082438	COBLL1	protein_coding	-0.453	5.64	0.00115	0.126	Not significant
189	ENSG00000130193	THEM6	protein_coding	0.49	6.95	0.00113	0.126	Not significant
190	ENSG00000170043	TRAPPC1	protein_coding	0.473	5.44	0.00117	0.126	Not significant
191	ENSG00000164916	FOXK1	protein_coding	0.425	6.54	0.00116	0.126	Not significant
192	ENSG00000170892	TSEN34	protein_coding	0.44	6.88	0.00116	0.126	Not significant
193	ENSG00000023287	RB1CC1	protein_coding	-0.383	7.76	0.00115	0.126	Not significant
194	ENSG00000070214	SLC44A1	protein_coding	0.439	7.55	0.00116	0.126	Not significant
195	ENSG00000164548	TRA2A	protein_coding	0.41	7.37	0.00117	0.126	Not significant
196	ENSG00000133858	ZFC3H1	protein_coding	-0.335	7.31	0.00118	0.126	Not significant
197	ENSG00000198763	MT-ND2	protein_coding	0.636	12.1	0.00111	0.126	Not significant
198	ENSG00000163159	VPS72	protein_coding	0.474	4.9	0.00121	0.128	Not significant
199	ENSG00000100319	ZMAT5	protein_coding	0.834	2.68	0.00121	0.128	Not significant
200	ENSG00000146109	ABT1	protein_coding	0.593	5.73	0.00123	0.129	Not significant
201	ENSG00000089693	MLF2	protein_coding	0.468	6.88	0.00123	0.129	Not significant
202	ENSG00000226696	LENG8-AS1	antisense	-1.22	1.59	0.00124	0.129	Not significant
203	ENSG00000175137	SH3BP5L	protein_coding	0.602	5.15	0.00127	0.131	Not significant
204	ENSG00000161558	TMEM143	protein_coding	0.815	3.17	0.00128	0.132	Not significant
205	ENSG00000122779	TRIM24	protein_coding	-0.426	5.31	0.00132	0.134	Not significant
206	ENSG00000009413	REV3L	protein_coding	-0.418	6.03	0.00131	0.134	Not significant
207	ENSG00000151500	THYN1	protein_coding	0.371	5.4	0.00136	0.137	Not significant
208	ENSG00000156873	PHKG2	protein_coding	0.347	5.15	0.00138	0.137	Not significant
209	ENSG00000161999	JMJD8	protein_coding	0.468	5.9	0.00135	0.137	Not significant
210	ENSG00000171720	HDAC3	protein_coding	0.373	5.66	0.00137	0.137	Not significant
211	ENSG00000079974	RABL2B	protein_coding	0.632	5.01	0.00141	0.137	Not significant
212	ENSG00000122643	NT5C3A	protein_coding	-0.411	5.32	0.0014	0.137	Not significant
213	ENSG00000181396	OGFOD3	protein_coding	0.451	4.41	0.00142	0.137	Not significant
214	ENSG00000163629	PTPN13	protein_coding	-0.669	6.99	0.00138	0.137	Not significant
215	ENSG00000115561	CHMP3	protein_coding	0.267	7.54	0.00137	0.137	Not significant
216	ENSG00000108639	SYNGR2	protein_coding	0.378	6.87	0.00141	0.137	Not significant
217	ENSG00000231466		processed_pseudogene	-1.38	1.45	0.00142	0.137	Not significant
218	ENSG00000250280		sense_intronic	-3.19	-1.24	0.0014	0.137	Not significant
219	ENSG00000244327		sense_overlapping	-3.05	-1.38	0.0014	0.137	Not significant
220	ENSG00000168936	TMEM129	protein_coding	0.654	4.87	0.00145	0.138	Not significant
221	ENSG00000157992	KRTCAP3	protein_coding	0.373	5.63	0.00144	0.138	Not significant
222	ENSG00000185129	PURA	protein_coding	0.567	7.65	0.00147	0.139	Not significant
223	ENSG00000090060	PAPOLA	protein_coding	-0.36	7.73	0.00148	0.139	Not significant
224	ENSG00000076108	BAZ2A	protein_coding	-0.315	7	0.0015	0.141	Not significant
225	ENSG00000116584	ARHGEF2	protein_coding	0.473	5.33	0.00152	0.142	Not significant
226	ENSG00000109917	ZPR1	protein_coding	0.435	5.12	0.00155	0.143	Not significant
227	ENSG00000169813	HNRNPF	protein_coding	0.423	7.13	0.00153	0.143	Not significant
228	ENSG00000124575	HIST1H1D	protein_coding	-1.47	2.75	0.00155	0.143	Not significant
229	ENSG00000107290	SETX	protein_coding	-0.448	7.49	0.00156	0.144	Not significant
230	ENSG00000075151	EIF4G3	protein_coding	-0.395	7.64	0.00159	0.145	Not significant
231	ENSG00000114346	ECT2	protein_coding	-0.571	5.11	0.00163	0.147	Not significant
232	ENSG00000175348	TMEM9B	protein_coding	0.372	6.62	0.00162	0.147	Not significant
233	ENSG00000084234	APLP2	protein_coding	0.401	10.5	0.00163	0.147	Not significant
234	ENSG00000116604	MEF2D	protein_coding	0.439	4.22	0.00166	0.148	Not significant
235	ENSG00000138381	ASNSD1	protein_coding	-0.458	4.73	0.00168	0.148	Not significant
236	ENSG00000198830	HMGN2	protein_coding	-0.708	4.99	0.00168	0.148	Not significant
237	ENSG00000181588	MEX3D	protein_coding	0.528	5.03	0.0017	0.148	Not significant
238	ENSG00000149218	ENDOD1	protein_coding	-0.381	6.15	0.00165	0.148	Not significant
239	ENSG00000160218	TRAPPC10	protein_coding	-0.643	3.82	0.00166	0.148	Not significant
240	ENSG00000124160	NCOA5	protein_coding	0.603	4.4	0.00171	0.148	Not significant
241	ENSG00000107854	TNKS2	protein_coding	-0.384	5.23	0.00171	0.148	Not significant
242	ENSG00000083535	PIBF1	protein_coding	-0.601	5.73	0.00171	0.148	Not significant
243	ENSG00000006125	AP2B1	protein_coding	0.497	7.11	0.00168	0.148	Not significant
244	ENSG00000160293	VAV2	protein_coding	0.703	5.05	0.00174	0.15	Not significant
245	ENSG00000124614	RPS10	protein_coding	0.461	6.84	0.00175	0.15	Not significant
246	ENSG00000077348	EXOSC5	protein_coding	0.456	5.03	0.00177	0.151	Not significant
247	ENSG00000105767	CADM4	protein_coding	0.65	4.16	0.00179	0.151	Not significant
248	ENSG00000154760	SLFN13	protein_coding	-0.612	4.17	0.00178	0.151	Not significant
249	ENSG00000168143	FAM83B	protein_coding	-0.815	4.7	0.00181	0.151	Not significant
250	ENSG00000166004	CEP295	protein_coding	-0.471	5.67	0.0018	0.151	Not significant
251	ENSG00000218426		processed_pseudogene	0.534	5.02	0.00185	0.151	Not significant
252	ENSG00000100591	AHSA1	protein_coding	0.502	6.89	0.00176	0.151	Not significant
253	ENSG00000100364	KIAA0930	protein_coding	0.338	5.69	0.00184	0.151	Not significant
254	ENSG00000054523	KIF1B	protein_coding	-0.444	6.11	0.00184	0.151	Not significant
255	ENSG00000163479	SSR2	protein_coding	0.266	6.09	0.00183	0.151	Not significant
256	ENSG00000104824	HNRNPL	protein_coding	0.417	7.49	0.00179	0.151	Not significant
257	ENSG00000121067	SPOP	protein_coding	0.307	6.99	0.00184	0.151	Not significant
258	ENSG00000124198	ARFGEF2	protein_coding	-0.536	7.15	0.00188	0.153	Not significant
259	ENSG00000096872	IFT74	protein_coding	-0.46	4.42	0.00192	0.154	Not significant
260	ENSG00000109756	RAPGEF2	protein_coding	-0.561	4.85	0.00192	0.154	Not significant
261	ENSG00000176105	YES1	protein_coding	-0.398	5.43	0.00191	0.154	Not significant
262	ENSG00000106330	MOSPD3	protein_coding	0.432	5.54	0.00192	0.154	Not significant
263	ENSG00000069869	NEDD4	protein_coding	-0.483	5.2	0.00196	0.154	Not significant
264	ENSG00000205544	TMEM256	protein_coding	0.659	4.55	0.00199	0.154	Not significant
265	ENSG00000123989	CHPF	protein_coding	0.396	5.04	0.00199	0.154	Not significant
266	ENSG00000118217	ATF6	protein_coding	-0.418	5.94	0.00196	0.154	Not significant
267	ENSG00000095564	BTAF1	protein_coding	-0.402	6.02	0.00197	0.154	Not significant
268	ENSG00000083520	DIS3	protein_coding	-0.241	6.73	0.00195	0.154	Not significant
269	ENSG00000135900	MRPL44	protein_coding	0.596	3.17	0.00192	0.154	Not significant
270	ENSG00000140612	SEC11A	protein_coding	0.494	7.22	0.00193	0.154	Not significant
271	ENSG00000001629	ANKIB1	protein_coding	-0.464	6.7	0.002	0.154	Not significant
272	ENSG00000197622	CDC42SE1	protein_coding	0.364	7.23	0.002	0.154	Not significant
273	ENSG00000236618	PITPNA-AS1	antisense	0.882	2.15	0.002	0.154	Not significant
274	ENSG00000011638	TMEM159	protein_coding	-0.51	4.96	0.00202	0.155	Not significant
275	ENSG00000144591	GMPPA	protein_coding	0.523	3.72	0.00206	0.156	Not significant
276	ENSG00000111321	LTBR	protein_coding	0.388	6.36	0.00207	0.156	Not significant
277	ENSG00000047410	TPR	protein_coding	-0.357	8.36	0.00206	0.156	Not significant
278	ENSG00000260495		antisense	-0.985	1.76	0.00204	0.156	Not significant
279	ENSG00000133816	MICAL2	protein_coding	-0.626	3.98	0.0021	0.158	Not significant
280	ENSG00000013561	RNF14	protein_coding	0.469	5.11	0.00211	0.158	Not significant
281	ENSG00000247596	TWF2	protein_coding	0.555	5.1	0.00212	0.158	Not significant
282	ENSG00000134717	BTF3L4	protein_coding	0.438	5.53	0.00213	0.158	Not significant
283	ENSG00000093144	ECHDC1	protein_coding	-0.329	6.12	0.00209	0.158	Not significant
284	ENSG00000178188	SH2B1	protein_coding	0.417	5.46	0.00214	0.158	Not significant
285	ENSG00000141349	G6PC3	protein_coding	0.536	4.55	0.00219	0.159	Not significant
286	ENSG00000153207	AHCTF1	protein_coding	-0.391	5.27	0.00219	0.159	Not significant
287	ENSG00000108861	DUSP3	protein_coding	0.485	4.92	0.00221	0.159	Not significant
288	ENSG00000008838	MED24	protein_coding	0.596	5.72	0.00217	0.159	Not significant
289	ENSG00000138081	FBXO11	protein_coding	-0.314	5.81	0.00222	0.159	Not significant
290	ENSG00000271601	LIX1L	protein_coding	0.83	3.54	0.00217	0.159	Not significant
291	ENSG00000104522	TSTA3	protein_coding	0.486	6.82	0.00218	0.159	Not significant
292	ENSG00000204388	HSPA1B	protein_coding	0.531	6.88	0.00221	0.159	Not significant
293	ENSG00000198791	CNOT7	protein_coding	0.329	7.56	0.00218	0.159	Not significant
294	ENSG00000165650	PDZD8	protein_coding	-0.423	6.52	0.00225	0.16	Not significant
295	ENSG00000102241	HTATSF1	protein_coding	-0.308	6.64	0.00225	0.16	Not significant
296	ENSG00000162704	ARPC5	protein_coding	-0.305	6.87	0.00225	0.16	Not significant
297	ENSG00000075568	TMEM131	protein_coding	-0.357	5.4	0.0023	0.161	Not significant
298	ENSG00000077238	IL4R	protein_coding	0.464	5.59	0.00228	0.161	Not significant
299	ENSG00000163781	TOPBP1	protein_coding	-0.329	5.71	0.00229	0.161	Not significant
300	ENSG00000183208	GDPGP1	protein_coding	0.688	2.75	0.00229	0.161	Not significant
301	ENSG00000200651		misc_RNA	-3.12	-0.546	0.0023	0.161	Not significant
302	ENSG00000151466	SCLT1	protein_coding	-0.544	4.81	0.00233	0.162	Not significant
303	ENSG00000072210	ALDH3A2	protein_coding	-0.47	6.62	0.00233	0.162	Not significant
304	ENSG00000278384		protein_coding	-1	2.19	0.00233	0.162	Not significant
305	ENSG00000108443	RPS6KB1	protein_coding	-0.466	4.64	0.00237	0.163	Not significant
306	ENSG00000078177	N4BP2	protein_coding	-0.557	4.94	0.00245	0.163	Not significant
307	ENSG00000158717	RNF166	protein_coding	0.602	4.28	0.00246	0.163	Not significant
308	ENSG00000159210	SNF8	protein_coding	0.368	5.18	0.00244	0.163	Not significant
309	ENSG00000088038	CNOT3	protein_coding	-0.575	3.59	0.00239	0.163	Not significant
310	ENSG00000137312	FLOT1	protein_coding	0.503	4.76	0.00246	0.163	Not significant
311	ENSG00000066455	GOLGA5	protein_coding	-0.435	4.77	0.00248	0.163	Not significant
312	ENSG00000178498	DTX3	protein_coding	0.64	4.36	0.00249	0.163	Not significant
313	ENSG00000135457	TFCP2	protein_coding	0.347	5.79	0.00246	0.163	Not significant
314	ENSG00000132581	SDF2	protein_coding	0.35	5.18	0.00254	0.163	Not significant
315	ENSG00000141934	PLPP2	protein_coding	0.387	7	0.00239	0.163	Not significant
316	ENSG00000198860	TSEN15	protein_coding	0.559	4.29	0.00264	0.163	Not significant
317	ENSG00000226476	LINC01748	lincRNA	-0.445	4.63	0.0026	0.163	Not significant
318	ENSG00000140406	MESDC1	protein_coding	0.508	5.16	0.0026	0.163	Not significant
319	ENSG00000100307	CBX7	protein_coding	0.663	4.41	0.00264	0.163	Not significant
320	ENSG00000142867	BCL10	protein_coding	-0.478	5.32	0.00261	0.163	Not significant
321	ENSG00000115073	ACTR1B	protein_coding	0.383	5.27	0.00259	0.163	Not significant
322	ENSG00000185728	YTHDF3	protein_coding	0.375	6.93	0.00248	0.163	Not significant
323	ENSG00000172081	MOB3A	protein_coding	0.634	3.24	0.00257	0.163	Not significant
324	ENSG00000108510	MED13	protein_coding	-0.341	6.54	0.00251	0.163	Not significant
325	ENSG00000114867	EIF4G1	protein_coding	-0.413	8.11	0.00241	0.163	Not significant
326	ENSG00000101639	CEP192	protein_coding	-0.448	5.16	0.00266	0.163	Not significant
327	ENSG00000131238	PPT1	protein_coding	0.404	6.64	0.00251	0.163	Not significant
328	ENSG00000151881	TMEM267	protein_coding	0.511	4.05	0.0027	0.163	Not significant
329	ENSG00000142208	AKT1	protein_coding	0.45	6.58	0.00254	0.163	Not significant
330	ENSG00000116353	MECR	protein_coding	0.433	4.47	0.00271	0.163	Not significant
331	ENSG00000142961	MOB3C	protein_coding	0.524	3.92	0.00272	0.163	Not significant
332	ENSG00000164252	AGGF1	protein_coding	-0.284	5.95	0.0026	0.163	Not significant
333	ENSG00000115325	DOK1	protein_coding	0.666	4.15	0.00274	0.163	Not significant
334	ENSG00000118412	CASP8AP2	protein_coding	-0.386	5.72	0.00263	0.163	Not significant
335	ENSG00000164190	NIPBL	protein_coding	-0.323	8.83	0.00243	0.163	Not significant
336	ENSG00000107201	DDX58	protein_coding	-0.928	3.62	0.00273	0.163	Not significant
337	ENSG00000268713		lincRNA	0.58	3.9	0.00279	0.163	Not significant
338	ENSG00000108262	GIT1	protein_coding	0.366	6.02	0.00269	0.163	Not significant
339	ENSG00000130600	H19	processed_transcript	-0.909	7.29	0.00258	0.163	Not significant
340	ENSG00000111540	RAB5B	protein_coding	0.335	6.07	0.00268	0.163	Not significant
341	ENSG00000198677	TTC37	protein_coding	-0.403	5.62	0.00273	0.163	Not significant
342	ENSG00000137161	CNPY3	protein_coding	0.573	4.58	0.00284	0.163	Not significant
343	ENSG00000136108	CKAP2	protein_coding	-0.616	6.06	0.0027	0.163	Not significant
344	ENSG00000070950	RAD18	protein_coding	-0.565	3.47	0.00279	0.163	Not significant
345	ENSG00000148399	DPH7	protein_coding	0.322	5.14	0.0028	0.163	Not significant
346	ENSG00000163482	STK36	protein_coding	0.573	4.08	0.00288	0.163	Not significant
347	ENSG00000158552	ZFAND2B	protein_coding	0.501	3.9	0.00288	0.163	Not significant
348	ENSG00000130733	YIPF2	protein_coding	0.472	5.09	0.00282	0.163	Not significant
349	ENSG00000115267	IFIH1	protein_coding	-0.64	3.44	0.00286	0.163	Not significant
350	ENSG00000118680	MYL12B	protein_coding	0.561	8.21	0.00258	0.163	Not significant
351	ENSG00000100578	KIAA0586	protein_coding	-0.434	5.6	0.00284	0.163	Not significant
352	ENSG00000143811	PYCR2	protein_coding	0.635	5.94	0.00279	0.163	Not significant
353	ENSG00000146072	TNFRSF21	protein_coding	0.65	8.2	0.00262	0.163	Not significant
354	ENSG00000163006	CCDC138	protein_coding	-0.656	2.86	0.00248	0.163	Not significant
355	ENSG00000104853	CLPTM1	protein_coding	0.468	6.45	0.00279	0.163	Not significant
356	ENSG00000061676	NCKAP1	protein_coding	-0.31	6.23	0.00281	0.163	Not significant
357	ENSG00000149357	LAMTOR1	protein_coding	0.427	6.99	0.00279	0.163	Not significant
358	ENSG00000064115	TM7SF3	protein_coding	0.449	6.08	0.00284	0.163	Not significant
359	ENSG00000124225	PMEPA1	protein_coding	0.604	7.56	0.00274	0.163	Not significant
360	ENSG00000197136	PCNX3	protein_coding	1.1	3.22	0.00256	0.163	Not significant
361	ENSG00000131495	NDUFA2	protein_coding	0.313	6.56	0.00287	0.163	Not significant
362	ENSG00000248734		antisense	-1.08	2.63	0.00239	0.163	Not significant
363	ENSG00000048828	FAM120A	protein_coding	0.217	9.2	0.00275	0.163	Not significant
364	ENSG00000144674	GOLGA4	protein_coding	-0.346	8.86	0.00277	0.163	Not significant
365	ENSG00000257800	FNBP1P1	processed_pseudogene	-0.871	2.19	0.00272	0.163	Not significant
366	ENSG00000128011	LRFN1	protein_coding	1.19	0.634	0.00279	0.163	Not significant
367	ENSG00000109680	TBC1D19	protein_coding	-1.4	1	0.00285	0.163	Not significant
368	ENSG00000260552		antisense	1.32	-0.381	0.00262	0.163	Not significant
369	ENSG00000185065		antisense	-1.39	0.314	0.00249	0.163	Not significant
370	ENSG00000251703	RNU6-998P	snRNA	-1.85	0.514	0.00248	0.163	Not significant
371	ENSG00000254340		antisense	2.25	-1.93	0.00253	0.163	Not significant
372	ENSG00000253910	PCDHGB2	protein_coding	-3	-1.53	0.00254	0.163	Not significant
373	ENSG00000156587	UBE2L6	protein_coding	0.522	3.31	0.00299	0.164	Not significant
374	ENSG00000170430	MGMT	protein_coding	0.35	5.84	0.00292	0.164	Not significant
375	ENSG00000184277	TM2D3	protein_coding	0.605	5.5	0.00294	0.164	Not significant
376	ENSG00000136536	MARCH7	protein_coding	-0.374	6.07	0.00292	0.164	Not significant
377	ENSG00000126804	ZBTB1	protein_coding	-0.454	5.42	0.003	0.164	Not significant
378	ENSG00000204227	RING1	protein_coding	0.378	5.54	0.00299	0.164	Not significant
379	ENSG00000174485	DENND4A	protein_coding	-0.326	5.76	0.00301	0.164	Not significant
380	ENSG00000112701	SENP6	protein_coding	-0.389	5.98	0.00297	0.164	Not significant
381	ENSG00000112159	MDN1	protein_coding	-0.352	6	0.00301	0.164	Not significant
382	ENSG00000172977	KAT5	protein_coding	0.375	5.87	0.003	0.164	Not significant
383	ENSG00000138434	SSFA2	protein_coding	-0.469	6.79	0.00297	0.164	Not significant
384	ENSG00000115694	STK25	protein_coding	0.41	5.99	0.003	0.164	Not significant
385	ENSG00000148671	ADIRF	protein_coding	0.633	6.32	0.00302	0.164	Not significant
386	ENSG00000233927	RPS28	protein_coding	0.421	9.52	0.00302	0.164	Not significant
387	ENSG00000170222	ADPRM	protein_coding	-1.13	0.883	0.00302	0.164	Not significant
388	ENSG00000142459	EVI5L	protein_coding	0.5	4.37	0.00308	0.165	Not significant
389	ENSG00000260027	HOXB7	protein_coding	0.414	4.85	0.00308	0.165	Not significant
390	ENSG00000075426	FOSL2	protein_coding	0.431	5.97	0.00308	0.165	Not significant
391	ENSG00000028528	SNX1	protein_coding	0.335	6.99	0.00307	0.165	Not significant
392	ENSG00000149547	EI24	protein_coding	0.373	7.75	0.00308	0.165	Not significant
393	ENSG00000154188	ANGPT1	protein_coding	-2.51	-2.95	0.00308	0.165	Not significant
394	ENSG00000157540	DYRK1A	protein_coding	-0.345	5.94	0.0031	0.166	Not significant
395	ENSG00000051596	THOC3	protein_coding	0.74	4.18	0.00315	0.167	Not significant
396	ENSG00000127445	PIN1	protein_coding	0.412	4.74	0.00317	0.167	Not significant
397	ENSG00000175182	FAM131A	protein_coding	0.59	4.03	0.00318	0.167	Not significant
398	ENSG00000279662		TEC	-0.529	5.12	0.00316	0.167	Not significant
399	ENSG00000274211	SOCS7	protein_coding	0.349	5.59	0.00318	0.167	Not significant
400	ENSG00000167130	DOLPP1	protein_coding	0.524	5.51	0.0032	0.167	Not significant
401	ENSG00000146530	VWDE	protein_coding	-0.734	2.97	0.00314	0.167	Not significant
402	ENSG00000198752	CDC42BPB	protein_coding	-0.391	7.25	0.00316	0.167	Not significant
403	ENSG00000109180	OCIAD1	protein_coding	0.516	7.1	0.00321	0.167	Not significant
404	ENSG00000140575	IQGAP1	protein_coding	-0.339	9.11	0.0032	0.167	Not significant
405	ENSG00000204524	ZNF805	protein_coding	-0.943	1.71	0.00317	0.167	Not significant
406	ENSG00000157764	BRAF	protein_coding	-0.369	5.34	0.00326	0.169	Not significant
407	ENSG00000232389		processed_pseudogene	2.13	-2.72	0.00326	0.169	Not significant
408	ENSG00000182150	ERCC6L2	protein_coding	-0.423	5.72	0.00331	0.17	Not significant
409	ENSG00000142530	FAM71E1	protein_coding	0.336	6.27	0.0033	0.17	Not significant
410	ENSG00000099817	POLR2E	protein_coding	0.526	7.77	0.00329	0.17	Not significant
411	ENSG00000255647		processed_transcript	-2.36	-3.34	0.00329	0.17	Not significant
412	ENSG00000058799	YIPF1	protein_coding	0.527	4.32	0.00337	0.171	Not significant
413	ENSG00000079134	THOC1	protein_coding	-0.446	4.7	0.00338	0.171	Not significant
414	ENSG00000090054	SPTLC1	protein_coding	-0.537	4.33	0.00343	0.171	Not significant
415	ENSG00000143862	ARL8A	protein_coding	0.585	4.88	0.00337	0.171	Not significant
416	ENSG00000117475	BLZF1	protein_coding	-0.364	4.35	0.00345	0.171	Not significant
417	ENSG00000112029	FBXO5	protein_coding	-0.597	4.3	0.00347	0.171	Not significant
418	ENSG00000280152		TEC	0.734	3.48	0.00347	0.171	Not significant
419	ENSG00000101190	TCFL5	protein_coding	0.374	4.7	0.00354	0.171	Not significant
420	ENSG00000072756	TRNT1	protein_coding	-0.418	4.67	0.00358	0.171	Not significant
421	ENSG00000127980	PEX1	protein_coding	-0.592	5.27	0.00354	0.171	Not significant
422	ENSG00000153721	CNKSR3	protein_coding	-0.424	6.27	0.00342	0.171	Not significant
423	ENSG00000203950	FAM127B	protein_coding	0.388	6.5	0.00336	0.171	Not significant
424	ENSG00000104812	GYS1	protein_coding	0.409	5.73	0.00348	0.171	Not significant
425	ENSG00000041353	RAB27B	protein_coding	-0.441	5.13	0.00355	0.171	Not significant
426	ENSG00000091039	OSBPL8	protein_coding	-0.384	6.84	0.00338	0.171	Not significant
427	ENSG00000156735	BAG4	protein_coding	-0.338	5.19	0.0036	0.171	Not significant
428	ENSG00000023516	AKAP11	protein_coding	-0.346	6.28	0.00344	0.171	Not significant
429	ENSG00000163348	PYGO2	protein_coding	0.4	5.43	0.00359	0.171	Not significant
430	ENSG00000198113	TOR4A	protein_coding	0.507	5.27	0.0036	0.171	Not significant
431	ENSG00000003056	M6PR	protein_coding	0.361	6.53	0.0035	0.171	Not significant
432	ENSG00000090615	GOLGA3	protein_coding	0.299	6.63	0.00352	0.171	Not significant
433	ENSG00000102189	EEA1	protein_coding	-0.328	7.17	0.0035	0.171	Not significant
434	ENSG00000084093	REST	protein_coding	-0.309	7.37	0.00351	0.171	Not significant
435	ENSG00000137331	IER3	protein_coding	0.727	7.92	0.00351	0.171	Not significant
436	ENSG00000172059	KLF11	protein_coding	0.677	2.18	0.0035	0.171	Not significant
437	ENSG00000213077	FAM106A	protein_coding	0.818	2.58	0.00354	0.171	Not significant
438	ENSG00000054654	SYNE2	protein_coding	-0.458	9.54	0.00351	0.171	Not significant
439	ENSG00000065559	MAP2K4	protein_coding	-1.12	2.57	0.00357	0.171	Not significant
440	ENSG00000170296	GABARAP	protein_coding	-1.71	0.523	0.00352	0.171	Not significant
441	ENSG00000221102	SNORA11B	snoRNA	-2.21	-1.22	0.00345	0.171	Not significant
442	ENSG00000226945		processed_pseudogene	1.87	-2.83	0.00344	0.171	Not significant
443	ENSG00000144357	UBR3	protein_coding	-0.349	5.54	0.00361	0.172	Not significant
444	ENSG00000008018	PSMB1	protein_coding	0.526	7.97	0.00365	0.173	Not significant
445	ENSG00000170448	NFXL1	protein_coding	-0.446	4.24	0.00372	0.174	Not significant
446	ENSG00000050130	JKAMP	protein_coding	0.71	4.16	0.00374	0.174	Not significant
447	ENSG00000164078	MST1R	protein_coding	0.513	4.79	0.00372	0.174	Not significant
448	ENSG00000197321	SVIL	protein_coding	-0.458	5.32	0.0037	0.174	Not significant
449	ENSG00000105722	ERF	protein_coding	0.611	5.46	0.00369	0.174	Not significant
450	ENSG00000181788	SIAH2	protein_coding	0.341	5.36	0.00373	0.174	Not significant
451	ENSG00000147804	SLC39A4	protein_coding	0.617	5.49	0.0037	0.174	Not significant
452	ENSG00000100815	TRIP11	protein_coding	-0.347	7.54	0.0037	0.174	Not significant
453	ENSG00000120899	PTK2B	protein_coding	0.485	5.94	0.00378	0.175	Not significant
454	ENSG00000130724	CHMP2A	protein_coding	0.363	6.59	0.00379	0.175	Not significant
455	ENSG00000130755	GMFG	protein_coding	2.21	-2.04	0.00378	0.175	Not significant
456	ENSG00000144043	TEX261	protein_coding	0.327	5.09	0.00384	0.176	Not significant
457	ENSG00000247627	MTND4P12	processed_pseudogene	1.18	1.01	0.00381	0.176	Not significant
458	ENSG00000273771		lincRNA	-2.6	-1.9	0.00382	0.176	Not significant
459	ENSG00000276850		lincRNA	-0.656	3.26	0.00388	0.177	Not significant
460	ENSG00000143384	MCL1	protein_coding	0.344	8.47	0.00385	0.177	Not significant
461	ENSG00000101276	SLC52A3	protein_coding	0.556	3.32	0.00391	0.178	Not significant
462	ENSG00000103005	USB1	protein_coding	0.408	5.52	0.00391	0.178	Not significant
463	ENSG00000164011	ZNF691	protein_coding	0.677	1.56	0.00391	0.178	Not significant
464	ENSG00000069998	CECR5	protein_coding	0.657	4.41	0.00398	0.179	Not significant
465	ENSG00000144959	NCEH1	protein_coding	-0.452	4.38	0.004	0.179	Not significant
466	ENSG00000178295	GEN1	protein_coding	-0.557	4.43	0.00403	0.179	Not significant
467	ENSG00000134982	APC	protein_coding	-0.399	5.38	0.00398	0.179	Not significant
468	ENSG00000058063	ATP11B	protein_coding	-0.39	6.06	0.00398	0.179	Not significant
469	ENSG00000132670	PTPRA	protein_coding	-0.432	6.28	0.00395	0.179	Not significant
470	ENSG00000134709	HOOK1	protein_coding	-0.375	6.22	0.00398	0.179	Not significant
471	ENSG00000230734	RPL10P3	processed_pseudogene	0.634	7.49	0.004	0.179	Not significant
472	ENSG00000106052	TAX1BP1	protein_coding	-0.268	8.67	0.00401	0.179	Not significant
473	ENSG00000164587	RPS14	protein_coding	0.33	9.98	0.00397	0.179	Not significant
474	ENSG00000005700	IBTK	protein_coding	-0.35	5.87	0.00405	0.18	Not significant
475	ENSG00000165272	AQP3	protein_coding	0.931	12.2	0.00408	0.181	Not significant
476	ENSG00000135631	RAB11FIP5	protein_coding	0.648	3.71	0.00412	0.182	Not significant
477	ENSG00000080200	CRYBG3	protein_coding	-0.429	6.88	0.00415	0.183	Not significant
478	ENSG00000146083	RNF44	protein_coding	0.473	4.5	0.00418	0.184	Not significant
479	ENSG00000210082	MT-RNR2	Mt_rRNA	-0.427	16.1	0.00418	0.184	Not significant
480	ENSG00000171608	PIK3CD	protein_coding	0.664	2.96	0.00421	0.185	Not significant
481	ENSG00000113456	RAD1	protein_coding	0.319	5.71	0.00427	0.185	Not significant
482	ENSG00000146909	NOM1	protein_coding	-0.394	5.93	0.00426	0.185	Not significant
483	ENSG00000029534	ANK1	protein_coding	0.571	5.93	0.00426	0.185	Not significant
484	ENSG00000157216	SSBP3	protein_coding	0.354	7.18	0.00426	0.185	Not significant
485	ENSG00000011478	QPCTL	protein_coding	1.37	3.4	0.00423	0.185	Not significant
486	ENSG00000252965		misc_RNA	0.976	1.9	0.00429	0.186	Not significant
487	ENSG00000116212	LRRC42	protein_coding	0.449	5.1	0.00433	0.187	Not significant
488	ENSG00000153339	TRAPPC8	protein_coding	-0.418	5.01	0.0044	0.19	Not significant
489	ENSG00000167986	DDB1	protein_coding	0.394	7.25	0.0044	0.19	Not significant
490	ENSG00000170684	ZNF296	protein_coding	0.477	4.95	0.00446	0.191	Not significant
491	ENSG00000171729	TMEM51	protein_coding	0.441	4.94	0.00448	0.191	Not significant
492	ENSG00000075651	PLD1	protein_coding	-0.426	5.54	0.00444	0.191	Not significant
493	ENSG00000135829	DHX9	protein_coding	-0.292	7.04	0.00447	0.191	Not significant
494	ENSG00000122970	IFT81	protein_coding	-0.586	3.33	0.00456	0.193	Not significant
495	ENSG00000178127	NDUFV2	protein_coding	-1.62	-0.136	0.00455	0.193	Not significant
496	ENSG00000232303	DFFBP1	processed_pseudogene	-2.86	-2.22	0.00455	0.193	Not significant
497	ENSG00000152270	PDE3B	protein_coding	-0.473	4.1	0.0046	0.194	Not significant
498	ENSG00000077150	NFKB2	protein_coding	0.618	4.06	0.00467	0.194	Not significant
499	ENSG00000203668	CHML	protein_coding	-0.661	3.77	0.00466	0.194	Not significant
500	ENSG00000148481	FAM188A	protein_coding	-0.413	4.27	0.00474	0.194	Not significant
501	ENSG00000104369	JPH1	protein_coding	-0.622	3.86	0.00477	0.194	Not significant
502	ENSG00000143816	WNT9A	protein_coding	0.483	5.28	0.00472	0.194	Not significant
503	ENSG00000110711	AIP	protein_coding	0.383	5.22	0.00467	0.194	Not significant
504	ENSG00000136237	RAPGEF5	protein_coding	-0.412	4.98	0.00475	0.194	Not significant
505	ENSG00000185619	PCGF3	protein_coding	0.458	5.2	0.00472	0.194	Not significant
506	ENSG00000141456	PELP1	protein_coding	0.366	5.21	0.00475	0.194	Not significant
507	ENSG00000163082	SGPP2	protein_coding	-0.771	2.87	0.00478	0.194	Not significant
508	ENSG00000054611	TBC1D22A	protein_coding	-0.431	5.55	0.00472	0.194	Not significant
509	ENSG00000088766	CRLS1	protein_coding	0.315	5.8	0.00466	0.194	Not significant
510	ENSG00000114331	ACAP2	protein_coding	-0.406	5.82	0.00477	0.194	Not significant
511	ENSG00000125741	OPA3	protein_coding	-0.325	5.36	0.00476	0.194	Not significant
512	ENSG00000118985	ELL2	protein_coding	-0.469	6.13	0.00468	0.194	Not significant
513	ENSG00000140650	PMM2	protein_coding	-0.605	5.6	0.00479	0.194	Not significant
514	ENSG00000196235	SUPT5H	protein_coding	0.285	6.83	0.00468	0.194	Not significant
515	ENSG00000127837	AAMP	protein_coding	0.462	6.74	0.00469	0.194	Not significant
516	ENSG00000125753	VASP	protein_coding	0.519	7.48	0.00461	0.194	Not significant
517	ENSG00000151893	CACUL1	protein_coding	0.255	7.25	0.00465	0.194	Not significant
518	ENSG00000109332	UBE2D3	protein_coding	0.342	7.77	0.00471	0.194	Not significant
519	ENSG00000178951	ZBTB7A	protein_coding	0.361	9.27	0.00479	0.194	Not significant
520	ENSG00000242318		processed_pseudogene	-1.46	0.312	0.0048	0.194	Not significant
521	ENSG00000038358	EDC4	protein_coding	-2.35	-1.55	0.00458	0.194	Not significant
522	ENSG00000175215	CTDSP2	protein_coding	0.405	6.98	0.00484	0.195	Not significant
523	ENSG00000184900	SUMO3	protein_coding	0.454	8	0.00488	0.196	Not significant
524	ENSG00000105640	RPL18A	protein_coding	0.815	3.96	0.005	0.197	Not significant
525	ENSG00000157593	SLC35B2	protein_coding	0.691	4.46	0.00496	0.197	Not significant
526	ENSG00000066117	SMARCD1	protein_coding	-0.416	4.57	0.005	0.197	Not significant
527	ENSG00000226328	NUP50-AS1	lincRNA	0.533	3.06	0.00492	0.197	Not significant
528	ENSG00000173588	CEP83	protein_coding	-0.401	4.73	0.00502	0.197	Not significant
529	ENSG00000120158	RCL1	protein_coding	0.443	4.21	0.0051	0.197	Not significant
530	ENSG00000277258	PCGF2	protein_coding	0.465	4.21	0.00509	0.197	Not significant
531	ENSG00000107897	ACBD5	protein_coding	-0.538	4.36	0.00509	0.197	Not significant
532	ENSG00000152117		transcribed_processed_pseudogene	0.504	5.07	0.00492	0.197	Not significant
533	ENSG00000065054	SLC9A3R2	protein_coding	0.766	5.37	0.00493	0.197	Not significant
534	ENSG00000145675	PIK3R1	protein_coding	-0.382	5.26	0.0051	0.197	Not significant
535	ENSG00000244038	DDOST	protein_coding	0.708	5.01	0.00511	0.197	Not significant
536	ENSG00000173039	RELA	protein_coding	0.282	6.11	0.00502	0.197	Not significant
537	ENSG00000125952	MAX	protein_coding	0.334	7	0.00492	0.197	Not significant
538	ENSG00000102900	NUP93	protein_coding	0.495	6.41	0.0051	0.197	Not significant
539	ENSG00000158109	TPRG1L	protein_coding	0.331	6.88	0.00508	0.197	Not significant
540	ENSG00000270362	HMGN3-AS1	antisense	-0.616	2.5	0.00505	0.197	Not significant
541	ENSG00000185650	ZFP36L1	protein_coding	0.27	10.4	0.00503	0.197	Not significant
542	ENSG00000229119		processed_pseudogene	0.848	1.91	0.00505	0.197	Not significant
543	ENSG00000181409	AATK	protein_coding	0.994	0.618	0.0051	0.197	Not significant
544	ENSG00000224699	LAMTOR5-AS1	processed_transcript	-1.17	0.992	0.00494	0.197	Not significant
545	ENSG00000201592		snoRNA	-2.93	-0.983	0.00509	0.197	Not significant
546	ENSG00000166925	TSC22D4	protein_coding	0.419	5.56	0.00516	0.198	Not significant
547	ENSG00000178913	TAF7	protein_coding	-0.305	5.64	0.00514	0.198	Not significant
548	ENSG00000187837	HIST1H1C	protein_coding	-0.517	7.77	0.00513	0.198	Not significant
549	ENSG00000119986	AVPI1	protein_coding	0.455	4.3	0.00521	0.199	Not significant
550	ENSG00000196968	FUT11	protein_coding	0.439	4.97	0.00518	0.199	Not significant
551	ENSG00000151239	TWF1	protein_coding	-0.45	5.64	0.0052	0.199	Not significant
552	ENSG00000198719	DLL1	protein_coding	0.917	2.34	0.00521	0.199	Not significant
553	ENSG00000136891	TEX10	protein_coding	-0.412	4.51	0.00529	0.2	Not significant
554	ENSG00000139144	PIK3C2G	protein_coding	-0.848	4.12	0.00533	0.2	Not significant
555	ENSG00000173166	RAPH1	protein_coding	-0.462	4.72	0.00528	0.2	Not significant
556	ENSG00000168785	TSPAN5	protein_coding	-0.506	5.4	0.0053	0.2	Not significant
557	ENSG00000102531	FNDC3A	protein_coding	-0.336	5.62	0.00532	0.2	Not significant
558	ENSG00000157111	TMEM171	protein_coding	0.674	2.67	0.00524	0.2	Not significant
559	ENSG00000102158	MAGT1	protein_coding	-0.25	6.34	0.00529	0.2	Not significant
560	ENSG00000166747	AP1G1	protein_coding	-0.233	6.37	0.00529	0.2	Not significant
561	ENSG00000250299	MRPS31P4	transcribed_unprocessed_pseudogene	-1.49	0.353	0.00532	0.2	Not significant
562	ENSG00000121671	CRY2	protein_coding	0.546	4.54	0.00537	0.201	Not significant
563	ENSG00000119004	CYP20A1	protein_coding	-0.374	4.46	0.00544	0.202	Not significant
564	ENSG00000197329	PELI1	protein_coding	-0.384	5.37	0.00544	0.202	Not significant
565	ENSG00000112419	PHACTR2	protein_coding	-0.392	6.55	0.00545	0.202	Not significant
566	ENSG00000185104	FAF1	protein_coding	0.326	6.98	0.00544	0.202	Not significant
567	ENSG00000115457	IGFBP2	protein_coding	0.658	7.82	0.00545	0.202	Not significant
568	ENSG00000204580	DDR1	protein_coding	0.357	7.85	0.00541	0.202	Not significant
569	ENSG00000278627		antisense	2.45	-1.49	0.00543	0.202	Not significant
570	ENSG00000123297	TSFM	protein_coding	0.58	4.68	0.00556	0.204	Not significant
571	ENSG00000006634	DBF4	protein_coding	-0.663	5.28	0.00553	0.204	Not significant
572	ENSG00000135002	RFK	protein_coding	0.518	4.95	0.00556	0.204	Not significant
573	ENSG00000107338	SHB	protein_coding	0.505	4.96	0.00556	0.204	Not significant
574	ENSG00000111057	KRT18	protein_coding	0.33	8.39	0.00556	0.204	Not significant
575	ENSG00000005238	FAM214B	protein_coding	0.648	3.84	0.00561	0.205	Not significant
576	ENSG00000117984	CTSD	protein_coding	0.478	9.37	0.00559	0.205	Not significant
577	ENSG00000107796	ACTA2	protein_coding	1.32	1.06	0.00565	0.206	Not significant
578	ENSG00000164068	RNF123	protein_coding	0.41	3.78	0.00572	0.207	Not significant
579	ENSG00000138614	VWA9	protein_coding	0.619	4.17	0.00578	0.207	Not significant
580	ENSG00000129925	TMEM8A	protein_coding	0.384	5.19	0.00574	0.207	Not significant
581	ENSG00000257704	INAFM1	protein_coding	0.369	5.5	0.00578	0.207	Not significant
582	ENSG00000178922	HYI	protein_coding	0.343	5.17	0.00577	0.207	Not significant
583	ENSG00000130985	UBA1	protein_coding	0.535	7.3	0.00569	0.207	Not significant
584	ENSG00000187778	MCRS1	protein_coding	0.486	6.96	0.00579	0.207	Not significant
585	ENSG00000103275	UBE2I	protein_coding	0.218	7.51	0.00569	0.207	Not significant
586	ENSG00000196411	EPHB4	protein_coding	0.386	7.35	0.00577	0.207	Not significant
587	ENSG00000270802		processed_pseudogene	-2.6	-0.621	0.00571	0.207	Not significant
588	ENSG00000280375		TEC	-3.37	-1.76	0.00577	0.207	Not significant
589	ENSG00000180346	TIGD2	protein_coding	-0.525	3.89	0.00582	0.208	Not significant
590	ENSG00000175707	KDF1	protein_coding	0.299	5.52	0.00582	0.208	Not significant
591	ENSG00000136738	STAM	protein_coding	-0.593	4.06	0.00589	0.209	Not significant
592	ENSG00000111271	ACAD10	protein_coding	0.5	4.04	0.00594	0.209	Not significant
593	ENSG00000122966	CIT	protein_coding	-0.688	4.53	0.00594	0.209	Not significant
594	ENSG00000137135	ARHGEF39	protein_coding	-0.607	2.8	0.00594	0.209	Not significant
595	ENSG00000050327	ARHGEF5	protein_coding	0.308	4.96	0.0059	0.209	Not significant
596	ENSG00000180370	PAK2	protein_coding	-0.418	6.47	0.00589	0.209	Not significant
597	ENSG00000132432	SEC61G	protein_coding	0.825	6.58	0.00594	0.209	Not significant
598	ENSG00000259418		antisense	1.8	-2.98	0.00587	0.209	Not significant
599	ENSG00000151553	FAM160B1	protein_coding	-0.348	3.83	0.006	0.21	Not significant
600	ENSG00000174943	KCTD13	protein_coding	0.59	3.95	0.00602	0.21	Not significant
601	ENSG00000140694	PARN	protein_coding	-0.327	5.58	0.00601	0.21	Not significant
602	ENSG00000165392	WRN	protein_coding	-0.406	5.99	0.006	0.21	Not significant
603	ENSG00000119392	GLE1	protein_coding	0.637	6.59	0.006	0.21	Not significant
604	ENSG00000051341	POLQ	protein_coding	-0.737	4.33	0.0061	0.211	Not significant
605	ENSG00000066379	ZNRD1	protein_coding	0.368	4.43	0.00612	0.211	Not significant
606	ENSG00000172869	DMXL1	protein_coding	-0.434	5.2	0.00608	0.211	Not significant
607	ENSG00000151690	MFSD6	protein_coding	-0.379	5.31	0.00611	0.211	Not significant
608	ENSG00000125991	ERGIC3	protein_coding	0.298	6.6	0.00609	0.211	Not significant
609	ENSG00000196914	ARHGEF12	protein_coding	-0.287	7.67	0.0061	0.211	Not significant
610	ENSG00000120837	NFYB	protein_coding	0.278	4.9	0.00619	0.213	Not significant
611	ENSG00000018189	RUFY3	protein_coding	-0.379	4.88	0.00619	0.213	Not significant
612	ENSG00000133247	KMT5C	protein_coding	0.377	4.59	0.00624	0.214	Not significant
613	ENSG00000104375	STK3	protein_coding	-0.358	5.48	0.00625	0.214	Not significant
614	ENSG00000166889	PATL1	protein_coding	0.487	5.93	0.00624	0.214	Not significant
615	ENSG00000178537	SLC25A20	protein_coding	0.625	2.03	0.00624	0.214	Not significant
616	ENSG00000260115		antisense	-2.38	-1.9	0.00622	0.214	Not significant
617	ENSG00000167487	KLHL26	protein_coding	0.521	3.42	0.00638	0.215	Not significant
618	ENSG00000133250	ZNF414	protein_coding	0.499	2.74	0.00635	0.215	Not significant
619	ENSG00000236039		lincRNA	-0.794	2.85	0.00648	0.215	Not significant
620	ENSG00000146574	CCZ1B	protein_coding	0.601	2.89	0.00646	0.215	Not significant
621	ENSG00000247081	BAALC-AS1	antisense	-0.806	2.74	0.00648	0.215	Not significant
622	ENSG00000255529	POLR2M	protein_coding	0.354	5.1	0.00629	0.215	Not significant
623	ENSG00000150054	MPP7	protein_coding	-0.434	5.07	0.00646	0.215	Not significant
624	ENSG00000148450	MSRB2	protein_coding	0.351	5.1	0.00643	0.215	Not significant
625	ENSG00000272391	POM121C	protein_coding	-0.44	5.35	0.00649	0.215	Not significant
626	ENSG00000167840	ZNF232	protein_coding	0.656	2.13	0.00635	0.215	Not significant
627	ENSG00000168906	MAT2A	protein_coding	0.624	5.6	0.00637	0.215	Not significant
628	ENSG00000132680	KIAA0907	protein_coding	0.296	5.79	0.00645	0.215	Not significant
629	ENSG00000079462	PAFAH1B3	protein_coding	0.306	6.22	0.00648	0.215	Not significant
630	ENSG00000272047	GTF2H5	protein_coding	0.29	6.54	0.00639	0.215	Not significant
631	ENSG00000083857	FAT1	protein_coding	-0.362	6.54	0.00649	0.215	Not significant
632	ENSG00000138119	MYOF	protein_coding	-0.445	7.72	0.00636	0.215	Not significant
633	ENSG00000266206	MIR3926-1	miRNA	1.26	1.26	0.0064	0.215	Not significant
634	ENSG00000207042	RNU6-196P	snRNA	-1.61	0.198	0.00637	0.215	Not significant
635	ENSG00000272070		lincRNA	-1.89	-1.12	0.00631	0.215	Not significant
636	ENSG00000186648	CARMIL3	protein_coding	-2.8	-1.41	0.00654	0.216	Not significant
637	ENSG00000134602	STK26	protein_coding	-0.419	4.39	0.00658	0.217	Not significant
638	ENSG00000255389		antisense	2.17	-1.46	0.00658	0.217	Not significant
639	ENSG00000168765	GSTM4	protein_coding	0.4	4.45	0.00665	0.219	Not significant
640	ENSG00000109189	USP46	protein_coding	-0.353	4.54	0.00667	0.219	Not significant
641	ENSG00000163249	CCNYL1	protein_coding	-0.575	5.45	0.00673	0.219	Not significant
642	ENSG00000209082	MT-TL1	Mt_tRNA	0.53	6.34	0.00671	0.219	Not significant
643	ENSG00000113845	TIMMDC1	protein_coding	0.278	6.64	0.0067	0.219	Not significant
644	ENSG00000196576	PLXNB2	protein_coding	0.431	7.52	0.00669	0.219	Not significant
645	ENSG00000164949	GEM	protein_coding	2.22	-0.393	0.00663	0.219	Not significant
646	ENSG00000183091	NEB	protein_coding	-0.948	3.08	0.00679	0.221	Not significant
647	ENSG00000236535	RC3H1-IT1	sense_intronic	-1.66	0.55	0.00681	0.221	Not significant
648	ENSG00000141458	NPC1	protein_coding	-0.433	4.44	0.00692	0.222	Not significant
649	ENSG00000116141	MARK1	protein_coding	-0.446	4.12	0.00695	0.222	Not significant
650	ENSG00000126001	CEP250	protein_coding	-0.375	5.25	0.00686	0.222	Not significant
651	ENSG00000155846	PPARGC1B	protein_coding	-0.364	4.75	0.00688	0.222	Not significant
652	ENSG00000129173	E2F8	protein_coding	-0.972	2.21	0.00694	0.222	Not significant
653	ENSG00000136231	IGF2BP3	protein_coding	-0.396	5.95	0.00685	0.222	Not significant
654	ENSG00000168374	ARF4	protein_coding	0.418	6.68	0.00684	0.222	Not significant
655	ENSG00000169045	HNRNPH1	protein_coding	0.211	8.66	0.00694	0.222	Not significant
656	ENSG00000089157	RPLP0	protein_coding	0.285	9.95	0.00695	0.222	Not significant
657	ENSG00000229127		antisense	-1.42	1.03	0.00682	0.222	Not significant
658	ENSG00000186230	ZNF749	protein_coding	-2.17	-2.05	0.00687	0.222	Not significant
659	ENSG00000187790	FANCM	protein_coding	-0.53	4.52	0.00703	0.223	Not significant
660	ENSG00000183020	AP2A2	protein_coding	0.389	4.63	0.00709	0.223	Not significant
661	ENSG00000132549	VPS13B	protein_coding	-0.443	5.22	0.00704	0.223	Not significant
662	ENSG00000198171	DDRGK1	protein_coding	0.33	5.47	0.00706	0.223	Not significant
663	ENSG00000123159	GIPC1	protein_coding	0.398	5.64	0.007	0.223	Not significant
664	ENSG00000081019	RSBN1	protein_coding	0.389	5.97	0.00705	0.223	Not significant
665	ENSG00000130177	CDC16	protein_coding	-0.25	6.07	0.00707	0.223	Not significant
666	ENSG00000174231	PRPF8	protein_coding	0.3	7.12	0.00698	0.223	Not significant
667	ENSG00000084090	STARD7	protein_coding	0.276	7.39	0.00702	0.223	Not significant
668	ENSG00000223473		lincRNA	-2.25	-1.26	0.00698	0.223	Not significant
669	ENSG00000261713	SSTR5-AS1	processed_transcript	0.459	4	0.00714	0.225	Not significant
670	ENSG00000140691	ARMC5	protein_coding	0.564	4.1	0.00722	0.225	Not significant
671	ENSG00000163346	PBXIP1	protein_coding	0.598	4.63	0.00723	0.225	Not significant
672	ENSG00000114982	KANSL3	protein_coding	0.455	5.29	0.00717	0.225	Not significant
673	ENSG00000169223	LMAN2	protein_coding	0.457	6.73	0.00716	0.225	Not significant
674	ENSG00000230989	HSBP1	protein_coding	0.326	7.37	0.00716	0.225	Not significant
675	ENSG00000223396		lincRNA	0.833	0.758	0.0072	0.225	Not significant
676	ENSG00000172380	GNG12	protein_coding	-0.367	6.31	0.00727	0.226	Not significant
677	ENSG00000105325	FZR1	protein_coding	0.468	4.3	0.00735	0.227	Not significant
678	ENSG00000110031	LPXN	protein_coding	0.584	4.12	0.00733	0.227	Not significant
679	ENSG00000261221	ZNF865	protein_coding	0.58	4.59	0.00738	0.227	Not significant
680	ENSG00000166145	SPINT1	protein_coding	0.304	5.72	0.00731	0.227	Not significant
681	ENSG00000143942	CHAC2	protein_coding	-1.18	1.6	0.00734	0.227	Not significant
682	ENSG00000134007	ADAM20	protein_coding	-1.43	1.55	0.00733	0.227	Not significant
683	ENSG00000267311		lincRNA	-2.6	-2.36	0.00735	0.227	Not significant
684	ENSG00000272341		lincRNA	-1.12	0.901	0.00743	0.228	Not significant
685	ENSG00000125734	GPR108	protein_coding	0.499	3.98	0.00755	0.229	Not significant
686	ENSG00000204525	HLA-C	protein_coding	0.762	4.06	0.00755	0.229	Not significant
687	ENSG00000115942	ORC2	protein_coding	-0.295	4.49	0.00754	0.229	Not significant
688	ENSG00000154217	PITPNC1	protein_coding	0.53	4.73	0.00752	0.229	Not significant
689	ENSG00000133195	SLC39A11	protein_coding	0.619	4.57	0.0075	0.229	Not significant
690	ENSG00000130303	BST2	protein_coding	0.563	4.79	0.0076	0.229	Not significant
691	ENSG00000146386	ABRACL	protein_coding	0.394	5.76	0.00756	0.229	Not significant
692	ENSG00000172500	FIBP	protein_coding	0.35	6.45	0.00757	0.229	Not significant
693	ENSG00000121274	PAPD5	protein_coding	0.348	7.05	0.00756	0.229	Not significant
694	ENSG00000175164	ABO	protein_coding	0.379	6.94	0.00759	0.229	Not significant
695	ENSG00000151914	DST	protein_coding	-0.457	8.72	0.00744	0.229	Not significant
696	ENSG00000167642	SPINT2	protein_coding	0.486	8.99	0.0076	0.229	Not significant
697	ENSG00000278774		snRNA	-2.11	0.797	0.00759	0.229	Not significant
698	ENSG00000228477		processed_pseudogene	-1.56	0.449	0.00748	0.229	Not significant
699	ENSG00000120942	UBIAD1	protein_coding	0.335	4.57	0.00764	0.23	Not significant
700	ENSG00000146535	GNA12	protein_coding	0.319	5.14	0.00763	0.23	Not significant
701	ENSG00000171302	CANT1	protein_coding	0.324	5.03	0.00769	0.23	Not significant
702	ENSG00000167671	UBXN6	protein_coding	0.32	5.87	0.00768	0.23	Not significant
703	ENSG00000144579	CTDSP1	protein_coding	0.309	6.15	0.0077	0.23	Not significant
704	ENSG00000130202	NECTIN2	protein_coding	0.305	6.28	0.00775	0.23	Not significant
705	ENSG00000099800	TIMM13	protein_coding	0.539	6.65	0.00771	0.23	Not significant
706	ENSG00000172531	PPP1CA	protein_coding	0.35	7.33	0.00775	0.23	Not significant
707	ENSG00000089597	GANAB	protein_coding	0.439	8.35	0.00766	0.23	Not significant
708	ENSG00000260576	EIF5A2P1	processed_pseudogene	-1.97	-0.829	0.00765	0.23	Not significant
709	ENSG00000199886	RNU6-249P	snRNA	-1.97	-0.287	0.00776	0.23	Not significant
710	ENSG00000108819	PPP1R9B	protein_coding	0.386	4.25	0.00789	0.231	Not significant
711	ENSG00000198964	SGMS1	protein_coding	-0.69	4.28	0.00789	0.231	Not significant
712	ENSG00000184916	JAG2	protein_coding	0.389	6.28	0.00782	0.231	Not significant
713	ENSG00000175061	LRRC75A-AS1	processed_transcript	0.354	8.16	0.00778	0.231	Not significant
714	ENSG00000264229	RNU4ATAC	snRNA	-1.14	9.11	0.00783	0.231	Not significant
715	ENSG00000179051	RCC2	protein_coding	0.624	8.57	0.00788	0.231	Not significant
716	ENSG00000277218		sense_intronic	1.01	0.375	0.0078	0.231	Not significant
717	ENSG00000272343		lincRNA	1.67	1.41	0.00785	0.231	Not significant
718	ENSG00000249661	TNRC18P1	processed_pseudogene	-2.42	-2.48	0.00779	0.231	Not significant
719	ENSG00000165752	STK32C	protein_coding	0.578	3.43	0.00798	0.232	Not significant
720	ENSG00000168487	BMP1	protein_coding	0.472	4.51	0.008	0.232	Not significant
721	ENSG00000196535	MYO18A	protein_coding	-0.692	4.6	0.00801	0.232	Not significant
722	ENSG00000102763	VWA8	protein_coding	-0.417	4.86	0.00802	0.232	Not significant
723	ENSG00000006327	TNFRSF12A	protein_coding	0.64	5.59	0.00805	0.232	Not significant
724	ENSG00000130762	ARHGEF16	protein_coding	0.567	5.41	0.00805	0.232	Not significant
725	ENSG00000183530	PRR14L	protein_coding	-0.398	6.04	0.00792	0.232	Not significant
726	ENSG00000179604	CDC42EP4	protein_coding	0.344	6.14	0.00806	0.232	Not significant
727	ENSG00000125733	TRIP10	protein_coding	0.446	6.46	0.00799	0.232	Not significant
728	ENSG00000162385	MAGOH	protein_coding	0.366	6.96	0.00801	0.232	Not significant
729	ENSG00000100106	TRIOBP	protein_coding	0.598	7.38	0.00803	0.232	Not significant
730	ENSG00000219703	RAP1BP3	processed_pseudogene	-1.42	0.96	0.00803	0.232	Not significant
731	ENSG00000111877	MCM9	protein_coding	-0.489	3.52	0.00815	0.233	Not significant
732	ENSG00000100246	DNAL4	protein_coding	0.486	3.73	0.00813	0.233	Not significant
733	ENSG00000140939	NOL3	protein_coding	0.311	5.73	0.0081	0.233	Not significant
734	ENSG00000112245	PTP4A1	protein_coding	0.488	6.13	0.00809	0.233	Not significant
735	ENSG00000212296	SNORD72	snoRNA	-3	-1.99	0.0081	0.233	Not significant
736	ENSG00000116266	STXBP3	protein_coding	-0.363	5.28	0.0082	0.234	Not significant
737	ENSG00000202337	RNU6-8	snRNA	-2.79	-1.46	0.00821	0.234	Not significant
738	ENSG00000198420	TCAF1	protein_coding	-0.482	3.95	0.00823	0.235	Not significant
739	ENSG00000197858	GPAA1	protein_coding	0.296	6.4	0.00825	0.235	Not significant
740	ENSG00000270130		sense_intronic	-2.18	-0.186	0.00828	0.235	Not significant
741	ENSG00000159399	HK2	protein_coding	0.588	3.8	0.0083	0.236	Not significant
742	ENSG00000121897	LIAS	protein_coding	-0.516	3.19	0.00837	0.236	Not significant
743	ENSG00000133131	MORC4	protein_coding	-0.492	4.99	0.00844	0.236	Not significant
744	ENSG00000279789		TEC	0.436	5.16	0.00834	0.236	Not significant
745	ENSG00000228300	C19orf24	protein_coding	0.43	5.13	0.0084	0.236	Not significant
746	ENSG00000211456	SACM1L	protein_coding	0.444	5.5	0.00837	0.236	Not significant
747	ENSG00000120253	NUP43	protein_coding	0.3	5.4	0.00846	0.236	Not significant
748	ENSG00000175906	ARL4D	protein_coding	0.458	5.79	0.00844	0.236	Not significant
749	ENSG00000160209	PDXK	protein_coding	0.273	6.89	0.00846	0.236	Not significant
750	ENSG00000107223	EDF1	protein_coding	0.392	7.36	0.0084	0.236	Not significant
751	ENSG00000065526	SPEN	protein_coding	-0.326	7.97	0.00831	0.236	Not significant
752	ENSG00000065665	SEC61A2	protein_coding	0.734	1.88	0.00846	0.236	Not significant
753	ENSG00000181355	OFCC1	protein_coding	-1.81	-0.346	0.00833	0.236	Not significant
754	ENSG00000260404		transcribed_unprocessed_pseudogene	-2.41	-2.81	0.00837	0.236	Not significant
755	ENSG00000105404	RABAC1	protein_coding	0.475	5.04	0.00851	0.237	Not significant
756	ENSG00000214176	PLEKHM1P1	transcribed_unprocessed_pseudogene	-0.941	2.8	0.00857	0.237	Not significant
757	ENSG00000123144	C19orf43	protein_coding	0.395	5.57	0.00856	0.237	Not significant
758	ENSG00000104517	UBR5	protein_coding	-0.304	7.07	0.00853	0.237	Not significant
759	ENSG00000117139	KDM5B	protein_coding	-0.36	7.04	0.00857	0.237	Not significant
760	ENSG00000222365	SNORD12B	snoRNA	-2.65	-2.12	0.00853	0.237	Not significant
761	ENSG00000283103		antisense	0.451	3.75	0.00861	0.238	Not significant
762	ENSG00000162430	SELENON	protein_coding	0.568	3.52	0.00866	0.238	Not significant
763	ENSG00000118961	LDAH	protein_coding	0.399	3.56	0.00879	0.238	Not significant
764	ENSG00000178974	FBXO34	protein_coding	-0.44	4.57	0.00866	0.238	Not significant
765	ENSG00000124788	ATXN1	protein_coding	-0.535	5.23	0.0088	0.238	Not significant
766	ENSG00000004700	RECQL	protein_coding	-0.404	5.3	0.00881	0.238	Not significant
767	ENSG00000145349	CAMK2D	protein_coding	-0.373	5.63	0.00865	0.238	Not significant
768	ENSG00000101868	POLA1	protein_coding	-0.468	5.33	0.0088	0.238	Not significant
769	ENSG00000109381	ELF2	protein_coding	-0.378	5.68	0.00873	0.238	Not significant
770	ENSG00000160408	ST6GALNAC6	protein_coding	0.72	1.4	0.00863	0.238	Not significant
771	ENSG00000182704	TSKU	protein_coding	0.397	5.33	0.00883	0.238	Not significant
772	ENSG00000085511	MAP3K4	protein_coding	-0.301	6.22	0.00874	0.238	Not significant
773	ENSG00000132635	PCED1A	protein_coding	0.348	6.77	0.00867	0.238	Not significant
774	ENSG00000085871	MGST2	protein_coding	0.375	6.82	0.00868	0.238	Not significant
775	ENSG00000107731	UNC5B	protein_coding	0.223	7.16	0.00879	0.238	Not significant
776	ENSG00000136068	FLNB	protein_coding	0.298	7.35	0.0087	0.238	Not significant
777	ENSG00000119655	NPC2	protein_coding	0.413	7.7	0.00874	0.238	Not significant
778	ENSG00000153786	ZDHHC7	protein_coding	0.454	7.4	0.0088	0.238	Not significant
779	ENSG00000105372	RPS19	protein_coding	0.398	10.8	0.00873	0.238	Not significant
780	ENSG00000243156	MICAL3	protein_coding	-0.466	4.59	0.00889	0.239	Not significant
781	ENSG00000169105	CHST14	protein_coding	0.48	3.76	0.00896	0.239	Not significant
782	ENSG00000120519	SLC10A7	protein_coding	-0.496	3.37	0.0091	0.239	Not significant
783	ENSG00000160255	ITGB2	protein_coding	1.1	2.86	0.00916	0.239	Not significant
784	ENSG00000196453	ZNF777	protein_coding	0.395	3.64	0.00918	0.239	Not significant
785	ENSG00000168781	PPIP5K1	protein_coding	0.489	3.79	0.00917	0.239	Not significant
786	ENSG00000106780	MEGF9	protein_coding	-0.539	4.39	0.00918	0.239	Not significant
787	ENSG00000064933	PMS1	protein_coding	-0.319	4.66	0.00891	0.239	Not significant
788	ENSG00000183258	DDX41	protein_coding	0.504	4.73	0.0089	0.239	Not significant
789	ENSG00000138035	PNPT1	protein_coding	-0.453	4.58	0.00907	0.239	Not significant
790	ENSG00000102226	USP11	protein_coding	0.396	4.99	0.00895	0.239	Not significant
791	ENSG00000019144	PHLDB1	protein_coding	0.45	4.17	0.0092	0.239	Not significant
792	ENSG00000169919	GUSB	protein_coding	0.349	4.75	0.00915	0.239	Not significant
793	ENSG00000111676	ATN1	protein_coding	0.807	4.5	0.00913	0.239	Not significant
794	ENSG00000122971	ACADS	protein_coding	0.374	5.02	0.00905	0.239	Not significant
795	ENSG00000151532	VTI1A	protein_coding	-0.356	5.24	0.00904	0.239	Not significant
796	ENSG00000221823	PPP3R1	protein_coding	0.355	6.21	0.00892	0.239	Not significant
797	ENSG00000100485	SOS2	protein_coding	-0.446	6.2	0.00897	0.239	Not significant
798	ENSG00000166340	TPP1	protein_coding	0.329	5.8	0.00907	0.239	Not significant
799	ENSG00000204054	LINC00963	processed_transcript	0.34	5.52	0.00912	0.239	Not significant
800	ENSG00000183624	HMCES	protein_coding	0.58	6.54	0.009	0.239	Not significant
801	ENSG00000100320	RBFOX2	protein_coding	0.23	6.64	0.00888	0.239	Not significant
802	ENSG00000197971	MBP	protein_coding	0.24	6.85	0.00893	0.239	Not significant
803	ENSG00000198087	CD2AP	protein_coding	-0.287	6.47	0.00901	0.239	Not significant
804	ENSG00000113719	ERGIC1	protein_coding	0.394	6.36	0.00908	0.239	Not significant
805	ENSG00000105281	SLC1A5	protein_coding	0.302	7.54	0.0089	0.239	Not significant
806	ENSG00000241553	ARPC4	protein_coding	0.389	7.13	0.00919	0.239	Not significant
807	ENSG00000117362	APH1A	protein_coding	0.349	7.89	0.00916	0.239	Not significant
808	ENSG00000185825	BCAP31	protein_coding	0.402	7.66	0.00921	0.239	Not significant
809	ENSG00000204389	HSPA1A	protein_coding	0.387	8.44	0.00921	0.239	Not significant
810	ENSG00000253948		lincRNA	1.07	0.44	0.00918	0.239	Not significant
811	ENSG00000204172	AGAP9	protein_coding	-1.57	0.914	0.00913	0.239	Not significant
812	ENSG00000279527		TEC	2.28	-2.45	0.00916	0.239	Not significant
813	ENSG00000103187	COTL1	protein_coding	0.616	4.94	0.00928	0.24	Not significant
814	ENSG00000049449	RCN1	protein_coding	0.489	4.27	0.00932	0.24	Not significant
815	ENSG00000132842	AP3B1	protein_coding	-0.373	5.38	0.00931	0.24	Not significant
816	ENSG00000278250		misc_RNA	-2.05	-0.599	0.00932	0.24	Not significant
817	ENSG00000102081	FMR1	protein_coding	-0.305	6.73	0.00938	0.242	Not significant
818	ENSG00000266490		lincRNA	-1.4	0.174	0.0094	0.242	Not significant
819	ENSG00000225889		antisense	-0.477	3.98	0.00949	0.243	Not significant
820	ENSG00000183666	GUSBP1	transcribed_unprocessed_pseudogene	-0.453	4.49	0.00957	0.243	Not significant
821	ENSG00000170417	TMEM182	protein_coding	0.795	2.55	0.00955	0.243	Not significant
822	ENSG00000156026	MCU	protein_coding	0.339	4.87	0.00952	0.243	Not significant
823	ENSG00000120318	ARAP3	protein_coding	0.561	4.36	0.00962	0.243	Not significant
824	ENSG00000176208	ATAD5	protein_coding	-0.722	5.02	0.00956	0.243	Not significant
825	ENSG00000181789	COPG1	protein_coding	0.352	5.58	0.00962	0.243	Not significant
826	ENSG00000107949	BCCIP	protein_coding	-0.485	6.18	0.00957	0.243	Not significant
827	ENSG00000133612	AGAP3	protein_coding	0.36	6.08	0.00947	0.243	Not significant
828	ENSG00000166037	CEP57	protein_coding	-0.277	6.33	0.00955	0.243	Not significant
829	ENSG00000229117	RPL41	protein_coding	-0.587	8.92	0.00954	0.243	Not significant
830	ENSG00000228172		antisense	-1.88	-0.779	0.0096	0.243	Not significant
831	ENSG00000224884		lincRNA	-2.2	-1.43	0.00945	0.243	Not significant
832	ENSG00000256448		antisense	-1.82	-0.89	0.00956	0.243	Not significant
833	ENSG00000121621	KIF18A	protein_coding	-0.857	3.66	0.00966	0.244	Not significant
834	ENSG00000144306	SCRN3	protein_coding	-0.473	3.01	0.00968	0.244	Not significant
835	ENSG00000116791	CRYZ	protein_coding	0.431	3.88	0.00967	0.244	Not significant
836	ENSG00000118197	DDX59	protein_coding	-0.494	4.42	0.0097	0.244	Not significant
837	ENSG00000182504	CEP97	protein_coding	-0.33	4.81	0.00964	0.244	Not significant
838	ENSG00000103479	RBL2	protein_coding	-0.262	6.31	0.00973	0.244	Not significant
839	ENSG00000100629	CEP128	protein_coding	-0.641	3.62	0.00978	0.245	Not significant
840	ENSG00000162627	SNX7	protein_coding	0.407	6.62	0.00981	0.245	Not significant
841	ENSG00000160014	CALM3	protein_coding	0.454	6.93	0.00979	0.245	Not significant
842	ENSG00000197841	ZNF181	protein_coding	-0.465	3.76	0.00997	0.246	Not significant
843	ENSG00000153179	RASSF3	protein_coding	0.654	4.63	0.00989	0.246	Not significant
844	ENSG00000157212	PAXIP1	protein_coding	-0.372	5.26	0.00989	0.246	Not significant
845	ENSG00000197142	ACSL5	protein_coding	0.438	5.22	0.00996	0.246	Not significant
846	ENSG00000082898	XPO1	protein_coding	-0.267	6.24	0.00989	0.246	Not significant
847	ENSG00000182979	MTA1	protein_coding	0.273	6.41	0.0099	0.246	Not significant
848	ENSG00000105755	ETHE1	protein_coding	0.385	7.43	0.00985	0.246	Not significant
849	ENSG00000122545	SEPT7	protein_coding	-0.31	7.56	0.00992	0.246	Not significant
850	ENSG00000167701	GPT	protein_coding	1.02	1.01	0.00992	0.246	Not significant
851	ENSG00000110651	CD81	protein_coding	1.17	-0.143	0.00996	0.246	Not significant
852	ENSG00000272482		lincRNA	2.04	-1.68	0.00984	0.246	Not significant
853	ENSG00000272335		lincRNA	0.651	3.37	0.01	0.247	Not significant
854	ENSG00000172345	STARD5	protein_coding	0.313	5.3	0.0101	0.247	Not significant
855	ENSG00000131375	CAPN7	protein_coding	-0.393	5.21	0.0101	0.247	Not significant
856	ENSG00000110422	HIPK3	protein_coding	-0.234	6.08	0.0101	0.247	Not significant
857	ENSG00000260260	SNHG19	lincRNA	0.429	6.61	0.0101	0.247	Not significant
858	ENSG00000147274	RBMX	protein_coding	-0.388	7.47	0.0101	0.247	Not significant
859	ENSG00000061273	HDAC7	protein_coding	0.593	7.39	0.0101	0.247	Not significant
860	ENSG00000121690	DEPDC7	protein_coding	-1.12	1.91	0.0101	0.247	Not significant
861	ENSG00000204237	OXLD1	protein_coding	0.313	4.23	0.0102	0.248	Not significant
862	ENSG00000214748		processed_pseudogene	0.499	6.36	0.0102	0.248	Not significant
863	ENSG00000121741	ZMYM2	protein_coding	-0.334	6.37	0.0101	0.248	Not significant
864	ENSG00000200913	SNORD46	snoRNA	-2.56	0.381	0.0102	0.248	Not significant
865	ENSG00000279733		TEC	-2.23	-1.28	0.0102	0.248	Not significant
866	ENSG00000119408	NEK6	protein_coding	0.446	5.28	0.0103	0.249	Not significant
867	ENSG00000131626	PPFIA1	protein_coding	-0.336	7.21	0.0102	0.249	Not significant
868	ENSG00000228409	CCT6P1	transcribed_unprocessed_pseudogene	-1.14	0.914	0.0103	0.249	Not significant
869	ENSG00000225663	MCRIP1	protein_coding	0.681	4.11	0.0103	0.25	Not significant
870	ENSG00000119906	SLF2	protein_coding	-0.462	5.05	0.0104	0.25	Not significant
871	ENSG00000011677	GABRA3	protein_coding	0.439	5.02	0.0104	0.25	Not significant
872	ENSG00000138867	GUCD1	protein_coding	0.275	5.55	0.0104	0.25	Not significant
873	ENSG00000165512	ZNF22	protein_coding	0.304	5.37	0.0103	0.25	Not significant
874	ENSG00000141905	NFIC	protein_coding	0.389	6.64	0.0104	0.25	Not significant
875	ENSG00000179218	CALR	protein_coding	0.417	8.8	0.0103	0.25	Not significant
876	ENSG00000137166	FOXP4	protein_coding	0.444	3.88	0.0105	0.251	Not significant
877	ENSG00000213859	KCTD11	protein_coding	0.574	3.74	0.0105	0.251	Not significant
878	ENSG00000117691	NENF	protein_coding	0.341	4.84	0.0105	0.251	Not significant
879	ENSG00000106077	ABHD11	protein_coding	0.387	4.88	0.0105	0.251	Not significant
880	ENSG00000122490	PQLC1	protein_coding	0.341	5.41	0.0104	0.251	Not significant
881	ENSG00000175893	ZDHHC21	protein_coding	-0.327	5.43	0.0104	0.251	Not significant
882	ENSG00000005884	ITGA3	protein_coding	0.406	7.75	0.0105	0.251	Not significant
883	ENSG00000108518	PFN1	protein_coding	0.607	7.7	0.0105	0.251	Not significant
884	ENSG00000166896	ATP23	protein_coding	-0.422	3.92	0.0106	0.252	Not significant
885	ENSG00000241685	ARPC1A	protein_coding	0.53	5.41	0.0106	0.252	Not significant
886	ENSG00000079335	CDC14A	protein_coding	-0.644	3.19	0.0107	0.253	Not significant
887	ENSG00000147050	KDM6A	protein_coding	-0.465	4.14	0.0106	0.253	Not significant
888	ENSG00000119899	SLC17A5	protein_coding	0.449	3.19	0.0107	0.254	Not significant
889	ENSG00000260876	LINC01229	lincRNA	2.23	-2.93	0.0107	0.254	Not significant
890	ENSG00000104904	OAZ1	protein_coding	0.401	9.03	0.0108	0.255	Not significant
891	ENSG00000213089	PDCL3P5	processed_pseudogene	-1.43	-0.306	0.0108	0.255	Not significant
892	ENSG00000132906	CASP9	protein_coding	0.584	3.33	0.0109	0.256	Not significant
893	ENSG00000213015	ZNF580	protein_coding	0.445	3.39	0.0109	0.256	Not significant
894	ENSG00000125826	RBCK1	protein_coding	0.273	6.9	0.0108	0.256	Not significant
895	ENSG00000243650	RN7SL834P	misc_RNA	-1.75	-0.639	0.0109	0.256	Not significant
896	ENSG00000151474	FRMD4A	protein_coding	-0.57	3.49	0.011	0.257	Not significant
897	ENSG00000109686	SH3D19	protein_coding	-0.447	3.76	0.0111	0.257	Not significant
898	ENSG00000117036	ETV3	protein_coding	-0.585	3.39	0.0112	0.257	Not significant
899	ENSG00000140682	TGFB1I1	protein_coding	0.501	3.66	0.0111	0.257	Not significant
900	ENSG00000196588	MKL1	protein_coding	0.557	2.75	0.011	0.257	Not significant
901	ENSG00000169188	APEX2	protein_coding	0.44	4.36	0.0109	0.257	Not significant
902	ENSG00000197128	ZNF772	protein_coding	0.472	4.27	0.0111	0.257	Not significant
903	ENSG00000095951	HIVEP1	protein_coding	-0.493	4.57	0.011	0.257	Not significant
904	ENSG00000137193	PIM1	protein_coding	0.76	4.86	0.0112	0.257	Not significant
905	ENSG00000186352	ANKRD37	protein_coding	0.929	2.35	0.0112	0.257	Not significant
906	ENSG00000085832	EPS15	protein_coding	-0.35	5.14	0.0112	0.257	Not significant
907	ENSG00000135452	TSPAN31	protein_coding	0.423	5.39	0.011	0.257	Not significant
908	ENSG00000197063	MAFG	protein_coding	0.348	5.55	0.011	0.257	Not significant
909	ENSG00000113811	SELENOK	protein_coding	-0.313	5.66	0.0112	0.257	Not significant
910	ENSG00000048405	ZNF800	protein_coding	-0.332	6.37	0.0111	0.257	Not significant
911	ENSG00000161202	DVL3	protein_coding	0.288	6.06	0.0113	0.257	Not significant
912	ENSG00000128567	PODXL	protein_coding	0.65	6.03	0.0112	0.257	Not significant
913	ENSG00000005175	RPAP3	protein_coding	-0.358	6.57	0.0113	0.257	Not significant
914	ENSG00000075292	ZNF638	protein_coding	-0.323	7.02	0.011	0.257	Not significant
915	ENSG00000136261	BZW2	protein_coding	-0.279	7.34	0.0111	0.257	Not significant
916	ENSG00000065978	YBX1	protein_coding	-0.384	8.77	0.011	0.257	Not significant
917	ENSG00000267174		3prime_overlapping_ncRNA	1.11	1.3	0.0111	0.257	Not significant
918	ENSG00000167526	RPL13	protein_coding	0.37	9.73	0.0111	0.257	Not significant
919	ENSG00000238083	LRRC37A2	protein_coding	-1.34	0.745	0.0112	0.257	Not significant
920	ENSG00000204956	PCDHGA1	protein_coding	-1.35	0.0795	0.0111	0.257	Not significant
921	ENSG00000222898	RN7SKP97	misc_RNA	-1.97	-0.99	0.0112	0.257	Not significant
922	ENSG00000266111		lincRNA	-2.58	-2.82	0.0113	0.257	Not significant
923	ENSG00000172167	MTBP	protein_coding	-0.685	2.58	0.0113	0.258	Not significant
924	ENSG00000007047	MARK4	protein_coding	0.371	5.48	0.0113	0.258	Not significant
925	ENSG00000130529	TRPM4	protein_coding	0.332	5.94	0.0113	0.258	Not significant
926	ENSG00000205765	C5orf51	protein_coding	-0.437	3.9	0.0114	0.259	Not significant
927	ENSG00000099795	NDUFB7	protein_coding	0.46	5.56	0.0114	0.259	Not significant
928	ENSG00000138594	TMOD3	protein_coding	-0.236	7.24	0.0114	0.259	Not significant
929	ENSG00000171475	WIPF2	protein_coding	0.278	7.03	0.0114	0.259	Not significant
930	ENSG00000279483		protein_coding	-0.778	7.8	0.0114	0.259	Not significant
931	ENSG00000114353	GNAI2	protein_coding	0.321	7.74	0.0114	0.259	Not significant
932	ENSG00000249196		antisense	1.77	-0.931	0.0115	0.259	Not significant
933	ENSG00000178896	EXOSC4	protein_coding	0.541	4	0.0116	0.26	Not significant
934	ENSG00000025156	HSF2	protein_coding	0.368	4.56	0.0116	0.26	Not significant
935	ENSG00000278540	ACACA	protein_coding	-0.319	5.81	0.0116	0.26	Not significant
936	ENSG00000019995	ZRANB1	protein_coding	-0.307	6.05	0.0116	0.26	Not significant
937	ENSG00000241112	RPL29P14	processed_pseudogene	-1.23	0.319	0.0115	0.26	Not significant
938	ENSG00000279184		antisense	-1.82	-1.98	0.0115	0.26	Not significant
939	ENSG00000275056		sense_intronic	-1.06	1.6	0.0117	0.261	Not significant
940	ENSG00000234518	PTGES3P1	processed_pseudogene	-1.15	1.19	0.0117	0.261	Not significant
941	ENSG00000120539	MASTL	protein_coding	-0.572	3.75	0.0118	0.262	Not significant
942	ENSG00000140961	OSGIN1	protein_coding	0.724	2.19	0.0118	0.262	Not significant
943	ENSG00000049860	HEXB	protein_coding	0.324	6.16	0.0117	0.262	Not significant
944	ENSG00000011295	TTC19	protein_coding	0.303	6.66	0.0117	0.262	Not significant
945	ENSG00000157978	LDLRAP1	protein_coding	0.303	7.65	0.0117	0.262	Not significant
946	ENSG00000124602	UNC5CL	protein_coding	1.34	0.386	0.0117	0.262	Not significant
947	ENSG00000182791	CCDC87	protein_coding	1.82	-1.17	0.0117	0.262	Not significant
948	ENSG00000168116	KIAA1586	protein_coding	-0.502	3.12	0.0119	0.263	Not significant
949	ENSG00000169221	TBC1D10B	protein_coding	0.403	4	0.0119	0.263	Not significant
950	ENSG00000146677		processed_pseudogene	0.484	4.33	0.0119	0.263	Not significant
951	ENSG00000136710	CCDC115	protein_coding	0.409	5.32	0.0119	0.263	Not significant
952	ENSG00000166337	TAF10	protein_coding	0.317	5.68	0.0119	0.263	Not significant
953	ENSG00000141385	AFG3L2	protein_coding	-0.275	6.63	0.0119	0.263	Not significant
954	ENSG00000235145	RPSAP16	processed_pseudogene	-2.34	-2.07	0.0119	0.263	Not significant
955	ENSG00000143418	CERS2	protein_coding	0.739	4.66	0.012	0.264	Not significant
956	ENSG00000250312	ZNF718	protein_coding	-1.06	0.94	0.012	0.264	Not significant
957	ENSG00000261560		sense_intronic	0.51	3.04	0.0121	0.265	Not significant
958	ENSG00000148158	SNX30	protein_coding	-0.407	4.11	0.0123	0.265	Not significant
959	ENSG00000111817	DSE	protein_coding	-0.373	5.12	0.0122	0.265	Not significant
960	ENSG00000198912	C1orf174	protein_coding	0.458	4.57	0.0123	0.265	Not significant
961	ENSG00000160410	SHKBP1	protein_coding	0.403	4.71	0.0123	0.265	Not significant
962	ENSG00000154874	CCDC144B	transcribed_unprocessed_pseudogene	-0.405	5.02	0.0123	0.265	Not significant
963	ENSG00000001631	KRIT1	protein_coding	-0.334	5.49	0.0121	0.265	Not significant
964	ENSG00000100325	ASCC2	protein_coding	0.412	5.6	0.0123	0.265	Not significant
965	ENSG00000166200	COPS2	protein_coding	-0.387	5.98	0.0123	0.265	Not significant
966	ENSG00000105583	WDR83OS	protein_coding	0.223	6.41	0.0121	0.265	Not significant
967	ENSG00000095139	ARCN1	protein_coding	0.324	6.21	0.0123	0.265	Not significant
968	ENSG00000261609	GAN	protein_coding	-0.386	6.68	0.0122	0.265	Not significant
969	ENSG00000047346	FAM214A	protein_coding	-0.431	6.46	0.0123	0.265	Not significant
970	ENSG00000105373	GLTSCR2	protein_coding	0.264	7.41	0.012	0.265	Not significant
971	ENSG00000168385	SEPT2	protein_coding	-0.216	7.37	0.0123	0.265	Not significant
972	ENSG00000100697	DICER1	protein_coding	-0.285	7.46	0.0123	0.265	Not significant
973	ENSG00000108107	RPL28	protein_coding	0.277	8.56	0.0121	0.265	Not significant
974	ENSG00000135404	CD63	protein_coding	0.484	9.84	0.0122	0.265	Not significant
975	ENSG00000164406	LEAP2	protein_coding	1.02	0.609	0.0121	0.265	Not significant
976	ENSG00000258837		antisense	-1.49	-0.199	0.0122	0.265	Not significant
977	ENSG00000266783		sense_intronic	1.54	-1.53	0.0122	0.265	Not significant
978	ENSG00000241313	WWTR1-AS1	antisense	-2.5	-2.96	0.0122	0.265	Not significant
979	ENSG00000133641	C12orf29	protein_coding	-0.383	4.49	0.0124	0.266	Not significant
980	ENSG00000109323	MANBA	protein_coding	0.511	4.91	0.0125	0.266	Not significant
981	ENSG00000125378	BMP4	protein_coding	0.652	4.93	0.0124	0.266	Not significant
982	ENSG00000149418	ST14	protein_coding	0.336	6.66	0.0124	0.266	Not significant
983	ENSG00000164327	RICTOR	protein_coding	-0.308	6.63	0.0124	0.266	Not significant
984	ENSG00000272183		antisense	2.1	-1.74	0.0124	0.266	Not significant
985	ENSG00000173327	MAP3K11	protein_coding	0.321	5.06	0.0125	0.267	Not significant
986	ENSG00000101290	CDS2	protein_coding	0.347	4.88	0.0125	0.267	Not significant
987	ENSG00000149091	DGKZ	protein_coding	0.365	5.65	0.0125	0.267	Not significant
988	ENSG00000105819	PMPCB	protein_coding	-0.257	5.44	0.0125	0.267	Not significant
989	ENSG00000164733	CTSB	protein_coding	0.238	9.09	0.0125	0.267	Not significant
990	ENSG00000111647	UHRF1BP1L	protein_coding	-0.472	3.17	0.0126	0.268	Not significant
991	ENSG00000167306	MYO5B	protein_coding	-0.507	4	0.0127	0.268	Not significant
992	ENSG00000124215	CDH26	protein_coding	-0.648	3.88	0.0127	0.268	Not significant
993	ENSG00000119650	IFT43	protein_coding	0.371	4.2	0.0127	0.268	Not significant
994	ENSG00000257122	RRN3P3	transcribed_unprocessed_pseudogene	0.44	4.26	0.0128	0.268	Not significant
995	ENSG00000276293	PIP4K2B	protein_coding	0.433	4.2	0.0127	0.268	Not significant
996	ENSG00000002587	HS3ST1	protein_coding	0.364	5.34	0.0128	0.268	Not significant
997	ENSG00000133657	ATP13A3	protein_coding	-0.335	5.93	0.0127	0.268	Not significant
998	ENSG00000173153	ESRRA	protein_coding	0.359	6.2	0.0127	0.268	Not significant
999	ENSG00000126705	AHDC1	protein_coding	0.406	6.72	0.0126	0.268	Not significant
1000	ENSG00000159692	CTBP1	protein_coding	0.227	6.68	0.0127	0.268	Not significant
1000	ENSG00000181885	CLDN7	protein_coding	0.635	7.07	0.0128	0.268	Not significant
1000	ENSG00000121774	KHDRBS1	protein_coding	-0.256	7.55	0.0126	0.268	Not significant
1000	ENSG00000198938	MT-CO3	protein_coding	0.266	14	0.0127	0.268	Not significant
1000	ENSG00000100473	COCH	protein_coding	1.48	-1.02	0.0128	0.268	Not significant
1000	ENSG00000223345	HIST2H2BA	transcribed_unprocessed_pseudogene	2.14	-1.5	0.0127	0.268	Not significant
1010	ENSG00000254450	ALG9-IT1	sense_intronic	-1.86	-2.02	0.0128	0.268	Not significant
1010	ENSG00000257094		processed_pseudogene	-2.57	-1.66	0.0126	0.268	Not significant
1010	ENSG00000215769		processed_transcript	0.539	3.27	0.0129	0.27	Not significant
1010	ENSG00000157911	PEX10	protein_coding	0.322	4.94	0.013	0.27	Not significant
1010	ENSG00000178607	ERN1	protein_coding	0.527	4.02	0.0131	0.272	Not significant
1010	ENSG00000111674	ENO2	protein_coding	0.781	3.45	0.0132	0.272	Not significant
1010	ENSG00000166225	FRS2	protein_coding	-0.418	4.57	0.0131	0.272	Not significant
1010	ENSG00000119285	HEATR1	protein_coding	-0.282	5.26	0.0132	0.272	Not significant
1010	ENSG00000115963	RND3	protein_coding	-0.439	6.2	0.0131	0.272	Not significant
1020	ENSG00000104964	AES	protein_coding	0.313	7.72	0.013	0.272	Not significant
1020	ENSG00000063177	RPL18	protein_coding	0.275	10.8	0.0132	0.272	Not significant
1020	ENSG00000236404	VLDLR-AS1	antisense	-2.19	-0.727	0.0131	0.272	Not significant
1020	ENSG00000245080	MIR3150B	antisense	-2.04	-3.19	0.0131	0.272	Not significant
1020	ENSG00000136856	SLC2A8	protein_coding	0.392	5.37	0.0133	0.273	Not significant
1020	ENSG00000178691	SUZ12	protein_coding	-0.232	6.54	0.0132	0.273	Not significant
1020	ENSG00000230590	FTX	lincRNA	0.618	4.92	0.0133	0.274	Not significant
1020	ENSG00000164506	STXBP5	protein_coding	-0.274	5.87	0.0133	0.274	Not significant
1020	ENSG00000189164	ZNF527	protein_coding	0.821	1.47	0.0133	0.274	Not significant
1020	ENSG00000159840	ZYX	protein_coding	0.454	6.59	0.0133	0.274	Not significant
1020	ENSG00000161013	MGAT4B	protein_coding	0.325	6.18	0.0134	0.274	Not significant
1030	ENSG00000103769	RAB11A	protein_coding	0.242	7.41	0.0134	0.274	Not significant
1030	ENSG00000166888	STAT6	protein_coding	0.297	7.48	0.0134	0.274	Not significant
1030	ENSG00000242588		processed_transcript	-2.27	-1.74	0.0134	0.274	Not significant
1030	ENSG00000162878	PKDCC	protein_coding	2.22	-2.15	0.0134	0.274	Not significant
1030	ENSG00000113761	ZNF346	protein_coding	0.582	3.2	0.0135	0.275	Not significant
1030	ENSG00000112031	MTRF1L	protein_coding	-0.443	3.74	0.0135	0.275	Not significant
1030	ENSG00000144647	POMGNT2	protein_coding	0.595	2.46	0.0135	0.275	Not significant
1030	ENSG00000008710	PKD1	protein_coding	0.334	4.82	0.0135	0.275	Not significant
1030	ENSG00000198840	MT-ND3	protein_coding	0.404	13.4	0.0135	0.275	Not significant
1040	ENSG00000123810	B9D2	protein_coding	0.532	3.04	0.0137	0.276	Not significant
1040	ENSG00000233264		processed_pseudogene	-0.699	3.74	0.0138	0.276	Not significant
1040	ENSG00000154914	USP43	protein_coding	0.86	3.16	0.0139	0.276	Not significant
1040	ENSG00000168994	PXDC1	protein_coding	0.513	4.13	0.0137	0.276	Not significant
1040	ENSG00000136720	HS6ST1	protein_coding	0.354	4.26	0.0138	0.276	Not significant
1040	ENSG00000172936	MYD88	protein_coding	0.513	3.91	0.0137	0.276	Not significant
1040	ENSG00000204642	HLA-F	protein_coding	0.999	2.11	0.0137	0.276	Not significant
1040	ENSG00000156017	CARNMT1	protein_coding	-0.285	4.2	0.0138	0.276	Not significant
1040	ENSG00000155621	C9orf85	protein_coding	-0.323	4.42	0.0137	0.276	Not significant
1040	ENSG00000135049	AGTPBP1	protein_coding	-0.41	4.8	0.0138	0.276	Not significant
1040	ENSG00000112584	FAM120B	protein_coding	-0.324	5.19	0.0138	0.276	Not significant
1050	ENSG00000164164	OTUD4	protein_coding	-0.26	4.86	0.0136	0.276	Not significant
1050	ENSG00000022567	SLC45A4	protein_coding	0.532	4.77	0.0139	0.276	Not significant
1050	ENSG00000168216	LMBRD1	protein_coding	0.375	5.05	0.0136	0.276	Not significant
1050	ENSG00000125386	FAM193A	protein_coding	-0.288	5.58	0.0136	0.276	Not significant
1050	ENSG00000108588	CCDC47	protein_coding	-0.278	5.76	0.0138	0.276	Not significant
1050	ENSG00000170906	NDUFA3	protein_coding	0.366	5.69	0.0138	0.276	Not significant
1050	ENSG00000152061	RABGAP1L	protein_coding	-0.302	5.65	0.0138	0.276	Not significant
1050	ENSG00000166224	SGPL1	protein_coding	0.294	6.39	0.0138	0.276	Not significant
1050	ENSG00000085719	CPNE3	protein_coding	-0.273	7.16	0.0137	0.276	Not significant
1060	ENSG00000198755	RPL10A	protein_coding	0.377	9.19	0.0136	0.276	Not significant
1060	ENSG00000136490	LIMD2	protein_coding	1.13	0.284	0.0139	0.276	Not significant
1060	ENSG00000268751	SCGB1B2P	lincRNA	1.11	-0.00337	0.0138	0.276	Not significant
1060	ENSG00000179528	LBX2	protein_coding	1.29	-0.392	0.0138	0.276	Not significant
1060	ENSG00000253488	FAM60DP	processed_pseudogene	-1.89	-0.854	0.0136	0.276	Not significant
1060	ENSG00000152240	HAUS1	protein_coding	-0.37	4.26	0.0139	0.277	Not significant
1060	ENSG00000157077	ZFYVE9	protein_coding	-0.37	4.87	0.014	0.277	Not significant
1060	ENSG00000198730	CTR9	protein_coding	-0.319	6.38	0.0139	0.277	Not significant
1060	ENSG00000071794	HLTF	protein_coding	-0.308	6.29	0.014	0.277	Not significant
1060	ENSG00000162959	MEMO1	protein_coding	0.424	3.32	0.0141	0.278	Not significant
1060	ENSG00000125246	CLYBL	protein_coding	-0.691	3.1	0.0141	0.278	Not significant
1070	ENSG00000167920	TMEM99	protein_coding	0.492	3.92	0.0142	0.278	Not significant
1070	ENSG00000236859	NIFK-AS1	antisense	-0.592	2.03	0.0142	0.278	Not significant
1070	ENSG00000162076	FLYWCH2	protein_coding	0.636	2.27	0.0142	0.278	Not significant
1070	ENSG00000167772	ANGPTL4	protein_coding	1.01	2.66	0.0142	0.278	Not significant
1070	ENSG00000155363	MOV10	protein_coding	0.359	4.74	0.0142	0.278	Not significant
1070	ENSG00000181555	SETD2	protein_coding	-0.405	7.18	0.0141	0.278	Not significant
1070	ENSG00000165671	NSD1	protein_coding	-0.372	6.69	0.0142	0.278	Not significant
1070	ENSG00000138674	SEC31A	protein_coding	-0.457	7.22	0.0142	0.278	Not significant
1070	ENSG00000135837	CEP350	protein_coding	-0.273	7.53	0.0141	0.278	Not significant
1080	ENSG00000102265	TIMP1	protein_coding	0.333	7.29	0.0142	0.278	Not significant
1080	ENSG00000140264	SERF2	protein_coding	0.398	9.73	0.0142	0.278	Not significant
1080	ENSG00000150722	PPP1R1C	protein_coding	0.533	2.52	0.0143	0.28	Not significant
1080	ENSG00000070718	AP3M2	protein_coding	0.293	5.73	0.0144	0.28	Not significant
1080	ENSG00000215845	TSTD1	protein_coding	0.335	6.35	0.0144	0.28	Not significant
1080	ENSG00000136861	CDK5RAP2	protein_coding	-0.268	6.47	0.0143	0.28	Not significant
1080	ENSG00000070423	RNF126	protein_coding	0.414	6.78	0.0144	0.28	Not significant
1080	ENSG00000147689	FAM83A	protein_coding	0.423	7.39	0.0144	0.28	Not significant
1080	ENSG00000228649		processed_transcript	-1.68	0.324	0.0144	0.28	Not significant
1080	ENSG00000186280	KDM4D	protein_coding	-1.48	-1.23	0.0144	0.28	Not significant
1080	ENSG00000186577	C6orf1	protein_coding	0.422	4.38	0.0145	0.281	Not significant
1090	ENSG00000231889	TRAF3IP2-AS1	antisense	0.881	0.88	0.0145	0.281	Not significant
1090	ENSG00000220848	RPS18P9	processed_pseudogene	0.396	3.56	0.0146	0.282	Not significant
1090	ENSG00000151665	PIGF	protein_coding	0.515	3.6	0.0147	0.282	Not significant
1090	ENSG00000127993	RBM48	protein_coding	-0.419	4.09	0.0146	0.282	Not significant
1090	ENSG00000148019	CEP78	protein_coding	-0.378	5.58	0.0146	0.282	Not significant
1090	ENSG00000279077		TEC	-0.74	2.02	0.0146	0.282	Not significant
1090	ENSG00000165288	BRWD3	protein_coding	-0.287	5.84	0.0146	0.282	Not significant
1090	ENSG00000198000	NOL8	protein_coding	-0.277	6.64	0.0146	0.282	Not significant
1090	ENSG00000087365	SF3B2	protein_coding	-0.297	7.66	0.0146	0.282	Not significant
1100	ENSG00000172785	CBWD1	protein_coding	-0.48	2.9	0.0149	0.283	Not significant
1100	ENSG00000125447	GGA3	protein_coding	-0.384	4.22	0.0149	0.283	Not significant
1100	ENSG00000127952	STYXL1	protein_coding	0.323	4.5	0.0148	0.283	Not significant
1100	ENSG00000269858	EGLN2	protein_coding	0.371	4.61	0.0149	0.283	Not significant
1100	ENSG00000047621	C12orf4	protein_coding	-0.361	4.87	0.0148	0.283	Not significant
1100	ENSG00000260877		lincRNA	0.494	5.57	0.0149	0.283	Not significant
1100	ENSG00000158435	CNOT11	protein_coding	0.281	5.75	0.0149	0.283	Not significant
1100	ENSG00000162664	ZNF326	protein_coding	-0.259	6.8	0.0148	0.283	Not significant
1100	ENSG00000130429	ARPC1B	protein_coding	0.359	7.77	0.0148	0.283	Not significant
1100	ENSG00000187860	CCDC157	protein_coding	0.908	0.553	0.0147	0.283	Not significant
1100	ENSG00000120055	C10orf95	protein_coding	1.51	-1.22	0.0147	0.283	Not significant
1110	ENSG00000282221		antisense	-2.03	-2.08	0.0148	0.283	Not significant
1110	ENSG00000160917	CPSF4	protein_coding	0.316	5.14	0.015	0.284	Not significant
1110	ENSG00000182240	BACE2	protein_coding	0.317	6.7	0.0149	0.284	Not significant
1110	ENSG00000182759	MAFA	protein_coding	1.56	1.26	0.015	0.285	Not significant
1110	ENSG00000159082	SYNJ1	protein_coding	-0.587	3.96	0.0151	0.286	Not significant
1110	ENSG00000163191	S100A11	protein_coding	0.329	10.3	0.0151	0.286	Not significant
1110	ENSG00000087995	METTL2A	protein_coding	-0.417	3.77	0.0151	0.287	Not significant
1110	ENSG00000102931	ARL2BP	protein_coding	-0.447	5.42	0.0152	0.287	Not significant
1110	ENSG00000206418	RAB12	protein_coding	-0.359	5.82	0.0152	0.287	Not significant
1120	ENSG00000278053	DDX52	protein_coding	-0.314	6.04	0.0152	0.287	Not significant
1120	ENSG00000120549	KIAA1217	protein_coding	-0.278	6.69	0.0152	0.287	Not significant
1120	ENSG00000165996	HACD1	protein_coding	0.532	2.79	0.0154	0.288	Not significant
1120	ENSG00000279502		TEC	0.542	3.06	0.0154	0.288	Not significant
1120	ENSG00000273142		lincRNA	0.492	2.92	0.0155	0.288	Not significant
1120	ENSG00000165406	MARCH8	protein_coding	0.421	3.37	0.0153	0.288	Not significant
1120	ENSG00000106617	PRKAG2	protein_coding	-0.343	4.59	0.0154	0.288	Not significant
1120	ENSG00000138796	HADH	protein_coding	0.322	5.01	0.0154	0.288	Not significant
1120	ENSG00000114933	INO80D	protein_coding	-0.335	4.98	0.0154	0.288	Not significant
1120	ENSG00000248019	FAM13A-AS1	antisense	-0.754	1.53	0.0153	0.288	Not significant
1120	ENSG00000188641	DPYD	protein_coding	-0.37	5.77	0.0153	0.288	Not significant
1130	ENSG00000126524	SBDS	protein_coding	-0.606	6.21	0.0153	0.288	Not significant
1130	ENSG00000154845	PPP4R1	protein_coding	-0.302	5.98	0.0154	0.288	Not significant
1130	ENSG00000176658	MYO1D	protein_coding	0.434	6.23	0.0154	0.288	Not significant
1130	ENSG00000058729	RIOK2	protein_coding	-0.372	4.05	0.0155	0.289	Not significant
1130	ENSG00000146576	C7orf26	protein_coding	0.331	4.74	0.0155	0.289	Not significant
1130	ENSG00000170385	SLC30A1	protein_coding	0.336	5.22	0.0156	0.29	Not significant
1130	ENSG00000134910	STT3A	protein_coding	0.264	5.83	0.0156	0.29	Not significant
1130	ENSG00000137070	IL11RA	protein_coding	0.597	3.11	0.0157	0.291	Not significant
1130	ENSG00000121988	ZRANB3	protein_coding	-0.583	2.69	0.0157	0.291	Not significant
1140	ENSG00000074964	ARHGEF10L	protein_coding	0.743	3.73	0.0158	0.291	Not significant
1140	ENSG00000158480	SPATA2	protein_coding	0.298	4.86	0.0158	0.291	Not significant
1140	ENSG00000110046	ATG2A	protein_coding	0.337	5.63	0.0157	0.291	Not significant
1140	ENSG00000038274	MAT2B	protein_coding	0.45	5.37	0.0158	0.291	Not significant
1140	ENSG00000223496	EXOSC6	protein_coding	0.351	6.01	0.0157	0.291	Not significant
1140	ENSG00000013374	NUB1	protein_coding	-0.3	7.11	0.0158	0.291	Not significant
1140	ENSG00000118900	UBN1	protein_coding	0.253	8.39	0.0157	0.291	Not significant
1140	ENSG00000198786	MT-ND5	protein_coding	-0.285	12.2	0.0158	0.291	Not significant
1140	ENSG00000230532		antisense	1.03	0.34	0.0158	0.291	Not significant
1140	ENSG00000236762	RPL19P16	processed_pseudogene	1.73	-1.87	0.0157	0.291	Not significant
1140	ENSG00000257890		lincRNA	-2.88	-2.55	0.0159	0.291	Not significant
1150	ENSG00000103485	QPRT	protein_coding	-2.5	-2.49	0.0157	0.291	Not significant
1150	ENSG00000148926	ADM	protein_coding	0.825	2.93	0.016	0.292	Not significant
1150	ENSG00000127666	TICAM1	protein_coding	0.665	3.1	0.016	0.292	Not significant
1150	ENSG00000164695	CHMP4C	protein_coding	-0.283	5.52	0.0159	0.292	Not significant
1150	ENSG00000164244	PRRC1	protein_coding	-0.261	5.93	0.0159	0.292	Not significant
1150	ENSG00000252027	RNU6ATAC14P	snRNA	1.16	-0.193	0.016	0.293	Not significant
1150	ENSG00000235173	HGH1	protein_coding	0.519	3.5	0.0161	0.294	Not significant
1150	ENSG00000277203	F8A1	protein_coding	0.853	2.74	0.0162	0.295	Not significant
1150	ENSG00000204264	PSMB8	protein_coding	0.394	3.95	0.0163	0.295	Not significant
1160	ENSG00000090061	CCNK	protein_coding	-0.247	5.87	0.0161	0.295	Not significant
1160	ENSG00000164054	SHISA5	protein_coding	0.311	6.06	0.0162	0.295	Not significant
1160	ENSG00000115760	BIRC6	protein_coding	-0.288	6.65	0.0162	0.295	Not significant
1160	ENSG00000262038		sense_intronic	-1.91	-1.14	0.0162	0.295	Not significant
1160	ENSG00000127554	GFER	protein_coding	0.368	3.32	0.0163	0.296	Not significant
1160	ENSG00000137478	FCHSD2	protein_coding	-0.404	4.1	0.0163	0.296	Not significant
1160	ENSG00000126767	ELK1	protein_coding	0.506	4.34	0.0163	0.296	Not significant
1160	ENSG00000072803	FBXW11	protein_coding	-0.288	4.45	0.0163	0.296	Not significant
1160	ENSG00000055130	CUL1	protein_coding	-0.222	6.43	0.0163	0.296	Not significant
1160	ENSG00000109089	CDR2L	protein_coding	0.479	4.03	0.0164	0.297	Not significant
1160	ENSG00000110080	ST3GAL4	protein_coding	0.593	2.65	0.0166	0.298	Not significant
1170	ENSG00000253712		lincRNA	-0.767	2.71	0.0166	0.298	Not significant
1170	ENSG00000135374	ELF5	protein_coding	-0.934	2.71	0.0166	0.298	Not significant
1170	ENSG00000197948	FCHSD1	protein_coding	0.429	4.36	0.0165	0.298	Not significant
1170	ENSG00000174799	CEP135	protein_coding	-0.343	4.63	0.0166	0.298	Not significant
1170	ENSG00000101473	ACOT8	protein_coding	0.279	5.07	0.0166	0.298	Not significant
1170	ENSG00000068912	ERLEC1	protein_coding	-0.401	5.54	0.0166	0.298	Not significant
1170	ENSG00000153201	RANBP2	protein_coding	-0.236	6.65	0.0166	0.298	Not significant
1170	ENSG00000253716	MINCR	antisense	0.51	2.99	0.0167	0.3	Not significant
1170	ENSG00000174502	SLC26A9	protein_coding	0.801	1.57	0.0169	0.3	Not significant
1180	ENSG00000126215	XRCC3	protein_coding	0.556	3.83	0.0168	0.3	Not significant
1180	ENSG00000137040	RANBP6	protein_coding	-0.315	4.04	0.0168	0.3	Not significant
1180	ENSG00000181894	ZNF329	protein_coding	0.747	1.45	0.0168	0.3	Not significant
1180	ENSG00000215158		transcribed_unprocessed_pseudogene	-0.485	3.75	0.0168	0.3	Not significant
1180	ENSG00000124789	NUP153	protein_coding	-0.356	4.3	0.0168	0.3	Not significant
1180	ENSG00000185761	ADAMTSL5	protein_coding	0.478	4.34	0.0168	0.3	Not significant
1180	ENSG00000166821	PEX11A	protein_coding	0.423	4.64	0.0167	0.3	Not significant
1180	ENSG00000261496		sense_overlapping	0.966	1.03	0.0168	0.3	Not significant
1180	ENSG00000100503	NIN	protein_coding	-0.361	6.4	0.0167	0.3	Not significant
1180	ENSG00000100241	SBF1	protein_coding	0.413	6.8	0.0169	0.3	Not significant
1180	ENSG00000180879	SSR4	protein_coding	0.252	7.1	0.0168	0.3	Not significant
1190	ENSG00000010278	CD9	protein_coding	0.92	9.12	0.0169	0.3	Not significant
1190	ENSG00000139899	CBLN3	protein_coding	1.43	-1.39	0.0169	0.3	Not significant
1190	ENSG00000182584	ACTL10	protein_coding	0.632	4.46	0.017	0.301	Not significant
1190	ENSG00000144395	CCDC150	protein_coding	-0.862	2.52	0.017	0.301	Not significant
1190	ENSG00000101294	HM13	protein_coding	0.226	7.02	0.017	0.301	Not significant
1190	ENSG00000261553		processed_transcript	-1.17	1.08	0.017	0.301	Not significant
1190	ENSG00000260500		antisense	1.97	-2.78	0.0171	0.301	Not significant
1190	ENSG00000165801	ARHGEF40	protein_coding	0.603	2.73	0.0172	0.302	Not significant
1190	ENSG00000151657	KIN	protein_coding	-0.309	4.96	0.0172	0.302	Not significant
1200	ENSG00000170745	KCNS3	protein_coding	0.489	4.7	0.0172	0.302	Not significant
1200	ENSG00000143633	C1orf131	protein_coding	-0.332	4.98	0.0171	0.302	Not significant
1200	ENSG00000077147	TM9SF3	protein_coding	0.262	8.23	0.0171	0.302	Not significant
1200	ENSG00000261654		sense_overlapping	-1.03	1.44	0.0172	0.302	Not significant
1200	ENSG00000138780	GSTCD	protein_coding	-0.608	3.45	0.0173	0.303	Not significant
1200	ENSG00000224531	SMIM13	protein_coding	0.459	3.37	0.0173	0.303	Not significant
1200	ENSG00000144524	COPS7B	protein_coding	0.409	3.58	0.0173	0.303	Not significant
1200	ENSG00000183690	EFHC2	protein_coding	-0.991	1.18	0.0173	0.303	Not significant
1200	ENSG00000147162	OGT	protein_coding	0.346	7.6	0.0173	0.303	Not significant
1200	ENSG00000239553	RN7SL12P	misc_RNA	-1.98	-1.41	0.0173	0.303	Not significant
1200	ENSG00000229447		processed_pseudogene	0.519	2.87	0.0174	0.304	Not significant
1210	ENSG00000173157	ADAMTS20	protein_coding	-0.614	2.22	0.0177	0.304	Not significant
1210	ENSG00000258904		sense_intronic	-0.9	2.62	0.0178	0.304	Not significant
1210	ENSG00000168243	GNG4	protein_coding	0.772	3.44	0.0175	0.304	Not significant
1210	ENSG00000121775	TMEM39B	protein_coding	0.326	4.63	0.0175	0.304	Not significant
1210	ENSG00000121851	POLR3GL	protein_coding	0.365	4.7	0.0178	0.304	Not significant
1210	ENSG00000092020	PPP2R3C	protein_coding	-0.373	4.92	0.0175	0.304	Not significant
1210	ENSG00000100211	CBY1	protein_coding	0.299	5.03	0.0177	0.304	Not significant
1210	ENSG00000156804	FBXO32	protein_coding	-0.435	5.28	0.0175	0.304	Not significant
1210	ENSG00000089022	MAPKAPK5	protein_coding	0.284	5.12	0.0175	0.304	Not significant
1220	ENSG00000198862	LTN1	protein_coding	-0.32	5.97	0.0175	0.304	Not significant
1220	ENSG00000165792	METTL17	protein_coding	0.304	5.79	0.0176	0.304	Not significant
1220	ENSG00000104472	CHRAC1	protein_coding	0.365	5.93	0.0176	0.304	Not significant
1220	ENSG00000160299	PCNT	protein_coding	-0.393	5.91	0.0176	0.304	Not significant
1220	ENSG00000139842	CUL4A	protein_coding	0.296	6.24	0.0176	0.304	Not significant
1220	ENSG00000068305	MEF2A	protein_coding	-0.296	6.27	0.0177	0.304	Not significant
1220	ENSG00000150760	DOCK1	protein_coding	-0.423	6.38	0.0177	0.304	Not significant
1220	ENSG00000135446	CDK4	protein_coding	0.424	6.58	0.0175	0.304	Not significant
1220	ENSG00000101363	MANBAL	protein_coding	0.259	6.71	0.0177	0.304	Not significant
1220	ENSG00000115875	SRSF7	protein_coding	0.241	7.06	0.0178	0.304	Not significant
1220	ENSG00000126247	CAPNS1	protein_coding	0.333	8.81	0.0174	0.304	Not significant
1230	ENSG00000225205		antisense	1.72	-1.14	0.0178	0.304	Not significant
1230	ENSG00000274139		sense_intronic	-2.71	-1.69	0.0177	0.304	Not significant
1230	ENSG00000093100		processed_transcript	-2.05	-1.02	0.0175	0.304	Not significant
1230	ENSG00000249100		lincRNA	-2.25	-2.58	0.0178	0.304	Not significant
1230	ENSG00000239883	PARGP1	transcribed_unprocessed_pseudogene	-1.01	1.41	0.0178	0.305	Not significant
1230	ENSG00000272112		lincRNA	-1.25	0.774	0.0178	0.305	Not significant
1230	ENSG00000278917		TEC	-1.46	-0.319	0.0178	0.305	Not significant
1230	ENSG00000134256	CD101	protein_coding	0.71	2.99	0.0181	0.306	Not significant
1230	ENSG00000257954		processed_pseudogene	-0.504	2.78	0.0182	0.306	Not significant
1240	ENSG00000197223	C1D	protein_coding	0.433	3.09	0.0181	0.306	Not significant
1240	ENSG00000196998	WDR45	protein_coding	0.454	3.51	0.0181	0.306	Not significant
1240	ENSG00000136143	SUCLA2	protein_coding	-0.468	3.86	0.0183	0.306	Not significant
1240	ENSG00000101052	IFT52	protein_coding	0.339	4.44	0.0181	0.306	Not significant
1240	ENSG00000260565		processed_transcript	-0.412	4.79	0.0183	0.306	Not significant
1240	ENSG00000149743	TRPT1	protein_coding	0.521	4.67	0.0182	0.306	Not significant
1240	ENSG00000095383	TBC1D2	protein_coding	0.421	4.73	0.0182	0.306	Not significant
1240	ENSG00000102699	PARP4	protein_coding	-0.552	5.25	0.0184	0.306	Not significant
1240	ENSG00000122299	ZC3H7A	protein_coding	-0.277	5.29	0.0179	0.306	Not significant
1240	ENSG00000134152	KATNBL1	protein_coding	-0.262	5.73	0.0182	0.306	Not significant
1240	ENSG00000070087	PFN2	protein_coding	0.362	5.43	0.0183	0.306	Not significant
1250	ENSG00000119383	PTPA	protein_coding	0.289	5.72	0.0181	0.306	Not significant
1250	ENSG00000177963	RIC8A	protein_coding	0.324	5.82	0.0182	0.306	Not significant
1250	ENSG00000006007	GDE1	protein_coding	0.207	6.4	0.0179	0.306	Not significant
1250	ENSG00000104133	SPG11	protein_coding	-0.473	6.09	0.0183	0.306	Not significant
1250	ENSG00000119397	CNTRL	protein_coding	-0.296	6.1	0.018	0.306	Not significant
1250	ENSG00000089916	GPATCH2L	protein_coding	-0.296	6.61	0.0182	0.306	Not significant
1250	ENSG00000119950	MXI1	protein_coding	-0.289	6.46	0.0183	0.306	Not significant
1250	ENSG00000149084	HSD17B12	protein_coding	-0.217	6.76	0.0182	0.306	Not significant
1250	ENSG00000159592	GPBP1L1	protein_coding	0.231	6.89	0.018	0.306	Not significant
1260	ENSG00000266896		sense_intronic	-1.22	1.04	0.0183	0.306	Not significant
1260	ENSG00000005810	MYCBP2	protein_coding	-0.31	8.32	0.0184	0.306	Not significant
1260	ENSG00000142534	RPS11	protein_coding	0.216	9.86	0.018	0.306	Not significant
1260	ENSG00000105649	RAB3A	protein_coding	1.21	-0.0437	0.0183	0.306	Not significant
1260	ENSG00000277449	CEBPB-AS1	antisense	-1.49	-0.741	0.018	0.306	Not significant
1260	ENSG00000220771	BOLA2P3	processed_pseudogene	-1.61	-0.456	0.0179	0.306	Not significant
1260	ENSG00000152154	TMEM178A	protein_coding	-1.34	0.458	0.0182	0.306	Not significant
1260	ENSG00000113722	CDX1	protein_coding	2.17	-2.69	0.0182	0.306	Not significant
1260	ENSG00000272223		antisense	-2.43	-1.89	0.0182	0.306	Not significant
1260	ENSG00000225094	SETP20	processed_pseudogene	-2.03	-3.09	0.018	0.306	Not significant
1260	ENSG00000241975	ELOCP19	processed_pseudogene	-0.712	2.09	0.0185	0.307	Not significant
1270	ENSG00000136628	EPRS	protein_coding	-0.34	6.63	0.0185	0.307	Not significant
1270	ENSG00000226465		antisense	-0.942	0.493	0.0185	0.307	Not significant
1270	ENSG00000117569	PTBP2	protein_coding	-0.461	3.47	0.0185	0.308	Not significant
1270	ENSG00000149489	ROM1	protein_coding	0.691	1.02	0.0186	0.308	Not significant
1270	ENSG00000155254	MARVELD1	protein_coding	0.437	4.64	0.0186	0.308	Not significant
1270	ENSG00000034677	RNF19A	protein_coding	-0.391	6.24	0.0186	0.308	Not significant
1270	ENSG00000053438	NNAT	protein_coding	-2.09	-1.74	0.0187	0.308	Not significant
1270	ENSG00000229195		lincRNA	-1.72	-0.536	0.0186	0.308	Not significant
1270	ENSG00000249641	HOXC13-AS	antisense	-2.23	-1.42	0.0186	0.308	Not significant
1280	ENSG00000239941		lincRNA	-0.719	1.39	0.0187	0.309	Not significant
1280	ENSG00000257159		processed_pseudogene	-2.43	-1.54	0.0187	0.309	Not significant
1280	ENSG00000068796	KIF2A	protein_coding	-0.327	6.01	0.0188	0.311	Not significant
1280	ENSG00000099866	MADCAM1	protein_coding	-2.27	-2.58	0.0189	0.311	Not significant
1280	ENSG00000261235		antisense	0.727	2.25	0.0189	0.312	Not significant
1280	ENSG00000112759	SLC29A1	protein_coding	0.623	3.41	0.019	0.312	Not significant
1280	ENSG00000013583	HEBP1	protein_coding	0.349	4.64	0.019	0.312	Not significant
1280	ENSG00000058262	SEC61A1	protein_coding	0.261	5.93	0.019	0.312	Not significant
1280	ENSG00000198586	TLK1	protein_coding	-0.284	6.71	0.0189	0.312	Not significant
1280	ENSG00000166189	HPS6	protein_coding	0.415	3.94	0.0191	0.313	Not significant
1280	ENSG00000184792	OSBP2	protein_coding	-0.686	2.11	0.0191	0.313	Not significant
1290	ENSG00000105963	ADAP1	protein_coding	0.494	4.39	0.0191	0.313	Not significant
1290	ENSG00000163611	SPICE1	protein_coding	-0.499	5.33	0.0191	0.313	Not significant
1290	ENSG00000115183	TANC1	protein_coding	-0.344	5.77	0.0191	0.313	Not significant
1290	ENSG00000145990	GFOD1	protein_coding	0.313	6.07	0.0191	0.313	Not significant
1290	ENSG00000104331	IMPAD1	protein_coding	0.334	6.23	0.0192	0.313	Not significant
1290	ENSG00000133706	LARS	protein_coding	-0.287	6.51	0.0192	0.313	Not significant
1290	ENSG00000087266	SH3BP2	protein_coding	0.396	4.3	0.0193	0.314	Not significant
1290	ENSG00000272145	NFYC-AS1	antisense	-1.02	2.19	0.0193	0.314	Not significant
1290	ENSG00000162639	HENMT1	protein_coding	0.32	5.11	0.0193	0.314	Not significant
1300	ENSG00000174851	YIF1A	protein_coding	0.354	5.91	0.0193	0.314	Not significant
1300	ENSG00000072518	MARK2	protein_coding	0.296	6.89	0.0194	0.314	Not significant
1300	ENSG00000168476	REEP4	protein_coding	0.645	6.86	0.0193	0.314	Not significant
1300	ENSG00000175216	CKAP5	protein_coding	-0.444	6.24	0.0194	0.315	Not significant
1300	ENSG00000142949	PTPRF	protein_coding	0.285	9.39	0.0195	0.315	Not significant
1300	ENSG00000042832	TG	protein_coding	1.15	0.741	0.0194	0.315	Not significant
1300	ENSG00000268069		antisense	1.06	0.0755	0.0194	0.315	Not significant
1300	ENSG00000139197	PEX5	protein_coding	0.615	3.5	0.0197	0.316	Not significant
1300	ENSG00000257475		sense_intronic	-0.783	1.88	0.0197	0.316	Not significant
1300	ENSG00000133067	LGR6	protein_coding	0.694	4.17	0.0196	0.316	Not significant
1300	ENSG00000169118	CSNK1G1	protein_coding	-0.329	5.6	0.0197	0.316	Not significant
1310	ENSG00000121900	TMEM54	protein_coding	0.35	5.91	0.0196	0.316	Not significant
1310	ENSG00000213246	SUPT4H1	protein_coding	0.251	6.19	0.0197	0.316	Not significant
1310	ENSG00000177479	ARIH2	protein_coding	0.289	6.73	0.0195	0.316	Not significant
1310	ENSG00000100596	SPTLC2	protein_coding	0.32	6.84	0.0195	0.316	Not significant
1310	ENSG00000215421	ZNF407	protein_coding	-0.425	4.38	0.0198	0.318	Not significant
1310	ENSG00000168397	ATG4B	protein_coding	0.256	5.56	0.0199	0.318	Not significant
1310	ENSG00000047315	POLR2B	protein_coding	0.239	6.78	0.0198	0.318	Not significant
1310	ENSG00000165171	WBSCR27	protein_coding	1.05	0.72	0.0199	0.318	Not significant
1310	ENSG00000112339	HBS1L	protein_coding	-0.233	5.42	0.02	0.319	Not significant
1320	ENSG00000105438	KDELR1	protein_coding	0.266	9.43	0.0199	0.319	Not significant
1320	ENSG00000270647	TAF15	protein_coding	-0.286	6.36	0.02	0.32	Not significant
1320	ENSG00000117525	F3	protein_coding	0.667	7.26	0.02	0.32	Not significant
1320	ENSG00000212916	MAP10	protein_coding	-0.474	2.91	0.0202	0.321	Not significant
1320	ENSG00000133466	C1QTNF6	protein_coding	0.662	1.55	0.0201	0.321	Not significant
1320	ENSG00000174842	GLMN	protein_coding	-0.317	4.83	0.0202	0.321	Not significant
1320	ENSG00000114209	PDCD10	protein_coding	-0.367	6.29	0.0203	0.321	Not significant
1320	ENSG00000023318	ERP44	protein_coding	0.243	6.52	0.0202	0.321	Not significant
1320	ENSG00000189143	CLDN4	protein_coding	0.371	7.66	0.0202	0.321	Not significant
1320	ENSG00000213741	RPS29	protein_coding	0.297	11.8	0.0201	0.321	Not significant
1320	ENSG00000283696		lincRNA	-1.71	-0.293	0.0202	0.321	Not significant
1330	ENSG00000255350	MTCO1P15	processed_pseudogene	-2.12	-2.53	0.0202	0.321	Not significant
1330	ENSG00000100299	ARSA	protein_coding	0.469	3.28	0.0204	0.322	Not significant
1330	ENSG00000105607	GCDH	protein_coding	0.49	3.77	0.0205	0.322	Not significant
1330	ENSG00000066422	ZBTB11	protein_coding	-0.297	5.43	0.0204	0.322	Not significant
1330	ENSG00000103549	RNF40	protein_coding	0.276	5.15	0.0204	0.322	Not significant
1330	ENSG00000142733	MAP3K6	protein_coding	0.357	5.35	0.0204	0.322	Not significant
1330	ENSG00000139926	FRMD6	protein_coding	-0.493	6.08	0.0204	0.322	Not significant
1330	ENSG00000170855	TRIAP1	protein_coding	0.456	6.14	0.0204	0.322	Not significant
1330	ENSG00000172831	CES2	protein_coding	0.238	6.67	0.0204	0.322	Not significant
1340	ENSG00000137831	UACA	protein_coding	-0.272	7.86	0.0203	0.322	Not significant
1340	ENSG00000252213		snoRNA	-2.14	-0.8	0.0205	0.322	Not significant
1340	ENSG00000243532	RN7SL19P	misc_RNA	-2.08	-0.984	0.0203	0.322	Not significant
1340	ENSG00000278746	RN7SL660P	misc_RNA	-2.03	-2.3	0.0203	0.322	Not significant
1340	ENSG00000279765		protein_coding	-0.564	2.95	0.0206	0.323	Not significant
1340	ENSG00000163933	RFT1	protein_coding	0.461	3.59	0.0207	0.323	Not significant
1340	ENSG00000178573	MAF	protein_coding	-1.18	4.8	0.0206	0.323	Not significant
1340	ENSG00000105612	DNASE2	protein_coding	0.307	5.06	0.0207	0.323	Not significant
1340	ENSG00000130589	HELZ2	protein_coding	0.345	5.81	0.0206	0.323	Not significant
1340	ENSG00000212232	SNORD17	snoRNA	-1.56	1.11	0.0207	0.323	Not significant
1340	ENSG00000232803	SLCO4A1-AS1	antisense	2.05	-2.78	0.0207	0.323	Not significant
1350	ENSG00000013523	ANGEL1	protein_coding	0.557	2.66	0.0208	0.324	Not significant
1350	ENSG00000169371	SNUPN	protein_coding	-0.474	3.06	0.0208	0.324	Not significant
1350	ENSG00000013503	POLR3B	protein_coding	-0.399	4.04	0.0208	0.324	Not significant
1350	ENSG00000185716	C16orf52	protein_coding	0.269	5.49	0.0208	0.324	Not significant
1350	ENSG00000113384	GOLPH3	protein_coding	0.279	5.86	0.0208	0.324	Not significant
1350	ENSG00000135956	TMEM127	protein_coding	0.237	6.21	0.0207	0.324	Not significant
1350	ENSG00000139540	SLC39A5	protein_coding	1.87	-2.58	0.0207	0.324	Not significant
1350	ENSG00000180448	ARHGAP45	protein_coding	0.496	2.7	0.021	0.325	Not significant
1350	ENSG00000099203	TMED1	protein_coding	0.478	3.02	0.0211	0.325	Not significant
1360	ENSG00000239151	RNU7-195P	snRNA	-1.06	2.16	0.0209	0.325	Not significant
1360	ENSG00000137216	TMEM63B	protein_coding	0.697	3.66	0.0212	0.325	Not significant
1360	ENSG00000108094	CUL2	protein_coding	-0.349	3.97	0.021	0.325	Not significant
1360	ENSG00000187605	TET3	protein_coding	-0.504	4.47	0.021	0.325	Not significant
1360	ENSG00000265817	FSBP	protein_coding	-0.916	1.46	0.0209	0.325	Not significant
1360	ENSG00000234851	RPL23AP42	processed_pseudogene	0.648	4.69	0.0212	0.325	Not significant
1360	ENSG00000146085	MUT	protein_coding	-0.28	4.99	0.0211	0.325	Not significant
1360	ENSG00000068323	TFE3	protein_coding	0.362	5.02	0.0209	0.325	Not significant
1360	ENSG00000082996	RNF13	protein_coding	-0.281	5.22	0.0213	0.325	Not significant
1360	ENSG00000130309	COLGALT1	protein_coding	0.504	5.66	0.021	0.325	Not significant
1360	ENSG00000164741	DLC1	protein_coding	1.28	1.91	0.0212	0.325	Not significant
1370	ENSG00000124486	USP9X	protein_coding	-0.211	6.16	0.0211	0.325	Not significant
1370	ENSG00000184232	OAF	protein_coding	0.251	5.83	0.0211	0.325	Not significant
1370	ENSG00000123066	MED13L	protein_coding	-0.343	6.86	0.0212	0.325	Not significant
1370	ENSG00000157106	SMG1	protein_coding	-0.389	7.31	0.0212	0.325	Not significant
1370	ENSG00000013275	PSMC4	protein_coding	0.494	7.45	0.0213	0.325	Not significant
1370	ENSG00000038219	BOD1L1	protein_coding	-0.225	7.74	0.0209	0.325	Not significant
1370	ENSG00000243517		processed_pseudogene	1.06	0.58	0.0212	0.325	Not significant
1370	ENSG00000253729	PRKDC	protein_coding	-0.459	8.05	0.0212	0.325	Not significant
1370	ENSG00000241782		processed_pseudogene	-1.18	-0.173	0.0211	0.325	Not significant
1380	ENSG00000266385		lincRNA	1.82	0.132	0.0211	0.325	Not significant
1380	ENSG00000241119	UGT1A9	protein_coding	-2.12	-1.76	0.0212	0.325	Not significant
1380	ENSG00000166575	TMEM135	protein_coding	-0.448	3.32	0.0214	0.326	Not significant
1380	ENSG00000142794	NBPF3	protein_coding	0.45	4.62	0.0215	0.326	Not significant
1380	ENSG00000188002		transcribed_unprocessed_pseudogene	-0.396	4.5	0.0214	0.326	Not significant
1380	ENSG00000213281	NRAS	protein_coding	0.379	4.98	0.0215	0.326	Not significant
1380	ENSG00000111684	LPCAT3	protein_coding	0.308	6.42	0.0213	0.326	Not significant
1380	ENSG00000078114	NEBL	protein_coding	-0.29	6.33	0.0215	0.326	Not significant
1380	ENSG00000126777	KTN1	protein_coding	-0.194	9.67	0.0213	0.326	Not significant
1380	ENSG00000267458		antisense	-1.41	-0.0331	0.0213	0.326	Not significant
1380	ENSG00000258640	RPL21P5	processed_pseudogene	-2.01	-0.853	0.0213	0.326	Not significant
1390	ENSG00000087088	BAX	protein_coding	0.552	2.95	0.0216	0.327	Not significant
1390	ENSG00000158301	GPRASP2	protein_coding	0.56	2.48	0.0216	0.327	Not significant
1390	ENSG00000236255		lincRNA	0.528	2.74	0.0216	0.327	Not significant
1390	ENSG00000141198	TOM1L1	protein_coding	0.503	3.43	0.0217	0.327	Not significant
1390	ENSG00000081320	STK17B	protein_coding	-0.333	5.09	0.0216	0.327	Not significant
1390	ENSG00000179104	TMTC2	protein_coding	0.409	5.11	0.0216	0.327	Not significant
1390	ENSG00000102595	UGGT2	protein_coding	-0.278	5.48	0.0215	0.327	Not significant
1390	ENSG00000116497	S100PBP	protein_coding	0.327	5.47	0.0216	0.327	Not significant
1390	ENSG00000177311	ZBTB38	protein_coding	-0.351	5.92	0.0216	0.327	Not significant
1400	ENSG00000251141		antisense	-1.41	-0.739	0.0215	0.327	Not significant
1400	ENSG00000272462		lincRNA	2.09	-2.59	0.0217	0.327	Not significant
1400	ENSG00000236352		antisense	1.81	-3.12	0.0217	0.327	Not significant
1400	ENSG00000167930	FAM234A	protein_coding	0.266	5.79	0.0218	0.328	Not significant
1400	ENSG00000274443	C8orf89	protein_coding	1.68	-1.36	0.0218	0.328	Not significant
1400	ENSG00000040531	CTNS	protein_coding	0.431	3.11	0.0219	0.329	Not significant
1400	ENSG00000099377	HSD3B7	protein_coding	0.55	2.71	0.0219	0.329	Not significant
1400	ENSG00000171703	TCEA2	protein_coding	0.727	2.91	0.0221	0.329	Not significant
1400	ENSG00000168890	TMEM150A	protein_coding	0.631	3.28	0.0222	0.329	Not significant
1400	ENSG00000112742	TTK	protein_coding	-0.78	3.48	0.0221	0.329	Not significant
1400	ENSG00000116785	CFHR3	protein_coding	-0.763	1.75	0.0222	0.329	Not significant
1410	ENSG00000130119	GNL3L	protein_coding	-0.563	4.92	0.0221	0.329	Not significant
1410	ENSG00000166275	BORCS7	protein_coding	0.265	4.77	0.0223	0.329	Not significant
1410	ENSG00000160294	MCM3AP	protein_coding	-0.295	5.1	0.022	0.329	Not significant
1410	ENSG00000070413	DGCR2	protein_coding	0.283	5.64	0.0219	0.329	Not significant
1410	ENSG00000163510	CWC22	protein_coding	-0.293	5.45	0.0222	0.329	Not significant
1410	ENSG00000149782	PLCB3	protein_coding	0.35	6.19	0.022	0.329	Not significant
1410	ENSG00000125755	SYMPK	protein_coding	0.28	6	0.022	0.329	Not significant
1410	ENSG00000198517	MAFK	protein_coding	0.267	6.44	0.0219	0.329	Not significant
1410	ENSG00000198887	SMC5	protein_coding	-0.263	7.15	0.0222	0.329	Not significant
1420	ENSG00000108654	DDX5	protein_coding	-0.195	8.22	0.0222	0.329	Not significant
1420	ENSG00000105221	AKT2	protein_coding	0.309	8.3	0.0222	0.329	Not significant
1420	ENSG00000177600	RPLP2	protein_coding	0.221	9.56	0.0222	0.329	Not significant
1420	ENSG00000260253		sense_overlapping	1.5	-1.43	0.0222	0.329	Not significant
1420	ENSG00000273402		antisense	-1.51	-0.777	0.0222	0.329	Not significant
1420	ENSG00000236901	MIR600HG	sense_intronic	1.73	-1.11	0.022	0.329	Not significant
1420	ENSG00000280285		TEC	-3.09	-0.55	0.022	0.329	Not significant
1420	ENSG00000130775	THEMIS2	protein_coding	2.31	-2.57	0.0222	0.329	Not significant
1420	ENSG00000224451	ATP5F1P1	processed_pseudogene	-2.11	-2.41	0.022	0.329	Not significant
1420	ENSG00000113522	RAD50	protein_coding	-0.203	7.81	0.0223	0.33	Not significant
1420	ENSG00000256995		lincRNA	-2.03	-1.88	0.0223	0.33	Not significant
1430	ENSG00000130545	CRB3	protein_coding	0.492	2.7	0.0226	0.331	Not significant
1430	ENSG00000156966	B3GNT7	protein_coding	0.585	2.31	0.0225	0.331	Not significant
1430	ENSG00000249784	SCARNA22	scaRNA	-1.25	3.33	0.0226	0.331	Not significant
1430	ENSG00000011243	AKAP8L	protein_coding	-0.51	3.78	0.0228	0.331	Not significant
1430	ENSG00000214832	UPF3AP2	transcribed_processed_pseudogene	0.736	1.97	0.0226	0.331	Not significant
1430	ENSG00000241058	NSUN6	protein_coding	-0.504	4.07	0.0226	0.331	Not significant
1430	ENSG00000119599	DCAF4	protein_coding	0.37	4.14	0.0227	0.331	Not significant
1430	ENSG00000176978	DPP7	protein_coding	0.377	4.34	0.0225	0.331	Not significant
1430	ENSG00000139146	FAM60A	protein_coding	-0.53	4.7	0.0228	0.331	Not significant
1440	ENSG00000106635	BCL7B	protein_coding	0.281	4.88	0.0228	0.331	Not significant
1440	ENSG00000122729	ACO1	protein_coding	0.267	5.36	0.0226	0.331	Not significant
1440	ENSG00000179454	KLHL28	protein_coding	0.326	5.41	0.0227	0.331	Not significant
1440	ENSG00000254635	WAC-AS1	antisense	-0.3	5.05	0.0226	0.331	Not significant
1440	ENSG00000131446	MGAT1	protein_coding	0.301	5.33	0.0227	0.331	Not significant
1440	ENSG00000267519	MIR24-2	lincRNA	0.561	5.25	0.0228	0.331	Not significant
1440	ENSG00000120053	GOT1	protein_coding	0.297	6.07	0.0224	0.331	Not significant
1440	ENSG00000140470	ADAMTS17	protein_coding	-1.09	1.91	0.0227	0.331	Not significant
1440	ENSG00000162607	USP1	protein_coding	-0.311	6.91	0.0225	0.331	Not significant
1440	ENSG00000092148	HECTD1	protein_coding	-0.254	8.25	0.0224	0.331	Not significant
1440	ENSG00000240006		lincRNA	-1.76	-2.21	0.0226	0.331	Not significant
1450	ENSG00000207056	RNU1-8P	snRNA	-1.53	-0.394	0.0227	0.331	Not significant
1450	ENSG00000169442	CD52	protein_coding	2.01	-2.88	0.0227	0.331	Not significant
1450	ENSG00000244677	RN7SL706P	misc_RNA	-1.52	-3.25	0.0228	0.331	Not significant
1450	ENSG00000267278	MAP3K14-AS1	antisense	-2.34	-1.83	0.0226	0.331	Not significant
1450	ENSG00000142327	RNPEPL1	protein_coding	0.434	4.44	0.023	0.332	Not significant
1450	ENSG00000136935	GOLGA1	protein_coding	-0.261	5.39	0.023	0.332	Not significant
1450	ENSG00000149499	EML3	protein_coding	0.298	5.58	0.023	0.332	Not significant
1450	ENSG00000155660	PDIA4	protein_coding	0.302	6.86	0.023	0.332	Not significant
1450	ENSG00000185043	CIB1	protein_coding	0.23	7.27	0.0229	0.332	Not significant
1460	ENSG00000123349	PFDN5	protein_coding	0.307	7.2	0.023	0.332	Not significant
1460	ENSG00000233270	SNRPEP4	processed_pseudogene	-1.85	-0.856	0.0229	0.332	Not significant
1460	ENSG00000118503	TNFAIP3	protein_coding	-0.761	3.4	0.0231	0.333	Not significant
1460	ENSG00000172661	WASHC2C	protein_coding	-0.318	3.97	0.0231	0.333	Not significant
1460	ENSG00000143553	SNAPIN	protein_coding	0.286	4.54	0.023	0.333	Not significant
1460	ENSG00000143845	ETNK2	protein_coding	0.742	1.48	0.0232	0.333	Not significant
1460	ENSG00000089820	ARHGAP4	protein_coding	0.349	4.37	0.0231	0.333	Not significant
1460	ENSG00000136271	DDX56	protein_coding	0.315	4.98	0.0233	0.333	Not significant
1460	ENSG00000168591	TMUB2	protein_coding	0.301	4.88	0.0233	0.333	Not significant
1460	ENSG00000145725	PPIP5K2	protein_coding	-0.295	5.31	0.0233	0.333	Not significant
1460	ENSG00000107669	ATE1	protein_coding	-0.305	5.41	0.0232	0.333	Not significant
1470	ENSG00000143797	MBOAT2	protein_coding	-0.234	5.73	0.0233	0.333	Not significant
1470	ENSG00000164050	PLXNB1	protein_coding	0.274	5.72	0.0232	0.333	Not significant
1470	ENSG00000111678	C12orf57	protein_coding	0.318	5.81	0.0232	0.333	Not significant
1470	ENSG00000175193	PARL	protein_coding	0.264	6.18	0.0233	0.333	Not significant
1470	ENSG00000008294	SPAG9	protein_coding	-0.361	6.84	0.0233	0.333	Not significant
1470	ENSG00000131653	TRAF7	protein_coding	0.319	6.83	0.0231	0.333	Not significant
1470	ENSG00000086758	HUWE1	protein_coding	-0.246	6.86	0.0233	0.333	Not significant
1470	ENSG00000006740	ARHGAP44	protein_coding	1.12	0.414	0.0234	0.333	Not significant
1470	ENSG00000198034	RPS4X	protein_coding	0.414	10.8	0.0232	0.333	Not significant
1480	ENSG00000223808		lincRNA	-1.88	-2.53	0.0233	0.333	Not significant
1480	ENSG00000028839	TBPL1	protein_coding	0.38	3.59	0.0235	0.334	Not significant
1480	ENSG00000274471		unprocessed_pseudogene	-0.857	2.56	0.0236	0.334	Not significant
1480	ENSG00000180730	SHISA2	protein_coding	0.934	4.05	0.0236	0.334	Not significant
1480	ENSG00000005448	WDR54	protein_coding	0.389	3.71	0.0235	0.334	Not significant
1480	ENSG00000213889	PPM1N	protein_coding	0.374	3.94	0.0235	0.334	Not significant
1480	ENSG00000183475	ASB7	protein_coding	-0.292	4.28	0.0236	0.334	Not significant
1480	ENSG00000218351	RPS3AP23	transcribed_processed_pseudogene	0.41	4.03	0.0235	0.334	Not significant
1480	ENSG00000167528	ZNF641	protein_coding	0.31	4.62	0.0234	0.334	Not significant
1480	ENSG00000234949		antisense	1.49	-1.37	0.0236	0.334	Not significant
1480	ENSG00000273483		antisense	1.84	-1.19	0.0235	0.334	Not significant
1490	ENSG00000103174	NAGPA	protein_coding	0.43	2.89	0.0237	0.335	Not significant
1490	ENSG00000179094	PER1	protein_coding	0.451	4.17	0.0239	0.335	Not significant
1490	ENSG00000136878	USP20	protein_coding	0.391	3.94	0.0239	0.335	Not significant
1490	ENSG00000156869	FRRS1	protein_coding	-0.774	2.11	0.0238	0.335	Not significant
1490	ENSG00000158987	RAPGEF6	protein_coding	-0.652	1.75	0.0238	0.335	Not significant
1490	ENSG00000141579	ZNF750	protein_coding	-0.624	4.32	0.0237	0.335	Not significant
1490	ENSG00000178718	RPP25	protein_coding	0.376	4.55	0.0237	0.335	Not significant
1490	ENSG00000092931	MFSD11	protein_coding	0.365	4.56	0.0236	0.335	Not significant
1490	ENSG00000123096	SSPN	protein_coding	0.599	4.22	0.024	0.335	Not significant
1500	ENSG00000176903	PNMA1	protein_coding	0.609	5.12	0.0237	0.335	Not significant
1500	ENSG00000103653	CSK	protein_coding	0.309	4.65	0.0239	0.335	Not significant
1500	ENSG00000107862	GBF1	protein_coding	-0.281	5.59	0.0237	0.335	Not significant
1500	ENSG00000254986	DPP3	protein_coding	0.377	5.48	0.0239	0.335	Not significant
1500	ENSG00000090013	BLVRB	protein_coding	0.328	5.53	0.0239	0.335	Not significant
1500	ENSG00000125347	IRF1	protein_coding	0.385	5.7	0.024	0.335	Not significant
1500	ENSG00000100644	HIF1A	protein_coding	-0.574	6.59	0.0239	0.335	Not significant
1500	ENSG00000176915	ANKLE2	protein_coding	-0.325	6.63	0.024	0.335	Not significant
1500	ENSG00000144224	UBXN4	protein_coding	0.235	7.63	0.0239	0.335	Not significant
1500	ENSG00000184635	ZNF93	protein_coding	-1.12	0.751	0.0238	0.335	Not significant
1500	ENSG00000246334	PRR7-AS1	antisense	-1.13	0.296	0.024	0.335	Not significant
1510	ENSG00000237402	CAMTA1-IT1	sense_intronic	-1.77	-0.351	0.0237	0.335	Not significant
1510	ENSG00000273165		lincRNA	-2.02	-0.924	0.0238	0.335	Not significant
1510	ENSG00000246985	SOCS2-AS1	processed_transcript	-1.62	-1.3	0.0239	0.335	Not significant
1510	ENSG00000109618	SEPSECS	protein_coding	-0.436	3.4	0.0242	0.336	Not significant
1510	ENSG00000131725	WDR44	protein_coding	-0.399	4.22	0.0241	0.336	Not significant
1510	ENSG00000272512		lincRNA	0.421	4.79	0.0242	0.336	Not significant
1510	ENSG00000171204	TMEM126B	protein_coding	-0.321	4.49	0.0242	0.336	Not significant
1510	ENSG00000169738	DCXR	protein_coding	0.386	5.63	0.0241	0.336	Not significant
1510	ENSG00000184863	RBM33	protein_coding	-0.205	6.69	0.0242	0.336	Not significant
1520	ENSG00000198848	CES1	protein_coding	-2.95	-1.4	0.0241	0.336	Not significant
1520	ENSG00000169598	DFFB	protein_coding	0.586	3.1	0.0243	0.337	Not significant
1520	ENSG00000135899	SP110	protein_coding	0.382	3.61	0.0243	0.337	Not significant
1520	ENSG00000267040		antisense	0.699	1.5	0.0244	0.337	Not significant
1520	ENSG00000145050	MANF	protein_coding	0.425	6.54	0.0244	0.337	Not significant
1520	ENSG00000188243	COMMD6	protein_coding	0.307	7.08	0.0243	0.337	Not significant
1520	ENSG00000139990	DCAF5	protein_coding	0.239	6.72	0.0243	0.337	Not significant
1520	ENSG00000207996	MIR301A	miRNA	-2.06	-1.4	0.0243	0.337	Not significant
1520	ENSG00000225008		processed_pseudogene	-2.11	-2.02	0.0243	0.337	Not significant
1520	ENSG00000184634	MED12	protein_coding	0.423	3.47	0.0245	0.338	Not significant
1520	ENSG00000280187		TEC	-0.917	0.795	0.0245	0.338	Not significant
1530	ENSG00000182512	GLRX5	protein_coding	0.301	6.17	0.0245	0.338	Not significant
1530	ENSG00000186635	ARAP1	protein_coding	0.521	6.09	0.0245	0.338	Not significant
1530	ENSG00000176444	CLK2	protein_coding	0.28	5.47	0.0247	0.339	Not significant
1530	ENSG00000231259		unprocessed_pseudogene	-1.13	0.555	0.0247	0.339	Not significant
1530	ENSG00000236264	RPL26P30	transcribed_processed_pseudogene	-1.37	-0.648	0.0247	0.339	Not significant
1530	ENSG00000171462	DLK2	protein_coding	0.599	3.49	0.0247	0.34	Not significant
1530	ENSG00000276791		lincRNA	1.68	-1.22	0.0247	0.34	Not significant
1530	ENSG00000111012	CYP27B1	protein_coding	0.497	2.23	0.0248	0.341	Not significant
1530	ENSG00000258337		sense_intronic	-1.04	2.62	0.0249	0.341	Not significant
1540	ENSG00000171992	SYNPO	protein_coding	0.812	3.66	0.0249	0.341	Not significant
1540	ENSG00000154328	NEIL2	protein_coding	0.527	3.63	0.025	0.341	Not significant
1540	ENSG00000135540	NHSL1	protein_coding	-0.372	4.52	0.025	0.341	Not significant
1540	ENSG00000113593	PPWD1	protein_coding	-0.304	4.63	0.025	0.341	Not significant
1540	ENSG00000135750	KCNK1	protein_coding	-0.351	5.54	0.0249	0.341	Not significant
1540	ENSG00000129055	ANAPC13	protein_coding	0.259	5.32	0.0251	0.341	Not significant
1540	ENSG00000138593	SECISBP2L	protein_coding	-0.414	5.81	0.0249	0.341	Not significant
1540	ENSG00000006756	ARSD	protein_coding	0.357	5.54	0.025	0.341	Not significant
1540	ENSG00000174903	RAB1B	protein_coding	0.242	6.12	0.0249	0.341	Not significant
1540	ENSG00000011007	ELOA	protein_coding	-0.2	6.21	0.025	0.341	Not significant
1540	ENSG00000149932	TMEM219	protein_coding	0.341	5.93	0.0252	0.341	Not significant
1550	ENSG00000160551	TAOK1	protein_coding	-0.289	7.41	0.0249	0.341	Not significant
1550	ENSG00000267395		antisense	1.02	0.198	0.0252	0.341	Not significant
1550	ENSG00000279841		TEC	-1.11	0.604	0.0249	0.341	Not significant
1550	ENSG00000275832	ARHGAP23	protein_coding	0.317	7.89	0.025	0.341	Not significant
1550	ENSG00000231416		processed_pseudogene	-1.61	-0.348	0.0251	0.341	Not significant
1550	ENSG00000131044	TTLL9	protein_coding	2.04	-3.11	0.0251	0.341	Not significant
1550	ENSG00000253641		lincRNA	-2.19	-2.28	0.0252	0.341	Not significant
1550	ENSG00000126391	FRMD8	protein_coding	0.483	8.18	0.0253	0.342	Not significant
1550	ENSG00000274184		lincRNA	0.703	0.795	0.0255	0.343	Not significant
1560	ENSG00000176387	HSD11B2	protein_coding	0.429	4.31	0.0255	0.343	Not significant
1560	ENSG00000138660	AP1AR	protein_coding	-0.296	4.81	0.0254	0.343	Not significant
1560	ENSG00000112144	ICK	protein_coding	-0.437	4.77	0.0254	0.343	Not significant
1560	ENSG00000132357	CARD6	protein_coding	-0.365	4.75	0.0255	0.343	Not significant
1560	ENSG00000146457	WTAP	protein_coding	0.243	5.89	0.0254	0.343	Not significant
1560	ENSG00000224790		lincRNA	1.25	-0.807	0.0255	0.343	Not significant
1560	ENSG00000198960	ARMCX6	protein_coding	-1.37	-0.323	0.0255	0.343	Not significant
1560	ENSG00000198804	MT-CO1	protein_coding	-0.168	11.3	0.0255	0.343	Not significant
1560	ENSG00000244346		processed_pseudogene	-1.61	-0.614	0.0253	0.343	Not significant
1560	ENSG00000267121		antisense	1.84	-1.96	0.0255	0.343	Not significant
1560	ENSG00000115750	TAF1B	protein_coding	-0.486	3.13	0.0258	0.344	Not significant
1570	ENSG00000065060	UHRF1BP1	protein_coding	-0.566	2.47	0.0257	0.344	Not significant
1570	ENSG00000085185	BCORL1	protein_coding	0.437	4.26	0.0256	0.344	Not significant
1570	ENSG00000010017	RANBP9	protein_coding	-0.499	4.03	0.0257	0.344	Not significant
1570	ENSG00000173914	RBM4B	protein_coding	0.334	3.88	0.0257	0.344	Not significant
1570	ENSG00000074319	TSG101	protein_coding	-0.255	4.89	0.0256	0.344	Not significant
1570	ENSG00000151458	ANKRD50	protein_coding	-0.401	5.36	0.0257	0.344	Not significant
1570	ENSG00000134215	VAV3	protein_coding	-0.386	5.08	0.0255	0.344	Not significant
1570	ENSG00000176022	B3GALT6	protein_coding	0.267	5.24	0.0258	0.344	Not significant
1570	ENSG00000264916	RN7SL230P	misc_RNA	-1.2	-0.151	0.0257	0.344	Not significant
1580	ENSG00000277452	RN7SL473P	misc_RNA	-1.77	-0.0597	0.0257	0.344	Not significant
1580	ENSG00000222682	RNA5SP38	rRNA	-2.13	-1.34	0.0257	0.344	Not significant
1580	ENSG00000164758	MED30	protein_coding	0.462	3.42	0.026	0.345	Not significant
1580	ENSG00000133316	WDR74	protein_coding	0.4	3.3	0.0259	0.345	Not significant
1580	ENSG00000155256	ZFYVE27	protein_coding	0.389	3.9	0.0259	0.345	Not significant
1580	ENSG00000228451	SDAD1P1	transcribed_processed_pseudogene	0.536	4.02	0.0259	0.345	Not significant
1580	ENSG00000144231	POLR2D	protein_coding	0.289	4.46	0.0258	0.345	Not significant
1580	ENSG00000077514	POLD3	protein_coding	-0.391	4.79	0.0259	0.345	Not significant
1580	ENSG00000124429	POF1B	protein_coding	-0.302	5.7	0.0258	0.345	Not significant
1580	ENSG00000074266	EED	protein_coding	0.259	5.86	0.026	0.345	Not significant
1580	ENSG00000122026	RPL21	protein_coding	-0.601	2.07	0.026	0.346	Not significant
1590	ENSG00000125834	STK35	protein_coding	0.453	5.83	0.0261	0.346	Not significant
1590	ENSG00000206687	RNU1-109P	snRNA	-1.09	0.301	0.0261	0.346	Not significant
1590	ENSG00000283209		sense_intronic	1.94	-1.55	0.0261	0.346	Not significant
1590	ENSG00000164896	FASTK	protein_coding	0.404	7.37	0.0262	0.347	Not significant
1590	ENSG00000065989	PDE4A	protein_coding	0.866	2.75	0.0263	0.348	Not significant
1590	ENSG00000064726	BTBD1	protein_coding	-0.677	3.76	0.0263	0.348	Not significant
1590	ENSG00000173825	TIGD3	protein_coding	0.904	2.43	0.0263	0.348	Not significant
1590	ENSG00000226363	HAGLROS	lincRNA	0.555	2.87	0.0264	0.349	Not significant
1590	ENSG00000147041	SYTL5	protein_coding	-0.815	2.9	0.0266	0.349	Not significant
1600	ENSG00000136273	HUS1	protein_coding	-0.368	4.25	0.0265	0.349	Not significant
1600	ENSG00000116991	SIPA1L2	protein_coding	-0.529	4.85	0.0265	0.349	Not significant
1600	ENSG00000139496	NUP58	protein_coding	-0.345	5.52	0.0265	0.349	Not significant
1600	ENSG00000124191	TOX2	protein_coding	0.518	5.58	0.0264	0.349	Not significant
1600	ENSG00000134108	ARL8B	protein_coding	-0.286	6.08	0.0265	0.349	Not significant
1600	ENSG00000158769	F11R	protein_coding	0.258	7.43	0.0266	0.349	Not significant
1600	ENSG00000176984		antisense	1.99	-2.01	0.0266	0.349	Not significant
1600	ENSG00000144228	SPOPL	protein_coding	-0.316	3.71	0.0267	0.35	Not significant
1600	ENSG00000100359	SGSM3	protein_coding	0.421	4.71	0.0268	0.35	Not significant
1600	ENSG00000073711	PPP2R3A	protein_coding	-0.383	5.22	0.0267	0.35	Not significant
1600	ENSG00000126934	MAP2K2	protein_coding	0.354	5.98	0.0267	0.35	Not significant
1610	ENSG00000100897	DCAF11	protein_coding	0.294	7.02	0.0267	0.35	Not significant
1610	ENSG00000114790	ARHGEF26	protein_coding	-1.4	0.7	0.0267	0.35	Not significant
1610	ENSG00000270195		lincRNA	-1.71	-1.71	0.0267	0.35	Not significant
1610	ENSG00000265148	TSPOAP1-AS1	antisense	1.88	-2.35	0.0267	0.35	Not significant
1610	ENSG00000276672		sense_intronic	-0.676	2.48	0.027	0.351	Not significant
1610	ENSG00000167705	RILP	protein_coding	0.585	2.29	0.0271	0.351	Not significant
1610	ENSG00000103202	NME4	protein_coding	0.444	3.24	0.027	0.351	Not significant
1610	ENSG00000167965	MLST8	protein_coding	0.348	3.78	0.027	0.351	Not significant
1610	ENSG00000087299	L2HGDH	protein_coding	-0.452	4.3	0.0269	0.351	Not significant
1620	ENSG00000262714		lincRNA	-0.361	4.35	0.0268	0.351	Not significant
1620	ENSG00000176920	FUT2	protein_coding	0.499	3.46	0.027	0.351	Not significant
1620	ENSG00000155090	KLF10	protein_coding	0.494	5.46	0.027	0.351	Not significant
1620	ENSG00000167118	URM1	protein_coding	0.32	5.92	0.027	0.351	Not significant
1620	ENSG00000182934	SRPRA	protein_coding	0.246	6.32	0.027	0.351	Not significant
1620	ENSG00000111371	SLC38A1	protein_coding	-0.275	7.22	0.0268	0.351	Not significant
1620	ENSG00000186871	ERCC6L	protein_coding	-0.893	2.77	0.0271	0.352	Not significant
1620	ENSG00000006062	MAP3K14	protein_coding	0.434	3.1	0.0273	0.352	Not significant
1620	ENSG00000188493	C19orf54	protein_coding	0.391	2.95	0.0271	0.352	Not significant
1620	ENSG00000197857	ZNF44	protein_coding	-0.376	3.97	0.0271	0.352	Not significant
1620	ENSG00000178764	ZHX2	protein_coding	0.35	3.59	0.0272	0.352	Not significant
1630	ENSG00000184445	KNTC1	protein_coding	-0.404	4.18	0.0271	0.352	Not significant
1630	ENSG00000276434		sense_intronic	-0.87	0.8	0.0271	0.352	Not significant
1630	ENSG00000204498	NFKBIL1	protein_coding	0.441	5.14	0.0272	0.352	Not significant
1630	ENSG00000015676	NUDCD3	protein_coding	0.223	6.16	0.0273	0.352	Not significant
1630	ENSG00000107863	ARHGAP21	protein_coding	-0.274	6.61	0.0272	0.352	Not significant
1630	ENSG00000118816	CCNI	protein_coding	0.24	8.41	0.0272	0.352	Not significant
1630	ENSG00000259345		lincRNA	-0.591	2.14	0.0275	0.353	Not significant
1630	ENSG00000272752	STAG3L5P-PVRIG2P-PILRB	processed_transcript	0.491	3.98	0.0276	0.353	Not significant
1630	ENSG00000063180	CA11	protein_coding	0.43	3.71	0.0275	0.353	Not significant
1640	ENSG00000143971	ETAA1	protein_coding	-0.424	3.7	0.0276	0.353	Not significant
1640	ENSG00000100767	PAPLN	protein_coding	0.429	3.79	0.0274	0.353	Not significant
1640	ENSG00000178057	NDUFAF3	protein_coding	0.316	4.58	0.0275	0.353	Not significant
1640	ENSG00000136213	CHST12	protein_coding	0.339	5.11	0.0275	0.353	Not significant
1640	ENSG00000146830	GIGYF1	protein_coding	0.356	5.43	0.0274	0.353	Not significant
1640	ENSG00000207233	SNORA37	snoRNA	-1.08	0.809	0.0274	0.353	Not significant
1640	ENSG00000165105	RASEF	protein_coding	-0.274	5.78	0.0274	0.353	Not significant
1640	ENSG00000171988	JMJD1C	protein_coding	-0.246	6.77	0.0275	0.353	Not significant
1640	ENSG00000186767	SPIN4	protein_coding	0.37	6.88	0.0275	0.353	Not significant
1640	ENSG00000283078		lincRNA	-1.33	0.343	0.0274	0.353	Not significant
1640	ENSG00000264538	SUZ12P1	transcribed_unprocessed_pseudogene	-0.446	3.37	0.0278	0.355	Not significant
1650	ENSG00000070366	SMG6	protein_coding	-0.286	5.01	0.0278	0.355	Not significant
1650	ENSG00000159086	PAXBP1	protein_coding	-0.249	5.93	0.0278	0.356	Not significant
1650	ENSG00000177425	PAWR	protein_coding	-0.223	6.59	0.0279	0.356	Not significant
1650	ENSG00000219201		processed_pseudogene	-1.61	-1.03	0.0279	0.356	Not significant
1650	ENSG00000182175	RGMA	protein_coding	0.573	2	0.0281	0.357	Not significant
1650	ENSG00000065029	ZNF76	protein_coding	0.583	3.22	0.028	0.357	Not significant
1650	ENSG00000037749	MFAP3	protein_coding	-0.601	2.39	0.028	0.357	Not significant
1650	ENSG00000079482	OPHN1	protein_coding	-0.444	3.91	0.028	0.357	Not significant
1650	ENSG00000257337		antisense	0.436	3.67	0.0283	0.357	Not significant
1660	ENSG00000171700	RGS19	protein_coding	0.343	3.62	0.028	0.357	Not significant
1660	ENSG00000200075		snoRNA	-1.01	0.984	0.0281	0.357	Not significant
1660	ENSG00000134265	NAPG	protein_coding	-0.299	5.55	0.0282	0.357	Not significant
1660	ENSG00000240694	PNMA2	protein_coding	1.21	0.213	0.0282	0.357	Not significant
1660	ENSG00000107651	SEC23IP	protein_coding	-0.279	5.85	0.0282	0.357	Not significant
1660	ENSG00000083799	CYLD	protein_coding	-0.261	5.94	0.0281	0.357	Not significant
1660	ENSG00000278383		antisense	1.06	0.243	0.0281	0.357	Not significant
1660	ENSG00000214433	GOLGA2P8	transcribed_unprocessed_pseudogene	1.3	-0.399	0.028	0.357	Not significant
1660	ENSG00000258733		lincRNA	-2.16	-1.54	0.0281	0.357	Not significant
1660	ENSG00000266869		lincRNA	-2.02	-2.52	0.0282	0.357	Not significant
1660	ENSG00000157191	NECAP2	protein_coding	0.369	4.97	0.0283	0.358	Not significant
1670	ENSG00000112249	ASCC3	protein_coding	-0.245	6.73	0.0283	0.358	Not significant
1670	ENSG00000230276		processed_pseudogene	-1.93	-2.3	0.0283	0.358	Not significant
1670	ENSG00000261357		lincRNA	0.706	2.06	0.0285	0.359	Not significant
1670	ENSG00000163214	DHX57	protein_coding	-0.346	3.88	0.0285	0.359	Not significant
1670	ENSG00000006194	ZNF263	protein_coding	0.291	4.49	0.0286	0.359	Not significant
1670	ENSG00000177830	CHID1	protein_coding	0.307	4.92	0.0286	0.359	Not significant
1670	ENSG00000123395	ATG101	protein_coding	0.373	5.14	0.0285	0.359	Not significant
1670	ENSG00000135341	MAP3K7	protein_coding	0.254	5.62	0.0286	0.359	Not significant
1670	ENSG00000157557	ETS2	protein_coding	0.447	7.05	0.0284	0.359	Not significant
1680	ENSG00000125995	ROMO1	protein_coding	0.296	7.4	0.0286	0.359	Not significant
1680	ENSG00000196116	TDRD7	protein_coding	0.536	3.23	0.0287	0.36	Not significant
1680	ENSG00000280422		TEC	1.1	-0.167	0.0287	0.36	Not significant
1680	ENSG00000112658	SRF	protein_coding	0.59	5.87	0.0287	0.36	Not significant
1680	ENSG00000252835	SCARNA21	scaRNA	-1.9	0.438	0.0287	0.36	Not significant
1680	ENSG00000119509	INVS	protein_coding	-0.532	2.13	0.029	0.361	Not significant
1680	ENSG00000260459	FTLP14	processed_pseudogene	0.6	2.53	0.0293	0.361	Not significant
1680	ENSG00000198324	FAM109A	protein_coding	0.486	2.37	0.0292	0.361	Not significant
1680	ENSG00000162729	IGSF8	protein_coding	0.435	3.02	0.0293	0.361	Not significant
1680	ENSG00000182866	LCK	protein_coding	0.765	1.2	0.0289	0.361	Not significant
1680	ENSG00000198563	DDX39B	protein_coding	-0.613	3.49	0.0292	0.361	Not significant
1690	ENSG00000167925	GHDC	protein_coding	0.572	3	0.0292	0.361	Not significant
1690	ENSG00000231595		lincRNA	0.761	1	0.0294	0.361	Not significant
1690	ENSG00000104205	SGK3	protein_coding	-0.475	4.25	0.0293	0.361	Not significant
1690	ENSG00000273437		lincRNA	0.826	1.52	0.0296	0.361	Not significant
1690	ENSG00000070404	FSTL3	protein_coding	0.624	1.74	0.0295	0.361	Not significant
1690	ENSG00000197182	MIRLET7BHG	lincRNA	0.482	3.9	0.0293	0.361	Not significant
1690	ENSG00000164309	CMYA5	protein_coding	-0.814	1.65	0.0295	0.361	Not significant
1690	ENSG00000240344	PPIL3	protein_coding	0.343	3.92	0.029	0.361	Not significant
1690	ENSG00000145623	OSMR	protein_coding	0.459	4.44	0.0288	0.361	Not significant
1700	ENSG00000115486	GGCX	protein_coding	0.272	4.63	0.0292	0.361	Not significant
1700	ENSG00000011566	MAP4K3	protein_coding	-0.316	4.73	0.0295	0.361	Not significant
1700	ENSG00000104866	PPP1R37	protein_coding	0.375	5.07	0.0291	0.361	Not significant
1700	ENSG00000243406	MRPS31P5	transcribed_unprocessed_pseudogene	-0.86	1.1	0.0296	0.361	Not significant
1700	ENSG00000131263	RLIM	protein_coding	-0.238	5.42	0.0294	0.361	Not significant
1700	ENSG00000132471	WBP2	protein_coding	0.33	5.17	0.0296	0.361	Not significant
1700	ENSG00000103495	MAZ	protein_coding	0.396	5.51	0.0289	0.361	Not significant
1700	ENSG00000130312	MRPL34	protein_coding	0.42	5.29	0.0292	0.361	Not significant
1700	ENSG00000197122	SRC	protein_coding	0.291	5.85	0.029	0.361	Not significant
1700	ENSG00000137871	ZNF280D	protein_coding	-0.339	5.66	0.0293	0.361	Not significant
1700	ENSG00000112787	FBRSL1	protein_coding	0.2	5.84	0.0295	0.361	Not significant
1710	ENSG00000169217	CD2BP2	protein_coding	0.327	5.84	0.0293	0.361	Not significant
1710	ENSG00000161813	LARP4	protein_coding	-0.228	6.07	0.0295	0.361	Not significant
1710	ENSG00000138768	USO1	protein_coding	-0.241	5.98	0.0296	0.361	Not significant
1710	ENSG00000064601	CTSA	protein_coding	0.271	6.29	0.0288	0.361	Not significant
1710	ENSG00000125398	SOX9	protein_coding	0.48	6.24	0.0293	0.361	Not significant
1710	ENSG00000106609	TMEM248	protein_coding	0.292	6.18	0.0289	0.361	Not significant
1710	ENSG00000107185	RGP1	protein_coding	0.359	5.97	0.0295	0.361	Not significant
1710	ENSG00000126883	NUP214	protein_coding	-0.196	6.15	0.0295	0.361	Not significant
1710	ENSG00000048707	VPS13D	protein_coding	-0.249	6.72	0.029	0.361	Not significant
1720	ENSG00000186918	ZNF395	protein_coding	0.295	6.29	0.0291	0.361	Not significant
1720	ENSG00000165102	HGSNAT	protein_coding	0.354	6.54	0.0295	0.361	Not significant
1720	ENSG00000078808	SDF4	protein_coding	0.219	7.45	0.029	0.361	Not significant
1720	ENSG00000273009		lincRNA	1.29	-0.431	0.0296	0.361	Not significant
1720	ENSG00000134440	NARS	protein_coding	-0.237	7.19	0.0295	0.361	Not significant
1720	ENSG00000182774	RPS17	protein_coding	0.3	9.84	0.0294	0.361	Not significant
1720	ENSG00000254154		processed_transcript	-1.45	-0.912	0.0289	0.361	Not significant
1720	ENSG00000175699	LINC00521	protein_coding	1.53	-2.26	0.0291	0.361	Not significant
1720	ENSG00000199327	RNU6-230P	snRNA	1.8	-3.15	0.0294	0.361	Not significant
1720	ENSG00000200350	RNU6-1285P	snRNA	-2.26	-2.16	0.0292	0.361	Not significant
1720	ENSG00000185046	ANKS1B	protein_coding	-2.16	-2.69	0.0295	0.361	Not significant
1730	ENSG00000237373	BRWD1-IT1	sense_overlapping	0.566	2.04	0.0298	0.362	Not significant
1730	ENSG00000172175	MALT1	protein_coding	-0.359	4.54	0.0298	0.362	Not significant
1730	ENSG00000269176		antisense	0.969	0.352	0.0297	0.362	Not significant
1730	ENSG00000177685	CRACR2B	protein_coding	0.548	5.75	0.0297	0.362	Not significant
1730	ENSG00000034713	GABARAPL2	protein_coding	0.331	6.38	0.0297	0.362	Not significant
1730	ENSG00000103363	ELOB	protein_coding	0.27	7.29	0.0297	0.362	Not significant
1730	ENSG00000261775		lincRNA	-1.45	-0.979	0.0298	0.362	Not significant
1730	ENSG00000086065	CHMP5	protein_coding	0.376	6.76	0.0299	0.363	Not significant
1730	ENSG00000119900	OGFRL1	protein_coding	-0.934	3.91	0.03	0.364	Not significant
1740	ENSG00000008256	CYTH3	protein_coding	0.286	4.74	0.0301	0.364	Not significant
1740	ENSG00000105397	TYK2	protein_coding	0.318	4.98	0.0301	0.364	Not significant
1740	ENSG00000168077	SCARA3	protein_coding	0.467	5.32	0.0301	0.364	Not significant
1740	ENSG00000163166	IWS1	protein_coding	-0.258	5.89	0.03	0.364	Not significant
1740	ENSG00000101444	AHCY	protein_coding	0.525	6.19	0.03	0.364	Not significant
1740	ENSG00000096746	HNRNPH3	protein_coding	0.439	6.39	0.03	0.364	Not significant
1740	ENSG00000144746	ARL6IP5	protein_coding	-0.265	7.08	0.0302	0.364	Not significant
1740	ENSG00000236514		antisense	-1.28	-0.587	0.0301	0.364	Not significant
1740	ENSG00000168993	CPLX1	protein_coding	-1.9	-1.88	0.0301	0.364	Not significant
1740	ENSG00000101076	HNF4A	protein_coding	1.22	-0.0652	0.0303	0.365	Not significant
1740	ENSG00000062650	WAPL	protein_coding	-0.258	6.08	0.0303	0.365	Not significant
1750	ENSG00000170315	UBB	protein_coding	0.245	8.19	0.0303	0.365	Not significant
1750	ENSG00000178464	RPL10P16	processed_pseudogene	0.507	2.73	0.0303	0.366	Not significant
1750	ENSG00000201343		misc_RNA	-0.789	2.28	0.0306	0.366	Not significant
1750	ENSG00000138442	WDR12	protein_coding	-0.394	4.79	0.0306	0.366	Not significant
1750	ENSG00000153048	CARHSP1	protein_coding	0.345	5.55	0.0305	0.366	Not significant
1750	ENSG00000147202	DIAPH2	protein_coding	-0.382	5.42	0.0305	0.366	Not significant
1750	ENSG00000133119	RFC3	protein_coding	-0.669	5.38	0.0305	0.366	Not significant
1750	ENSG00000174953	DHX36	protein_coding	-0.193	7.42	0.0305	0.366	Not significant
1750	ENSG00000234742		processed_pseudogene	0.548	7.6	0.0304	0.366	Not significant
1760	ENSG00000089356	FXYD3	protein_coding	0.241	9.56	0.0304	0.366	Not significant
1760	ENSG00000273261		antisense	1.87	-2.2	0.0304	0.366	Not significant
1760	ENSG00000213080		processed_pseudogene	-1.65	-1.31	0.0305	0.366	Not significant
1760	ENSG00000240125	RPL23AP75	processed_pseudogene	-1.7	-3.3	0.0304	0.366	Not significant
1760	ENSG00000140553	UNC45A	protein_coding	0.273	5.79	0.0307	0.367	Not significant
1760	ENSG00000134748	PRPF38A	protein_coding	0.208	6.46	0.0307	0.367	Not significant
1760	ENSG00000086062	B4GALT1	protein_coding	0.357	7.37	0.0307	0.367	Not significant
1760	ENSG00000170525	PFKFB3	protein_coding	0.686	4.18	0.031	0.368	Not significant
1760	ENSG00000189433	GJB4	protein_coding	0.457	4	0.0308	0.368	Not significant
1760	ENSG00000185436	IFNLR1	protein_coding	0.775	0.645	0.0308	0.368	Not significant
1760	ENSG00000131115	ZNF227	protein_coding	0.535	4.02	0.031	0.368	Not significant
1770	ENSG00000076067	RBMS2	protein_coding	0.4	4.59	0.0309	0.368	Not significant
1770	ENSG00000212747	FAM127C	protein_coding	0.36	4.42	0.0311	0.368	Not significant
1770	ENSG00000188021	UBQLN2	protein_coding	-0.283	4.75	0.031	0.368	Not significant
1770	ENSG00000112576	CCND3	protein_coding	0.3	4.77	0.031	0.368	Not significant
1770	ENSG00000162775	RBM15	protein_coding	-0.293	5.03	0.0309	0.368	Not significant
1770	ENSG00000107758	PPP3CB	protein_coding	0.259	5.01	0.0312	0.368	Not significant
1770	ENSG00000101181	MTG2	protein_coding	0.253	5.2	0.0308	0.368	Not significant
1770	ENSG00000155876	RRAGA	protein_coding	0.292	5.28	0.0311	0.368	Not significant
1770	ENSG00000135164	DMTF1	protein_coding	-0.416	5.86	0.031	0.368	Not significant
1780	ENSG00000128591	FLNC	protein_coding	1.41	-0.106	0.0309	0.368	Not significant
1780	ENSG00000244232	RN7SL698P	misc_RNA	-1.32	0.499	0.0311	0.368	Not significant
1780	ENSG00000149273	RPS3	protein_coding	0.232	11	0.0309	0.368	Not significant
1780	ENSG00000199755		misc_RNA	-1.43	-1.92	0.0309	0.368	Not significant
1780	ENSG00000164440	TXLNB	protein_coding	-1.91	-3.05	0.0312	0.368	Not significant
1780	ENSG00000236153		antisense	-1.66	-3.55	0.0312	0.368	Not significant
1780	ENSG00000278000		sense_intronic	0.682	1.8	0.0314	0.37	Not significant
1780	ENSG00000198920	KIAA0753	protein_coding	-0.331	4.25	0.0314	0.37	Not significant
1780	ENSG00000141568	FOXK2	protein_coding	0.299	5.26	0.0313	0.37	Not significant
1780	ENSG00000137509	PRCP	protein_coding	0.321	5.63	0.0315	0.37	Not significant
1780	ENSG00000171858	RPS21	protein_coding	0.312	10.3	0.0314	0.37	Not significant
1790	ENSG00000155966	AFF2	protein_coding	-1.5	-0.622	0.0313	0.37	Not significant
1790	ENSG00000269374		processed_pseudogene	-2.08	-3.03	0.0313	0.37	Not significant
1790	ENSG00000145375	SPATA5	protein_coding	-0.418	3.11	0.0316	0.371	Not significant
1790	ENSG00000143368	SF3B4	protein_coding	0.3	5.21	0.0316	0.371	Not significant
1790	ENSG00000176209	SMIM19	protein_coding	0.321	5.25	0.0316	0.371	Not significant
1790	ENSG00000116001	TIA1	protein_coding	-0.398	5.79	0.0316	0.371	Not significant
1790	ENSG00000156463	SH3RF2	protein_coding	-0.357	5.74	0.0316	0.371	Not significant
1790	ENSG00000127947	PTPN12	protein_coding	-0.212	6.7	0.0315	0.371	Not significant
1790	ENSG00000108055	SMC3	protein_coding	-0.343	7.58	0.0317	0.371	Not significant
1800	ENSG00000228205		processed_pseudogene	-2.01	-1.87	0.0316	0.371	Not significant
1800	ENSG00000212402	SNORA74B	snoRNA	-2.24	-2.31	0.0316	0.371	Not significant
1800	ENSG00000182141	ZNF708	protein_coding	-0.422	3.46	0.0318	0.372	Not significant
1800	ENSG00000085433	WDR47	protein_coding	-0.342	4.71	0.0318	0.372	Not significant
1800	ENSG00000066651	TRMT11	protein_coding	-0.4	4.54	0.0317	0.372	Not significant
1800	ENSG00000276045	ORAI1	protein_coding	0.32	4.75	0.0319	0.373	Not significant
1800	ENSG00000236577	SNRPGP14	processed_pseudogene	1.24	0.284	0.032	0.373	Not significant
1800	ENSG00000151364	KCTD14	protein_coding	0.966	0.761	0.0322	0.374	Not significant
1800	ENSG00000100908	EMC9	protein_coding	0.45	3.92	0.032	0.374	Not significant
1800	ENSG00000167280	ENGASE	protein_coding	0.414	4.06	0.0322	0.374	Not significant
1800	ENSG00000165630	PRPF18	protein_coding	-0.416	4.4	0.032	0.374	Not significant
1810	ENSG00000007255	TRAPPC6A	protein_coding	0.439	4.94	0.0321	0.374	Not significant
1810	ENSG00000079387	SENP1	protein_coding	-0.33	5.01	0.0321	0.374	Not significant
1810	ENSG00000248905	FMN1	protein_coding	-0.481	5.49	0.032	0.374	Not significant
1810	ENSG00000187147	RNF220	protein_coding	0.251	6.07	0.0322	0.374	Not significant
1810	ENSG00000224621		antisense	-1.87	-2.14	0.0321	0.374	Not significant
1810	ENSG00000232884		lincRNA	-2.35	-2.1	0.0322	0.374	Not significant
1810	ENSG00000259186	MRPS15P1	processed_pseudogene	-2.07	-2.58	0.0321	0.374	Not significant
1810	ENSG00000176907	C8orf4	protein_coding	0.695	1.35	0.0323	0.375	Not significant
1810	ENSG00000181513	ACBD4	protein_coding	0.543	3.3	0.0323	0.375	Not significant
1820	ENSG00000180530	NRIP1	protein_coding	-0.365	6.73	0.0324	0.375	Not significant
1820	ENSG00000141570	CBX8	protein_coding	0.51	2.27	0.0325	0.376	Not significant
1820	ENSG00000132406	TMEM128	protein_coding	0.79	2.33	0.0325	0.376	Not significant
1820	ENSG00000260261		lincRNA	-0.79	0.769	0.0325	0.376	Not significant
1820	ENSG00000189184	PCDH18	protein_coding	-2.19	-2.23	0.0324	0.376	Not significant
1820	ENSG00000178700	DHFR2	protein_coding	-0.378	3.63	0.0326	0.377	Not significant
1820	ENSG00000247077	PGAM5	protein_coding	0.502	4.53	0.0327	0.377	Not significant
1820	ENSG00000130147	SH3BP4	protein_coding	0.309	4.86	0.0327	0.377	Not significant
1820	ENSG00000120889	TNFRSF10B	protein_coding	0.388	5.37	0.0327	0.377	Not significant
1820	ENSG00000169905	TOR1AIP2	protein_coding	-0.192	6.6	0.0327	0.377	Not significant
1820	ENSG00000104805	NUCB1	protein_coding	0.282	7.23	0.0326	0.377	Not significant
1830	ENSG00000219665		processed_transcript	-0.542	2.66	0.0329	0.378	Not significant
1830	ENSG00000084693	AGBL5	protein_coding	0.386	3.09	0.0329	0.378	Not significant
1830	ENSG00000116455	WDR77	protein_coding	0.414	3.99	0.033	0.378	Not significant
1830	ENSG00000130844	ZNF331	protein_coding	0.35	4.32	0.0328	0.378	Not significant
1830	ENSG00000116213	WRAP73	protein_coding	0.409	4.58	0.0329	0.378	Not significant
1830	ENSG00000147687	TATDN1	protein_coding	-0.332	4.72	0.0328	0.378	Not significant
1830	ENSG00000135441	BLOC1S1	protein_coding	0.34	4.77	0.0328	0.378	Not significant
1830	ENSG00000136147	PHF11	protein_coding	-0.262	4.94	0.033	0.378	Not significant
1830	ENSG00000115504	EHBP1	protein_coding	-0.417	5.78	0.033	0.378	Not significant
1840	ENSG00000262312		antisense	1.53	-0.996	0.033	0.378	Not significant
1840	ENSG00000279348		TEC	-1.75	-0.119	0.033	0.378	Not significant
1840	ENSG00000184185	KCNJ12	protein_coding	-2.37	-2.15	0.033	0.378	Not significant
1840	ENSG00000225419	RPL21P3	processed_pseudogene	-1.8	-2.01	0.0331	0.379	Not significant
1840	ENSG00000271614	ATP2B1-AS1	lincRNA	-0.691	2.48	0.0333	0.38	Not significant
1840	ENSG00000169855	ROBO1	protein_coding	-0.443	4.29	0.0332	0.38	Not significant
1840	ENSG00000151806	GUF1	protein_coding	-0.309	4.14	0.0334	0.38	Not significant
1840	ENSG00000196639	HRH1	protein_coding	0.426	3.75	0.0333	0.38	Not significant
1840	ENSG00000179562	GCC1	protein_coding	0.35	5.23	0.0332	0.38	Not significant
1840	ENSG00000159069	FBXW5	protein_coding	0.272	5.52	0.0332	0.38	Not significant
1840	ENSG00000247708	STX18-AS1	antisense	-1.12	-0.483	0.0332	0.38	Not significant
1850	ENSG00000228049	POLR2J2	protein_coding	-1.08	-0.342	0.0334	0.38	Not significant
1850	ENSG00000114062	UBE3A	protein_coding	-0.148	7.78	0.0332	0.38	Not significant
1850	ENSG00000237190	CDKN2AIPNL	protein_coding	0.448	2.47	0.0339	0.381	Not significant
1850	ENSG00000198417	MT1F	protein_coding	0.599	2.65	0.0337	0.381	Not significant
1850	ENSG00000239665		processed_transcript	-0.823	2.6	0.034	0.381	Not significant
1850	ENSG00000162512	SDC3	protein_coding	0.662	1.73	0.034	0.381	Not significant
1850	ENSG00000271789		lincRNA	-0.712	2.66	0.0338	0.381	Not significant
1850	ENSG00000270629	NBPF14	protein_coding	-0.797	1.73	0.034	0.381	Not significant
1850	ENSG00000278730		lincRNA	-0.385	3.58	0.0338	0.381	Not significant
1860	ENSG00000005889	ZFX	protein_coding	-0.286	4.14	0.0338	0.381	Not significant
1860	ENSG00000196917	HCAR1	protein_coding	0.436	3.55	0.0339	0.381	Not significant
1860	ENSG00000100350	FOXRED2	protein_coding	0.369	5.77	0.0334	0.381	Not significant
1860	ENSG00000127511	SIN3B	protein_coding	0.264	5.41	0.034	0.381	Not significant
1860	ENSG00000185515	BRCC3	protein_coding	-0.252	5.44	0.0337	0.381	Not significant
1860	ENSG00000139641	ESYT1	protein_coding	0.294	5.65	0.0337	0.381	Not significant
1860	ENSG00000264743	DPRXP4	processed_pseudogene	-1.21	0.946	0.0335	0.381	Not significant
1860	ENSG00000163681	SLMAP	protein_coding	-0.227	5.94	0.0335	0.381	Not significant
1860	ENSG00000089248	ERP29	protein_coding	0.296	6.04	0.0339	0.381	Not significant
1860	ENSG00000092108	SCFD1	protein_coding	-0.208	6.49	0.0336	0.381	Not significant
1860	ENSG00000232995		antisense	-1.17	0.321	0.0339	0.381	Not significant
1870	ENSG00000067334	DNTTIP2	protein_coding	-0.283	6.74	0.0336	0.381	Not significant
1870	ENSG00000102934	PLLP	protein_coding	0.468	6.85	0.0339	0.381	Not significant
1870	ENSG00000083223	ZCCHC6	protein_coding	-0.226	7.32	0.0336	0.381	Not significant
1870	ENSG00000105968	H2AFV	protein_coding	0.22	8.2	0.034	0.381	Not significant
1870	ENSG00000173230	GOLGB1	protein_coding	-0.344	9.49	0.0334	0.381	Not significant
1870	ENSG00000229326		processed_pseudogene	1.59	-1.48	0.0341	0.381	Not significant
1870	ENSG00000166710	B2M	protein_coding	0.511	10.4	0.0337	0.381	Not significant
1870	ENSG00000279605		TEC	-1.58	-0.989	0.0338	0.381	Not significant
1870	ENSG00000234645	YWHAEP5	processed_pseudogene	-1.27	-1.36	0.0336	0.381	Not significant
1880	ENSG00000262576	PCDHGA4	protein_coding	-2.01	-0.837	0.0337	0.381	Not significant
1880	ENSG00000145020	AMT	protein_coding	-1.44	-1.96	0.0335	0.381	Not significant
1880	ENSG00000244945		antisense	-1.93	-1.32	0.0338	0.381	Not significant
1880	ENSG00000262503		processed_pseudogene	-2.39	-2.22	0.0335	0.381	Not significant
1880	ENSG00000237461		lincRNA	-2.16	-2.94	0.0339	0.381	Not significant
1880	ENSG00000206756		misc_RNA	-2.1	-2.56	0.0339	0.381	Not significant
1880	ENSG00000149541	B3GAT3	protein_coding	0.397	3.37	0.0344	0.382	Not significant
1880	ENSG00000158715	SLC45A3	protein_coding	0.625	3.03	0.0342	0.382	Not significant
1880	ENSG00000104635	SLC39A14	protein_coding	0.438	4.3	0.0341	0.382	Not significant
1880	ENSG00000138794	CASP6	protein_coding	0.291	4.38	0.0344	0.382	Not significant
1880	ENSG00000130856	ZNF236	protein_coding	0.249	4.54	0.0344	0.382	Not significant
1890	ENSG00000111145	ELK3	protein_coding	-0.297	4.64	0.0344	0.382	Not significant
1890	ENSG00000204152	TIMM23B	protein_coding	-0.758	0.574	0.0343	0.382	Not significant
1890	ENSG00000064607	SUGP2	protein_coding	0.234	5.84	0.0343	0.382	Not significant
1890	ENSG00000271533		sense_intronic	-0.576	5.81	0.0343	0.382	Not significant
1890	ENSG00000229970		antisense	-1.21	-0.182	0.0343	0.382	Not significant
1890	ENSG00000126457	PRMT1	protein_coding	0.284	7.56	0.0344	0.382	Not significant
1890	ENSG00000244486	SCARF2	protein_coding	1.7	-3.22	0.0342	0.382	Not significant
1890	ENSG00000124587	PEX6	protein_coding	0.381	3.18	0.0345	0.383	Not significant
1890	ENSG00000136881	BAAT	protein_coding	-2.02	-1.75	0.0344	0.383	Not significant
1900	ENSG00000250971		lincRNA	-2.05	-2.6	0.0346	0.384	Not significant
1900	ENSG00000168101	NUDT16L1	protein_coding	0.277	5.91	0.0347	0.385	Not significant
1900	ENSG00000212605	RNU1-56P	snRNA	1.32	-0.0492	0.0347	0.385	Not significant
1900	ENSG00000090621	PABPC4	protein_coding	0.292	8.93	0.0348	0.385	Not significant
1900	ENSG00000171603	CLSTN1	protein_coding	-0.331	9.03	0.0347	0.385	Not significant
1900	ENSG00000125257	ABCC4	protein_coding	-0.461	3.61	0.0348	0.386	Not significant
1900	ENSG00000176182	MYPOP	protein_coding	0.253	4.74	0.0348	0.386	Not significant
1900	ENSG00000134077	THUMPD3	protein_coding	-0.242	4.76	0.0349	0.386	Not significant
1900	ENSG00000139970	RTN1	protein_coding	-2.65	-1.19	0.0349	0.386	Not significant
1900	ENSG00000248400	ST13P12	processed_pseudogene	-1.84	-2.62	0.0348	0.386	Not significant
1900	ENSG00000164040	PGRMC2	protein_coding	0.295	6.18	0.0351	0.387	Not significant
1910	ENSG00000131508	UBE2D2	protein_coding	0.326	6.44	0.035	0.387	Not significant
1910	ENSG00000243444	PALM2	protein_coding	1.71	-2.27	0.035	0.387	Not significant
1910	ENSG00000179630	LACC1	protein_coding	-0.416	3.68	0.0351	0.388	Not significant
1910	ENSG00000172270	BSG	protein_coding	0.264	6.07	0.0353	0.388	Not significant
1910	ENSG00000156639	ZFAND3	protein_coding	0.4	6.04	0.0352	0.388	Not significant
1910	ENSG00000083312	TNPO1	protein_coding	-0.324	7.1	0.0353	0.388	Not significant
1910	ENSG00000259556		unprocessed_pseudogene	-1.73	-0.602	0.0352	0.388	Not significant
1910	ENSG00000157782	CABP1	protein_coding	1.78	-1.81	0.0352	0.388	Not significant
1910	ENSG00000153896	ZNF599	protein_coding	-0.564	2.4	0.0354	0.389	Not significant
1920	ENSG00000200882	RNU6-681P	snRNA	-0.879	1.72	0.0355	0.389	Not significant
1920	ENSG00000135632	SMYD5	protein_coding	0.58	1.56	0.0353	0.389	Not significant
1920	ENSG00000261116		sense_overlapping	-0.722	3.48	0.0355	0.389	Not significant
1920	ENSG00000163501	IHH	protein_coding	1.01	0.579	0.0355	0.389	Not significant
1920	ENSG00000177721	ANXA2R	protein_coding	-1.02	1.1	0.0356	0.389	Not significant
1920	ENSG00000134444	KIAA1468	protein_coding	-0.272	4.6	0.0354	0.389	Not significant
1920	ENSG00000180066	C10orf91	lincRNA	1.14	-0.68	0.0355	0.389	Not significant
1920	ENSG00000139618	BRCA2	protein_coding	-0.583	5.54	0.0355	0.389	Not significant
1920	ENSG00000149527	PLCH2	protein_coding	0.261	6.03	0.0356	0.389	Not significant
1920	ENSG00000088833	NSFL1C	protein_coding	0.295	6.94	0.0356	0.389	Not significant
1920	ENSG00000236523	NPM1P40	processed_pseudogene	-1.45	0.0801	0.0356	0.389	Not significant
1930	ENSG00000167601	AXL	protein_coding	0.689	4.96	0.0357	0.39	Not significant
1930	ENSG00000242802	AP5Z1	protein_coding	0.335	5.19	0.0357	0.39	Not significant
1930	ENSG00000130024	PHF10	protein_coding	0.314	5.39	0.0358	0.39	Not significant
1930	ENSG00000171813	PWWP2B	protein_coding	0.319	5.49	0.0358	0.39	Not significant
1930	ENSG00000239396	RN7SL414P	misc_RNA	-1.84	-1.51	0.0357	0.39	Not significant
1930	ENSG00000177855	CACYBPP2	processed_pseudogene	-1.51	-2.12	0.0357	0.39	Not significant
1930	ENSG00000233122	CTAGE7P	processed_pseudogene	-1.65	-2.78	0.0357	0.39	Not significant
1930	ENSG00000260574		lincRNA	-1.57	-3.17	0.0358	0.39	Not significant
1930	ENSG00000187866	FAM122A	protein_coding	-0.387	3.38	0.0361	0.391	Not significant
1940	ENSG00000196584	XRCC2	protein_coding	-0.721	3.12	0.0359	0.391	Not significant
1940	ENSG00000161692	DBF4B	protein_coding	-0.72	1.31	0.036	0.391	Not significant
1940	ENSG00000088179	PTPN4	protein_coding	-0.381	4.47	0.036	0.391	Not significant
1940	ENSG00000156853	ZNF689	protein_coding	0.363	3.83	0.0361	0.391	Not significant
1940	ENSG00000122741	DCAF10	protein_coding	-0.189	6.1	0.0362	0.391	Not significant
1940	ENSG00000089682	RBM41	protein_coding	-0.297	6.15	0.0362	0.391	Not significant
1940	ENSG00000104903	LYL1	protein_coding	1.39	-1.3	0.0359	0.391	Not significant
1940	ENSG00000169057	MECP2	protein_coding	0.207	6.67	0.036	0.391	Not significant
1940	ENSG00000235385		lincRNA	-2.44	-1.82	0.036	0.391	Not significant
1940	ENSG00000187492	CDHR4	protein_coding	-2.13	-2.68	0.0359	0.391	Not significant
1940	ENSG00000010626	LRRC23	protein_coding	0.729	1.43	0.0363	0.392	Not significant
1950	ENSG00000179886	TIGD5	protein_coding	0.266	3.97	0.0362	0.392	Not significant
1950	ENSG00000108091	CCDC6	protein_coding	-0.222	6.21	0.0362	0.392	Not significant
1950	ENSG00000081026	MAGI3	protein_coding	-0.222	6.24	0.0363	0.392	Not significant
1950	ENSG00000085117	CD82	protein_coding	0.298	7.55	0.0363	0.392	Not significant
1950	ENSG00000089220	PEBP1	protein_coding	0.38	8.79	0.0363	0.392	Not significant
1950	ENSG00000231690	LINC00574	lincRNA	1.85	-1.96	0.0362	0.392	Not significant
1950	ENSG00000100372	SLC25A17	protein_coding	0.317	3.79	0.0365	0.393	Not significant
1950	ENSG00000241990	PRR34-AS1	antisense	-0.426	4.16	0.0364	0.393	Not significant
1950	ENSG00000123353	ORMDL2	protein_coding	0.326	5.7	0.0365	0.393	Not significant
1960	ENSG00000135655	USP15	protein_coding	-0.257	6.29	0.0365	0.393	Not significant
1960	ENSG00000138678	GPAT3	protein_coding	-1.13	1.83	0.0367	0.394	Not significant
1960	ENSG00000242612	DECR2	protein_coding	0.283	3.86	0.0367	0.394	Not significant
1960	ENSG00000113569	NUP155	protein_coding	-0.319	4.94	0.0367	0.394	Not significant
1960	ENSG00000213079	SCAF8	protein_coding	-0.272	5.26	0.0366	0.394	Not significant
1960	ENSG00000099814	CEP170B	protein_coding	0.249	7.19	0.0368	0.394	Not significant
1960	ENSG00000257681		antisense	1.91	-1.88	0.0366	0.394	Not significant
1960	ENSG00000170049	KCNAB3	protein_coding	0.638	1.49	0.0368	0.395	Not significant
1960	ENSG00000183828	NUDT14	protein_coding	0.407	3.71	0.037	0.395	Not significant
1960	ENSG00000131899	LLGL1	protein_coding	0.492	4.26	0.037	0.395	Not significant
1960	ENSG00000243504	RPS23P1	processed_pseudogene	0.767	0.323	0.0369	0.395	Not significant
1970	ENSG00000105136	ZNF419	protein_coding	0.349	4.95	0.037	0.395	Not significant
1970	ENSG00000136868	SLC31A1	protein_coding	-0.285	5.4	0.037	0.395	Not significant
1970	ENSG00000170677	SOCS6	protein_coding	-0.254	5.33	0.0369	0.395	Not significant
1970	ENSG00000280332		TEC	-1.02	1.1	0.0369	0.395	Not significant
1970	ENSG00000162413	KLHL21	protein_coding	0.279	6.5	0.0371	0.395	Not significant
1970	ENSG00000198917	SPOUT1	protein_coding	0.294	6.37	0.0368	0.395	Not significant
1970	ENSG00000127884	ECHS1	protein_coding	0.242	6.8	0.037	0.395	Not significant
1970	ENSG00000113643	RARS	protein_coding	-0.355	7.21	0.0369	0.395	Not significant
1970	ENSG00000273001		lincRNA	1.64	-1.92	0.0371	0.395	Not significant
1980	ENSG00000143222	UFC1	protein_coding	0.257	6.02	0.0373	0.397	Not significant
1980	ENSG00000080189	SLC35C2	protein_coding	0.203	5.98	0.0374	0.398	Not significant
1980	ENSG00000116127	ALMS1	protein_coding	-0.291	4.81	0.0375	0.399	Not significant
1980	ENSG00000082397	EPB41L3	protein_coding	-2.77	-1.61	0.0374	0.399	Not significant
1980	ENSG00000172575	RASGRP1	protein_coding	-0.485	2.88	0.0376	0.4	Not significant
1980	ENSG00000184207	PGP	protein_coding	-0.296	5.14	0.0377	0.4	Not significant
1980	ENSG00000151292	CSNK1G3	protein_coding	-0.334	6	0.0376	0.4	Not significant
1980	ENSG00000274641	HIST1H2BO	protein_coding	-1.8	-2.17	0.0377	0.4	Not significant
1980	ENSG00000207320		misc_RNA	-1.88	-3.05	0.0376	0.4	Not significant
1980	ENSG00000214046	SMIM7	protein_coding	0.176	5.85	0.0378	0.401	Not significant
1980	ENSG00000129250	KIF1C	protein_coding	0.258	7.01	0.0378	0.401	Not significant
1990	ENSG00000137818	RPLP1	protein_coding	0.181	11.8	0.0378	0.401	Not significant
1990	ENSG00000196923	PDLIM7	protein_coding	0.585	4.75	0.038	0.402	Not significant
1990	ENSG00000163964	PIGX	protein_coding	0.335	4.68	0.038	0.402	Not significant
1990	ENSG00000035115	SH3YL1	protein_coding	-0.35	4.8	0.038	0.402	Not significant
1990	ENSG00000183317	EPHA10	protein_coding	1.34	-0.626	0.038	0.402	Not significant
1990	ENSG00000152219	ARL14EP	protein_coding	-0.287	5.26	0.038	0.402	Not significant
1990	ENSG00000144452	ABCA12	protein_coding	-0.745	4.04	0.0382	0.403	Not significant
1990	ENSG00000099889	ARVCF	protein_coding	0.479	2.56	0.0384	0.404	Not significant
1990	ENSG00000248810		lincRNA	-0.601	4.5	0.0383	0.404	Not significant
2000	ENSG00000150457	LATS2	protein_coding	-0.347	3.3	0.0384	0.404	Not significant
2000	ENSG00000136877	FPGS	protein_coding	0.274	5.3	0.0382	0.404	Not significant
2000	ENSG00000150527	CTAGE5	protein_coding	0.345	5.46	0.0382	0.404	Not significant
2000	ENSG00000058668	ATP2B4	protein_coding	-0.298	6.46	0.0383	0.404	Not significant
2000	ENSG00000253437	RNU6-988P	snRNA	-1.97	-2.19	0.0384	0.404	Not significant
[truncated: 19,047 more rows]

## Sheet: BETi vs vehicle 4h
Rank	Ensg	Symbol	Biotype	Log2foldchange	Average.expression	P.value	Adj.p.val	Regulation
1	ENSG00000186834	HEXIM1	protein_coding	1.8	7.31	8.87e-22	1.29e-17	Up-regulated
2	ENSG00000101040	ZMYND8	protein_coding	-1.72	7.21	1.22e-21	1.29e-17	Down-regulated
3	ENSG00000261716		sense_overlapping	2.64	5.07	3.97e-19	2.78e-15	Up-regulated
4	ENSG00000144485	HES6	protein_coding	2.36	4.27	5.97e-19	3.14e-15	Up-regulated
5	ENSG00000162231	NXF1	protein_coding	1.56	5.89	7.94e-19	3.34e-15	Up-regulated
6	ENSG00000170791	CHCHD7	protein_coding	1.26	6.76	5.58e-18	1.96e-14	Up-regulated
7	ENSG00000181222	POLR2A	protein_coding	1.17	7.47	8.01e-18	2.41e-14	Up-regulated
8	ENSG00000110925	CSRNP2	protein_coding	2	4.36	3.25e-17	8.55e-14	Up-regulated
9	ENSG00000264364	DYNLL2	protein_coding	1.15	6.7	1.19e-16	2.61e-13	Up-regulated
10	ENSG00000121274	PAPD5	protein_coding	1.38	7.05	1.24e-16	2.61e-13	Up-regulated
11	ENSG00000158373	HIST1H2BD	protein_coding	1.84	5.98	1.75e-16	3.35e-13	Up-regulated
12	ENSG00000169908	TM4SF1	protein_coding	-1.97	6.56	7.48e-16	1.31e-12	Down-regulated
13	ENSG00000244405	ETV5	protein_coding	1.53	5.59	1.17e-15	1.89e-12	Up-regulated
14	ENSG00000136854	STXBP1	protein_coding	1.79	4.52	2e-15	2.8e-12	Up-regulated
15	ENSG00000167034	NKX3-1	protein_coding	1.42	5.75	2.15e-15	2.82e-12	Up-regulated
16	ENSG00000261324		sense_overlapping	1.65	7.07	2.48e-15	3.07e-12	Up-regulated
17	ENSG00000108604	SMARCD2	protein_coding	1.28	6.01	2.63e-15	3.07e-12	Up-regulated
18	ENSG00000233030		antisense	3.54	2.69	5.13e-15	5.68e-12	Up-regulated
19	ENSG00000158158	CNNM4	protein_coding	2.1	4.91	5.62e-15	5.91e-12	Up-regulated
20	ENSG00000130827	PLXNA3	protein_coding	1.26	6.23	6.54e-15	6.26e-12	Up-regulated
21	ENSG00000276180	HIST1H4I	protein_coding	2.55	3.63	6.51e-15	6.26e-12	Up-regulated
22	ENSG00000188613	NANOS1	protein_coding	3.43	2.55	7.26e-15	6.64e-12	Up-regulated
23	ENSG00000162139	NEU3	protein_coding	1.26	4.44	7.65e-15	6.71e-12	Up-regulated
24	ENSG00000164877	MICALL2	protein_coding	1.67	6.07	1.11e-14	9.38e-12	Up-regulated
25	ENSG00000103187	COTL1	protein_coding	2.11	4.94	1.71e-14	1.29e-11	Up-regulated
26	ENSG00000182759	MAFA	protein_coding	5.05	1.26	1.67e-14	1.29e-11	Up-regulated
27	ENSG00000072401	UBE2D1	protein_coding	1.5	4.05	1.88e-14	1.36e-11	Up-regulated
28	ENSG00000174282	ZBTB4	protein_coding	-1.18	5.53	3.88e-14	2.63e-11	Down-regulated
29	ENSG00000166750	SLFN5	protein_coding	1.46	7.24	4.02e-14	2.65e-11	Up-regulated
30	ENSG00000010810	FYN	protein_coding	2.49	3.1	4.8e-14	3.06e-11	Up-regulated
31	ENSG00000184678	HIST2H2BE	protein_coding	1.64	5.95	5.12e-14	3.17e-11	Up-regulated
32	ENSG00000173559	NABP1	protein_coding	1.5	4.74	5.42e-14	3.26e-11	Up-regulated
33	ENSG00000132669	RIN2	protein_coding	-1.06	6.48	6.36e-14	3.62e-11	Down-regulated
34	ENSG00000130522	JUND	protein_coding	1.47	5.54	8.69e-14	4.81e-11	Up-regulated
35	ENSG00000169738	DCXR	protein_coding	1.5	5.63	9e-14	4.85e-11	Up-regulated
36	ENSG00000152465	NMT2	protein_coding	2.04	3.5	9.54e-14	5.02e-11	Up-regulated
37	ENSG00000085433	WDR47	protein_coding	1.29	4.71	1.07e-13	5.37e-11	Up-regulated
38	ENSG00000033867	SLC4A7	protein_coding	1.22	5.73	1.38e-13	6.61e-11	Up-regulated
39	ENSG00000121671	CRY2	protein_coding	1.66	4.54	1.42e-13	6.65e-11	Up-regulated
40	ENSG00000006652	IFRD1	protein_coding	1.22	5.89	1.6e-13	7.3e-11	Up-regulated
41	ENSG00000182985	CADM1	protein_coding	2.8	1.76	1.8e-13	8.05e-11	Up-regulated
42	ENSG00000185112	FAM43A	protein_coding	2	5.22	2.12e-13	9.28e-11	Up-regulated
43	ENSG00000006704	GTF2IRD1	protein_coding	-1.5	4.81	2.33e-13	1e-10	Down-regulated
44	ENSG00000110046	ATG2A	protein_coding	1.19	5.63	3.15e-13	1.3e-10	Up-regulated
45	ENSG00000184515	BEX5	protein_coding	1.67	5.1	4.42e-13	1.72e-10	Up-regulated
46	ENSG00000184897	H1FX	protein_coding	1.92	7.63	5.41e-13	2.07e-10	Up-regulated
47	ENSG00000178821	TMEM52	protein_coding	3.37	1.38	6.26e-13	2.35e-10	Up-regulated
48	ENSG00000230453	ANKRD18B	protein_coding	-1.75	5.15	1.25e-12	4.39e-10	Down-regulated
49	ENSG00000171451	DSEL	protein_coding	2.08	3.87	1.81e-12	6.24e-10	Up-regulated
50	ENSG00000076641	PAG1	protein_coding	2.01	4.55	1.86e-12	6.3e-10	Up-regulated
51	ENSG00000175048	ZDHHC14	protein_coding	1.54	3.86	3.15e-12	1.05e-09	Up-regulated
52	ENSG00000109103	UNC119	protein_coding	1.49	4.32	3.22e-12	1.06e-09	Up-regulated
53	ENSG00000272993		lincRNA	2.67	4.26	4.28e-12	1.39e-09	Up-regulated
54	ENSG00000198825	INPP5F	protein_coding	1.06	4.53	4.7e-12	1.48e-09	Up-regulated
55	ENSG00000008256	CYTH3	protein_coding	1.04	4.74	4.7e-12	1.48e-09	Up-regulated
56	ENSG00000185418	TARSL2	protein_coding	1.38	3.64	6.12e-12	1.82e-09	Up-regulated
57	ENSG00000132357	CARD6	protein_coding	-1.62	4.75	6.27e-12	1.83e-09	Down-regulated
58	ENSG00000096060	FKBP5	protein_coding	1.66	3.63	7e-12	1.99e-09	Up-regulated
59	ENSG00000249395	CASC9	lincRNA	-1.41	6.41	7.08e-12	1.99e-09	Down-regulated
60	ENSG00000085185	BCORL1	protein_coding	1.48	4.26	8.53e-12	2.36e-09	Up-regulated
61	ENSG00000089280	FUS	protein_coding	1.04	9.32	8.94e-12	2.41e-09	Up-regulated
62	ENSG00000107959	PITRM1	protein_coding	1.01	4.55	9.07e-12	2.42e-09	Up-regulated
63	ENSG00000141526	SLC16A3	protein_coding	1.03	5.69	1.23e-11	3.19e-09	Up-regulated
64	ENSG00000197019	SERTAD1	protein_coding	1.36	5.59	1.3e-11	3.27e-09	Up-regulated
65	ENSG00000197694	SPTAN1	protein_coding	1.07	6.36	1.28e-11	3.27e-09	Up-regulated
66	ENSG00000203814	HIST2H2BF	protein_coding	3.14	2.19	1.31e-11	3.27e-09	Up-regulated
67	ENSG00000204389	HSPA1A	protein_coding	1.13	8.44	1.43e-11	3.53e-09	Up-regulated
68	ENSG00000138271	GPR87	protein_coding	-1.65	4.93	1.54e-11	3.76e-09	Down-regulated
69	ENSG00000157551	KCNJ15	protein_coding	-1.98	3.45	1.65e-11	4e-09	Down-regulated
70	ENSG00000084710	EFR3B	protein_coding	4.92	-0.47	2.08e-11	4.91e-09	Up-regulated
71	ENSG00000189060	H1F0	protein_coding	1.41	6.5	2.22e-11	5.15e-09	Up-regulated
72	ENSG00000106829	TLE4	protein_coding	1.33	7.25	2.23e-11	5.15e-09	Up-regulated
73	ENSG00000198909	MAP3K3	protein_coding	1.29	4.95	2.54e-11	5.75e-09	Up-regulated
74	ENSG00000180573	HIST1H2AC	protein_coding	1.33	6.67	2.83e-11	6.34e-09	Up-regulated
75	ENSG00000248810		lincRNA	1.79	4.5	3e-11	6.5e-09	Up-regulated
76	ENSG00000090621	PABPC4	protein_coding	1.04	8.93	2.97e-11	6.5e-09	Up-regulated
77	ENSG00000155760	FZD7	protein_coding	2.71	3.06	2.94e-11	6.5e-09	Up-regulated
78	ENSG00000239306	RBM14	protein_coding	1.26	4.94	4.21e-11	8.85e-09	Up-regulated
79	ENSG00000173825	TIGD3	protein_coding	2.75	2.43	4.41e-11	9.19e-09	Up-regulated
80	ENSG00000107882	SUFU	protein_coding	1.09	3.6	4.6e-11	9.41e-09	Up-regulated
81	ENSG00000130590	SAMD10	protein_coding	-1.59	4.6	6.6e-11	1.34e-08	Down-regulated
82	ENSG00000087301	TXNDC16	protein_coding	1.77	4.21	7.29e-11	1.46e-08	Up-regulated
83	ENSG00000140948	ZCCHC14	protein_coding	1.19	5.66	7.73e-11	1.54e-08	Up-regulated
84	ENSG00000141664	ZCCHC2	protein_coding	1.09	5.74	7.95e-11	1.56e-08	Up-regulated
85	ENSG00000150967	ABCB9	protein_coding	1.47	3.36	8.42e-11	1.61e-08	Up-regulated
86	ENSG00000131398	KCNC3	protein_coding	2.77	0.91	8.54e-11	1.61e-08	Up-regulated
87	ENSG00000103723	AP3B2	protein_coding	3.04	0.753	8.53e-11	1.61e-08	Up-regulated
88	ENSG00000163251	FZD5	protein_coding	1.29	4.19	9.22e-11	1.72e-08	Up-regulated
89	ENSG00000182253	SYNM	protein_coding	1.71	3.9	1.06e-10	1.93e-08	Up-regulated
90	ENSG00000181588	MEX3D	protein_coding	1.18	5.03	1.32e-10	2.37e-08	Up-regulated
91	ENSG00000167257	RNF214	protein_coding	-1.23	4.52	1.46e-10	2.6e-08	Down-regulated
92	ENSG00000044459	CNTLN	protein_coding	-1.28	4.86	1.47e-10	2.6e-08	Down-regulated
93	ENSG00000139364	TMEM132B	protein_coding	2.86	1.13	1.61e-10	2.81e-08	Up-regulated
94	ENSG00000173137	ADCK5	protein_coding	1.44	3.35	2.29e-10	3.86e-08	Up-regulated
95	ENSG00000205683	DPF3	protein_coding	3.71	-0.586	2.32e-10	3.88e-08	Up-regulated
96	ENSG00000132819	RBM38	protein_coding	1.16	4.86	3.08e-10	4.99e-08	Up-regulated
97	ENSG00000116675	DNAJC6	protein_coding	3.59	0.581	3.2e-10	5.13e-08	Up-regulated
98	ENSG00000276045	ORAI1	protein_coding	1.02	4.75	4.43e-10	6.76e-08	Up-regulated
99	ENSG00000132530	XAF1	protein_coding	-1.61	6.2	4.41e-10	6.76e-08	Down-regulated
100	ENSG00000198743	SLC5A3	protein_coding	1.01	6.38	4.35e-10	6.76e-08	Up-regulated
101	ENSG00000020256	ZFP64	protein_coding	-1.29	3.91	4.62e-10	6.94e-08	Down-regulated
102	ENSG00000128284	APOL3	protein_coding	-3.15	1.21	5.53e-10	8.08e-08	Down-regulated
103	ENSG00000040933	INPP4A	protein_coding	1.29	3.4	5.76e-10	8.31e-08	Up-regulated
104	ENSG00000196923	PDLIM7	protein_coding	1.85	4.75	5.74e-10	8.31e-08	Up-regulated
105	ENSG00000048392	RRM2B	protein_coding	1.07	4.45	5.96e-10	8.53e-08	Up-regulated
106	ENSG00000099860	GADD45B	protein_coding	1.36	4.89	6.05e-10	8.6e-08	Up-regulated
107	ENSG00000040608	RTN4R	protein_coding	1.5	3.25	6.73e-10	9.26e-08	Up-regulated
108	ENSG00000145050	MANF	protein_coding	1.26	6.54	7.75e-10	1.06e-07	Up-regulated
109	ENSG00000133401	PDZD2	protein_coding	-1.45	4.28	9.55e-10	1.27e-07	Down-regulated
110	ENSG00000156711	MAPK13	protein_coding	-1.08	6.45	1.05e-09	1.39e-07	Down-regulated
111	ENSG00000185813	PCYT2	protein_coding	1.06	4.12	1.07e-09	1.41e-07	Up-regulated
112	ENSG00000153094	BCL2L11	protein_coding	1.06	5.59	1.21e-09	1.57e-07	Up-regulated
113	ENSG00000185000	DGAT1	protein_coding	1.32	4.8	1.25e-09	1.6e-07	Up-regulated
114	ENSG00000175164	ABO	protein_coding	-1.01	6.94	1.29e-09	1.64e-07	Down-regulated
115	ENSG00000158717	RNF166	protein_coding	1.28	4.28	1.31e-09	1.66e-07	Up-regulated
116	ENSG00000125454	SLC25A19	protein_coding	1.4	2.91	1.33e-09	1.68e-07	Up-regulated
117	ENSG00000153048	CARHSP1	protein_coding	1.05	5.55	1.35e-09	1.69e-07	Up-regulated
118	ENSG00000136104	RNASEH2B	protein_coding	-1.22	5.51	1.48e-09	1.81e-07	Down-regulated
119	ENSG00000185561	TLCD2	protein_coding	-1.07	5.92	1.52e-09	1.85e-07	Down-regulated
120	ENSG00000034152	MAP2K3	protein_coding	1.13	7.24	1.59e-09	1.92e-07	Up-regulated
121	ENSG00000128294	TPST2	protein_coding	1.04	4.01	1.63e-09	1.96e-07	Up-regulated
122	ENSG00000141905	NFIC	protein_coding	-1.08	6.64	1.65e-09	1.97e-07	Down-regulated
123	ENSG00000130449	ZSWIM6	protein_coding	1.29	5.71	1.76e-09	2.09e-07	Up-regulated
124	ENSG00000158315	RHBDL2	protein_coding	-1.07	4.92	1.88e-09	2.21e-07	Down-regulated
125	ENSG00000082497	SERTAD4	protein_coding	-1.17	5.16	2.15e-09	2.51e-07	Down-regulated
126	ENSG00000116525	TRIM62	protein_coding	1.24	3.61	2.24e-09	2.6e-07	Up-regulated
127	ENSG00000274290	HIST1H2BE	protein_coding	3.07	1.14	2.33e-09	2.69e-07	Up-regulated
128	ENSG00000077935	SMC1B	protein_coding	-1.17	5.6	2.49e-09	2.85e-07	Down-regulated
129	ENSG00000070759	TESK2	protein_coding	1.34	3.72	2.55e-09	2.89e-07	Up-regulated
130	ENSG00000139438	FAM222A	protein_coding	1.82	3.04	2.55e-09	2.89e-07	Up-regulated
131	ENSG00000137575	SDCBP	protein_coding	1.03	7.1	2.59e-09	2.92e-07	Up-regulated
132	ENSG00000166963	MAP1A	protein_coding	3.71	0.339	2.86e-09	3.17e-07	Up-regulated
133	ENSG00000165424	ZCCHC24	protein_coding	1.8	4.05	2.9e-09	3.2e-07	Up-regulated
134	ENSG00000102524	TNFSF13B	protein_coding	1.31	3.18	2.98e-09	3.27e-07	Up-regulated
135	ENSG00000277149	TYW1B	protein_coding	1.19	4.24	3.1e-09	3.36e-07	Up-regulated
136	ENSG00000135414	GDF11	protein_coding	1.32	4	3.67e-09	3.9e-07	Up-regulated
137	ENSG00000173214	MFSD4B	protein_coding	1.31	4.01	3.85e-09	4.03e-07	Up-regulated
138	ENSG00000115419	GLS	protein_coding	1.02	6.18	4.03e-09	4.18e-07	Up-regulated
139	ENSG00000196872	KIAA1211L	protein_coding	-1.39	3.73	4.38e-09	4.52e-07	Down-regulated
140	ENSG00000163536	SERPINI1	protein_coding	2.62	0.16	4.76e-09	4.84e-07	Up-regulated
141	ENSG00000232611		lincRNA	1.24	4.1	4.86e-09	4.87e-07	Up-regulated
142	ENSG00000158406	HIST1H4H	protein_coding	1.39	5.17	5.04e-09	5.01e-07	Up-regulated
143	ENSG00000134533	RERG	protein_coding	-1.84	3.8	6.58e-09	6.35e-07	Down-regulated
144	ENSG00000150394	CDH8	protein_coding	-1.56	2.76	7e-09	6.63e-07	Down-regulated
145	ENSG00000073737	DHRS9	protein_coding	-1.43	5.35	7.21e-09	6.77e-07	Down-regulated
146	ENSG00000134215	VAV3	protein_coding	-1.24	5.08	7.31e-09	6.81e-07	Down-regulated
147	ENSG00000089486	CDIP1	protein_coding	1.31	3.55	7.72e-09	7.12e-07	Up-regulated
148	ENSG00000164181	ELOVL7	protein_coding	1.38	2.84	7.82e-09	7.19e-07	Up-regulated
149	ENSG00000105875	WDR91	protein_coding	1.06	3.81	8.26e-09	7.55e-07	Up-regulated
150	ENSG00000256223	ZNF10	protein_coding	1.43	3.86	8.28e-09	7.55e-07	Up-regulated
151	ENSG00000182584	ACTL10	protein_coding	1.58	4.46	8.51e-09	7.72e-07	Up-regulated
152	ENSG00000215483	LINC00598	lincRNA	1.66	2.46	9.2e-09	8.27e-07	Up-regulated
153	ENSG00000129493	HEATR5A	protein_coding	1.1	5.27	9.33e-09	8.36e-07	Up-regulated
154	ENSG00000179094	PER1	protein_coding	1.2	4.17	9.88e-09	8.7e-07	Up-regulated
155	ENSG00000042832	TG	protein_coding	2.77	0.741	9.87e-09	8.7e-07	Up-regulated
156	ENSG00000184828	ZBTB7C	protein_coding	-1.32	6.3	1e-08	8.76e-07	Down-regulated
157	ENSG00000143434	SEMA6C	protein_coding	2.45	1.48	1.04e-08	9.08e-07	Up-regulated
158	ENSG00000074657	ZNF532	protein_coding	-1.44	4.19	1.07e-08	9.24e-07	Down-regulated
159	ENSG00000280032		TEC	-2.47	2.74	1.28e-08	1.07e-06	Down-regulated
160	ENSG00000128573	FOXP2	protein_coding	-2.03	4.08	1.39e-08	1.15e-06	Down-regulated
161	ENSG00000278828	HIST1H3H	protein_coding	2.1	3.51	1.42e-08	1.17e-06	Up-regulated
162	ENSG00000196787	HIST1H2AG	protein_coding	1.83	2.72	1.49e-08	1.22e-06	Up-regulated
163	ENSG00000197798	FAM118B	protein_coding	1.04	3.96	1.51e-08	1.23e-06	Up-regulated
164	ENSG00000168404	MLKL	protein_coding	-2.21	2.55	1.51e-08	1.23e-06	Down-regulated
165	ENSG00000156463	SH3RF2	protein_coding	-1.1	5.74	1.53e-08	1.24e-06	Down-regulated
166	ENSG00000125430	HS3ST3B1	protein_coding	2.11	1.86	1.72e-08	1.37e-06	Up-regulated
167	ENSG00000185860	CCDC190	protein_coding	-2.3	4.68	1.77e-08	1.4e-06	Down-regulated
168	ENSG00000187994	RINL	protein_coding	-1.2	4.15	1.81e-08	1.42e-06	Down-regulated
169	ENSG00000049283	EPN3	protein_coding	-1.12	3.83	1.83e-08	1.43e-06	Down-regulated
170	ENSG00000075213	SEMA3A	protein_coding	-1.23	7.18	1.84e-08	1.43e-06	Down-regulated
171	ENSG00000117385	P3H1	protein_coding	1.24	3.63	2e-08	1.54e-06	Up-regulated
172	ENSG00000102096	PIM2	protein_coding	1.34	3.81	1.99e-08	1.54e-06	Up-regulated
173	ENSG00000233822	HIST1H2BN	protein_coding	1.68	2.61	2.14e-08	1.63e-06	Up-regulated
174	ENSG00000134369	NAV1	protein_coding	-1.51	4.44	2.15e-08	1.63e-06	Down-regulated
175	ENSG00000180438	TPRXL	transcribed_processed_pseudogene	-3.52	0.97	2.19e-08	1.66e-06	Down-regulated
176	ENSG00000040199	PHLPP2	protein_coding	1.43	2.51	2.29e-08	1.72e-06	Up-regulated
177	ENSG00000166869	CHP2	protein_coding	-1.94	4.91	2.39e-08	1.79e-06	Down-regulated
178	ENSG00000170142	UBE2E1	protein_coding	-1.14	5.19	2.6e-08	1.93e-06	Down-regulated
179	ENSG00000160113	NR2F6	protein_coding	-1.07	6.15	2.75e-08	2.02e-06	Down-regulated
180	ENSG00000008086	CDKL5	protein_coding	1.26	3.91	2.8e-08	2.04e-06	Up-regulated
181	ENSG00000204362		lincRNA	-3.43	0.333	2.96e-08	2.14e-06	Down-regulated
182	ENSG00000104290	FZD3	protein_coding	1.52	3.42	3.06e-08	2.19e-06	Up-regulated
183	ENSG00000167468	GPX4	protein_coding	1	6.9	3.3e-08	2.34e-06	Up-regulated
184	ENSG00000115271	GCA	protein_coding	1.21	4.51	3.49e-08	2.43e-06	Up-regulated
185	ENSG00000130766	SESN2	protein_coding	1.1	6.61	3.54e-08	2.45e-06	Up-regulated
186	ENSG00000001167	NFYA	protein_coding	1.1	4.12	3.72e-08	2.54e-06	Up-regulated
187	ENSG00000104205	SGK3	protein_coding	1.11	4.25	3.71e-08	2.54e-06	Up-regulated
188	ENSG00000139190	VAMP1	protein_coding	1.54	2.84	4.08e-08	2.75e-06	Up-regulated
189	ENSG00000197381	ADARB1	protein_coding	1.51	3.83	4.19e-08	2.82e-06	Up-regulated
190	ENSG00000255874	LINC00346	lincRNA	-1.52	3.44	4.46e-08	2.97e-06	Down-regulated
191	ENSG00000105483	CARD8	protein_coding	-1.09	3.79	4.95e-08	3.27e-06	Down-regulated
192	ENSG00000164920	OSR2	protein_coding	1.2	4.12	5e-08	3.29e-06	Up-regulated
193	ENSG00000006555	TTC22	protein_coding	-1.66	4.22	5.2e-08	3.4e-06	Down-regulated
194	ENSG00000140548	ZNF710	protein_coding	-1.68	3.14	5.54e-08	3.57e-06	Down-regulated
195	ENSG00000181218	HIST3H2A	protein_coding	1.42	3.86	5.57e-08	3.57e-06	Up-regulated
196	ENSG00000151474	FRMD4A	protein_coding	-1.74	3.49	5.67e-08	3.6e-06	Down-regulated
197	ENSG00000160336	ZNF761	protein_coding	1.11	4.08	5.65e-08	3.6e-06	Up-regulated
198	ENSG00000182782	HCAR2	protein_coding	-1.97	3.19	6.01e-08	3.8e-06	Down-regulated
199	ENSG00000153157	SYCP2L	protein_coding	2.72	0.0609	7.13e-08	4.44e-06	Up-regulated
200	ENSG00000275393		sense_intronic	-1.55	3.12	7.33e-08	4.55e-06	Down-regulated
201	ENSG00000104611	SH2D4A	protein_coding	-1.12	3.88	7.81e-08	4.81e-06	Down-regulated
202	ENSG00000165185	KIAA1958	protein_coding	1.04	4.05	7.97e-08	4.89e-06	Up-regulated
203	ENSG00000114790	ARHGEF26	protein_coding	2.44	0.7	8.01e-08	4.9e-06	Up-regulated
204	ENSG00000090447	TFAP4	protein_coding	-1.56	3.27	8.21e-08	4.99e-06	Down-regulated
205	ENSG00000095637	SORBS1	protein_coding	3.75	0.178	8.39e-08	5.06e-06	Up-regulated
206	ENSG00000122420	PTGFR	protein_coding	-4.56	0.497	8.55e-08	5.14e-06	Down-regulated
207	ENSG00000103067	ESRP2	protein_coding	-1.18	4.6	8.69e-08	5.2e-06	Down-regulated
208	ENSG00000099260	PALMD	protein_coding	-1.83	5.38	8.73e-08	5.2e-06	Down-regulated
209	ENSG00000069399	BCL3	protein_coding	-1.34	4.45	9.09e-08	5.36e-06	Down-regulated
210	ENSG00000149809	TM7SF2	protein_coding	1.3	5.68	9.54e-08	5.58e-06	Up-regulated
211	ENSG00000279522		TEC	1.88	2	9.94e-08	5.78e-06	Up-regulated
212	ENSG00000102996	MMP15	protein_coding	1.32	4.86	1.04e-07	6.01e-06	Up-regulated
213	ENSG00000005102	MEOX1	protein_coding	-3.39	1.75	1.05e-07	6.04e-06	Down-regulated
214	ENSG00000115109	EPB41L5	protein_coding	1.22	3.89	1.08e-07	6.2e-06	Up-regulated
215	ENSG00000163249	CCNYL1	protein_coding	1.06	5.45	1.15e-07	6.55e-06	Up-regulated
216	ENSG00000101255	TRIB3	protein_coding	-1.85	1.79	1.18e-07	6.69e-06	Down-regulated
217	ENSG00000237807		lincRNA	-4.45	0.601	1.24e-07	6.97e-06	Down-regulated
218	ENSG00000256812	CAPNS2	protein_coding	-1.74	6.36	1.34e-07	7.45e-06	Down-regulated
219	ENSG00000066827	ZFAT	protein_coding	-1.31	3.32	1.36e-07	7.56e-06	Down-regulated
220	ENSG00000180787	ZFP3	protein_coding	1	3.1	1.42e-07	7.84e-06	Up-regulated
221	ENSG00000167741	GGT6	protein_coding	-1.04	4.97	1.51e-07	8.25e-06	Down-regulated
222	ENSG00000171877	FRMD5	protein_coding	2.74	0.747	1.57e-07	8.53e-06	Up-regulated
223	ENSG00000085831	TTC39A	protein_coding	-1.59	2.87	1.58e-07	8.59e-06	Down-regulated
224	ENSG00000176046	NUPR1	protein_coding	-1.28	6.22	1.89e-07	1e-05	Down-regulated
225	ENSG00000196290	NIF3L1	protein_coding	-1.5	3.21	1.97e-07	1.04e-05	Down-regulated
226	ENSG00000151729	SLC25A4	protein_coding	1.19	3.72	2.09e-07	1.09e-05	Up-regulated
227	ENSG00000282988		protein_coding	2.08	1.62	2.11e-07	1.1e-05	Up-regulated
228	ENSG00000172478	C2orf54	protein_coding	-2.19	2.75	2.27e-07	1.16e-05	Down-regulated
229	ENSG00000151498	ACAD8	protein_coding	1.14	5.47	2.3e-07	1.17e-05	Up-regulated
230	ENSG00000151229	SLC2A13	protein_coding	1.25	3.37	2.31e-07	1.18e-05	Up-regulated
231	ENSG00000124635	HIST1H2BJ	protein_coding	1.91	3.09	2.36e-07	1.19e-05	Up-regulated
232	ENSG00000272752	STAG3L5P-PVRIG2P-PILRB	processed_transcript	1.18	3.98	2.35e-07	1.19e-05	Up-regulated
233	ENSG00000100027	YPEL1	protein_coding	2.77	0.519	2.37e-07	1.19e-05	Up-regulated
234	ENSG00000102178	UBL4A	protein_coding	-1.35	4.81	2.41e-07	1.2e-05	Down-regulated
235	ENSG00000123552	USP45	protein_coding	1.08	3.64	2.59e-07	1.27e-05	Up-regulated
236	ENSG00000259429	UBE2Q2P2	transcribed_unprocessed_pseudogene	1.14	4.1	2.64e-07	1.3e-05	Up-regulated
237	ENSG00000104427	ZC2HC1A	protein_coding	1.36	4.98	2.74e-07	1.34e-05	Up-regulated
238	ENSG00000086619	ERO1B	protein_coding	1.97	3.57	2.78e-07	1.36e-05	Up-regulated
239	ENSG00000170325	PRDM10	protein_coding	-2	2.79	2.81e-07	1.37e-05	Down-regulated
240	ENSG00000165097	KDM1B	protein_coding	1.04	3.13	2.86e-07	1.39e-05	Up-regulated
241	ENSG00000125850	OVOL2	protein_coding	-1.76	2.13	2.93e-07	1.41e-05	Down-regulated
242	ENSG00000131944	FAAP24	protein_coding	-1.97	2.29	2.98e-07	1.43e-05	Down-regulated
243	ENSG00000246145	RRS1-AS1	lincRNA	1.86	0.462	2.98e-07	1.43e-05	Up-regulated
244	ENSG00000279191		TEC	-1.84	3.69	3.01e-07	1.44e-05	Down-regulated
245	ENSG00000164105	SAP30	protein_coding	1.06	3.57	3.09e-07	1.47e-05	Up-regulated
246	ENSG00000129295	LRRC6	protein_coding	-1.28	2.98	3.13e-07	1.48e-05	Down-regulated
247	ENSG00000184209	SNRNP35	protein_coding	-1.08	4.55	3.13e-07	1.48e-05	Down-regulated
248	ENSG00000164741	DLC1	protein_coding	2.72	1.91	3.5e-07	1.65e-05	Up-regulated
249	ENSG00000172000	ZNF556	protein_coding	1.43	2.45	3.55e-07	1.66e-05	Up-regulated
250	ENSG00000182472	CAPN12	protein_coding	-1.44	3.55	3.55e-07	1.66e-05	Down-regulated
251	ENSG00000187266	EPOR	protein_coding	2.67	1.07	3.53e-07	1.66e-05	Up-regulated
252	ENSG00000177283	FZD8	protein_coding	1.46	3	3.62e-07	1.69e-05	Up-regulated
253	ENSG00000130956	HABP4	protein_coding	1.92	2.34	3.63e-07	1.69e-05	Up-regulated
254	ENSG00000188290	HES4	protein_coding	1.04	5.64	3.71e-07	1.72e-05	Up-regulated
255	ENSG00000183508	FAM46C	protein_coding	1.78	3.36	3.8e-07	1.75e-05	Up-regulated
256	ENSG00000218351	RPS3AP23	transcribed_processed_pseudogene	-1.32	4.03	3.88e-07	1.78e-05	Down-regulated
257	ENSG00000037965	HOXC8	protein_coding	-1.22	4.02	3.92e-07	1.79e-05	Down-regulated
258	ENSG00000159082	SYNJ1	protein_coding	1.07	3.96	3.98e-07	1.82e-05	Up-regulated
259	ENSG00000180596	HIST1H2BC	protein_coding	1.34	3.47	4.3e-07	1.93e-05	Up-regulated
260	ENSG00000173805	HAP1	protein_coding	2.06	1.5	4.33e-07	1.94e-05	Up-regulated
261	ENSG00000140450	ARRDC4	protein_coding	1.89	5.81	4.41e-07	1.96e-05	Up-regulated
262	ENSG00000167535	CACNB3	protein_coding	-1.1	3.68	4.76e-07	2.1e-05	Down-regulated
263	ENSG00000215158		transcribed_unprocessed_pseudogene	-1.29	3.75	4.84e-07	2.13e-05	Down-regulated
264	ENSG00000140470	ADAMTS17	protein_coding	1.75	1.91	4.89e-07	2.15e-05	Up-regulated
265	ENSG00000146243	IRAK1BP1	protein_coding	-1.59	2.12	5.02e-07	2.19e-05	Down-regulated
266	ENSG00000245648		antisense	-1.11	3.38	5.33e-07	2.31e-05	Down-regulated
267	ENSG00000064687	ABCA7	protein_coding	1.25	4.16	5.51e-07	2.38e-05	Up-regulated
268	ENSG00000079974	RABL2B	protein_coding	1	5.01	5.59e-07	2.4e-05	Up-regulated
269	ENSG00000076826	CAMSAP3	protein_coding	1.1	4.46	5.69e-07	2.43e-05	Up-regulated
270	ENSG00000204116	CHIC1	protein_coding	-1.14	3.34	5.89e-07	2.5e-05	Down-regulated
271	ENSG00000272079		lincRNA	1.5	3.32	5.87e-07	2.5e-05	Up-regulated
272	ENSG00000092607	TBX15	protein_coding	-2.08	2.32	6.29e-07	2.64e-05	Down-regulated
273	ENSG00000146054	TRIM7	protein_coding	-1.48	4.45	6.43e-07	2.68e-05	Down-regulated
274	ENSG00000099330	OCEL1	protein_coding	1.46	3.73	6.69e-07	2.79e-05	Up-regulated
275	ENSG00000092758	COL9A3	protein_coding	-1.19	3.91	6.92e-07	2.87e-05	Down-regulated
276	ENSG00000254560	BBOX1-AS1	antisense	-1.23	3.9	7.03e-07	2.9e-05	Down-regulated
277	ENSG00000177409	SAMD9L	protein_coding	-1.45	2.74	7.11e-07	2.91e-05	Down-regulated
278	ENSG00000138604	GLCE	protein_coding	1.16	3.6	7.08e-07	2.91e-05	Up-regulated
279	ENSG00000152766	ANKRD22	protein_coding	-1.29	4.18	7.27e-07	2.96e-05	Down-regulated
280	ENSG00000279289		TEC	1.65	1.84	7.49e-07	3.02e-05	Up-regulated
281	ENSG00000132763	MMACHC	protein_coding	-1.26	3.68	8.04e-07	3.2e-05	Down-regulated
282	ENSG00000141448	GATA6	protein_coding	1.09	3.78	8.21e-07	3.26e-05	Up-regulated
283	ENSG00000102547	CAB39L	protein_coding	-1.16	3.71	8.36e-07	3.29e-05	Down-regulated
284	ENSG00000014914	MTMR11	protein_coding	-1.15	4.43	8.37e-07	3.29e-05	Down-regulated
285	ENSG00000153246	PLA2R1	protein_coding	-1.52	5.05	9.04e-07	3.53e-05	Down-regulated
286	ENSG00000056277	ZNF280C	protein_coding	1.04	3.95	1.01e-06	3.84e-05	Up-regulated
287	ENSG00000139211	AMIGO2	protein_coding	-1.62	4.33	1.02e-06	3.87e-05	Down-regulated
288	ENSG00000196344	ADH7	protein_coding	-1.39	6.4	1.08e-06	4.1e-05	Down-regulated
289	ENSG00000250685		antisense	-1.76	1.94	1.13e-06	4.23e-05	Down-regulated
290	ENSG00000111696	NT5DC3	protein_coding	1.37	2.21	1.16e-06	4.34e-05	Up-regulated
291	ENSG00000198945	L3MBTL3	protein_coding	-1.24	3.65	1.18e-06	4.4e-05	Down-regulated
292	ENSG00000106477	CEP41	protein_coding	-1.02	4.34	1.21e-06	4.47e-05	Down-regulated
293	ENSG00000237512	UNC5B-AS1	antisense	-1.39	3.32	1.21e-06	4.48e-05	Down-regulated
294	ENSG00000187583	PLEKHN1	protein_coding	-1.3	4.79	1.22e-06	4.51e-05	Down-regulated
295	ENSG00000122970	IFT81	protein_coding	-1.23	3.33	1.23e-06	4.53e-05	Down-regulated
296	ENSG00000188910	GJB3	protein_coding	-1.26	6.19	1.24e-06	4.56e-05	Down-regulated
297	ENSG00000130821	SLC6A8	protein_coding	1.09	5.04	1.27e-06	4.62e-05	Up-regulated
298	ENSG00000197978	GOLGA6L9	protein_coding	1	3.76	1.32e-06	4.75e-05	Up-regulated
299	ENSG00000130598	TNNI2	protein_coding	-1.13	6.58	1.34e-06	4.83e-05	Down-regulated
300	ENSG00000273691		sense_intronic	-1.29	2.09	1.37e-06	4.9e-05	Down-regulated
301	ENSG00000170873	MTSS1	protein_coding	-1.24	6.74	1.38e-06	4.91e-05	Down-regulated
302	ENSG00000118514	ALDH8A1	protein_coding	2.04	1.03	1.43e-06	5.09e-05	Up-regulated
303	ENSG00000232486		processed_pseudogene	2.27	0.935	1.43e-06	5.09e-05	Up-regulated
304	ENSG00000089127	OAS1	protein_coding	-1.52	4.09	1.47e-06	5.18e-05	Down-regulated
305	ENSG00000007516	BAIAP3	protein_coding	1.85	2.28	1.49e-06	5.25e-05	Up-regulated
306	ENSG00000130997	POLN	protein_coding	1.32	3.3	1.5e-06	5.27e-05	Up-regulated
307	ENSG00000156876	SASS6	protein_coding	-1.57	4.49	1.55e-06	5.4e-05	Down-regulated
308	ENSG00000168010	ATG16L2	protein_coding	1.12	5.46	1.56e-06	5.42e-05	Up-regulated
309	ENSG00000154258	ABCA9	protein_coding	1.65	1	1.59e-06	5.5e-05	Up-regulated
310	ENSG00000174353	STAG3L3	transcribed_unprocessed_pseudogene	1.06	3.55	1.6e-06	5.52e-05	Up-regulated
311	ENSG00000234571		lincRNA	3.55	-0.127	1.62e-06	5.58e-05	Up-regulated
312	ENSG00000137760	ALKBH8	protein_coding	-1.87	2.12	1.65e-06	5.67e-05	Down-regulated
313	ENSG00000122591	FAM126A	protein_coding	1.23	6.25	1.65e-06	5.67e-05	Up-regulated
314	ENSG00000197837	HIST4H4	protein_coding	1.89	2.02	1.66e-06	5.69e-05	Up-regulated
315	ENSG00000137752	CASP1	protein_coding	-1.27	3.86	1.66e-06	5.69e-05	Down-regulated
316	ENSG00000168890	TMEM150A	protein_coding	1.32	3.28	1.77e-06	6.01e-05	Up-regulated
317	ENSG00000228526	MIR34AHG	lincRNA	-2.06	2.06	1.79e-06	6.06e-05	Down-regulated
318	ENSG00000115902	SLC1A4	protein_coding	1.26	2.77	1.81e-06	6.09e-05	Up-regulated
319	ENSG00000082074	FYB	protein_coding	-1.76	4.37	1.85e-06	6.19e-05	Down-regulated
320	ENSG00000265972	TXNIP	protein_coding	1.58	11.3	1.9e-06	6.34e-05	Up-regulated
321	ENSG00000171766	GATM	protein_coding	1.23	6.06	1.95e-06	6.49e-05	Up-regulated
322	ENSG00000170734	POLH	protein_coding	1.24	2.76	1.96e-06	6.5e-05	Up-regulated
323	ENSG00000136824	SMC2	protein_coding	-1.41	6.66	1.97e-06	6.51e-05	Down-regulated
324	ENSG00000165730	STOX1	protein_coding	1.96	1.17	2.02e-06	6.66e-05	Up-regulated
325	ENSG00000077782	FGFR1	protein_coding	1.66	2.99	2.18e-06	7.15e-05	Up-regulated
326	ENSG00000163568	AIM2	protein_coding	-2.86	1.27	2.24e-06	7.3e-05	Down-regulated
327	ENSG00000206072	SERPINB11	protein_coding	-2.47	0.438	2.31e-06	7.47e-05	Down-regulated
328	ENSG00000196972	SMIM10L2B	protein_coding	2.11	0.776	2.34e-06	7.54e-05	Up-regulated
329	ENSG00000164066	INTU	protein_coding	-1.06	3.59	2.36e-06	7.61e-05	Down-regulated
330	ENSG00000135048	TMEM2	protein_coding	1.3	3.6	2.42e-06	7.74e-05	Up-regulated
331	ENSG00000222047	C10orf55	protein_coding	-3.67	-0.207	2.42e-06	7.74e-05	Down-regulated
332	ENSG00000169371	SNUPN	protein_coding	-1.23	3.06	2.48e-06	7.88e-05	Down-regulated
333	ENSG00000188486	H2AFX	protein_coding	1.27	5.66	2.53e-06	7.99e-05	Up-regulated
334	ENSG00000264017	RN7SL336P	misc_RNA	2.55	0.366	2.58e-06	8.13e-05	Up-regulated
335	ENSG00000276850		lincRNA	-1.3	3.26	2.66e-06	8.35e-05	Down-regulated
336	ENSG00000226137	BAIAP2-AS1	lincRNA	-1.82	2.18	2.69e-06	8.4e-05	Down-regulated
337	ENSG00000119547	ONECUT2	protein_coding	2.01	0.762	2.69e-06	8.4e-05	Up-regulated
338	ENSG00000228223	HCG11	lincRNA	-1.08	3.07	2.74e-06	8.51e-05	Down-regulated
339	ENSG00000103490	PYCARD	protein_coding	-1.02	7.39	2.74e-06	8.51e-05	Down-regulated
340	ENSG00000013725	CD6	protein_coding	-2.18	1.82	2.89e-06	8.87e-05	Down-regulated
341	ENSG00000268104	SLC6A14	protein_coding	-1.92	6.5	2.98e-06	9.05e-05	Down-regulated
342	ENSG00000224259	LINC01133	lincRNA	-1.11	4.67	3.12e-06	9.41e-05	Down-regulated
343	ENSG00000106536	POU6F2	protein_coding	-1.72	2.04	3.15e-06	9.45e-05	Down-regulated
344	ENSG00000174125	TLR1	protein_coding	-2.8	-0.434	3.15e-06	9.45e-05	Down-regulated
345	ENSG00000197380	DACT3	protein_coding	2.84	-0.368	3.18e-06	9.52e-05	Up-regulated
346	ENSG00000272088		lincRNA	-2.27	1.1	3.21e-06	9.58e-05	Down-regulated
347	ENSG00000246876		lincRNA	-1.17	2.42	3.27e-06	9.74e-05	Down-regulated
348	ENSG00000232229	LINC00865	lincRNA	-1.52	3.02	3.34e-06	9.95e-05	Down-regulated
349	ENSG00000175505	CLCF1	protein_coding	-1.44	3.15	3.64e-06	0.000107	Down-regulated
350	ENSG00000181016	LSMEM1	protein_coding	1.52	2.44	3.79e-06	0.000111	Up-regulated
351	ENSG00000130528	HRC	protein_coding	2.16	0.705	3.83e-06	0.000111	Up-regulated
352	ENSG00000279207		TEC	1.05	3.21	4.01e-06	0.000116	Up-regulated
353	ENSG00000183840	GPR39	protein_coding	-1.98	1.65	4e-06	0.000116	Down-regulated
354	ENSG00000163531	NFASC	protein_coding	-1.2	2.88	4.1e-06	0.000118	Down-regulated
355	ENSG00000115756	HPCAL1	protein_coding	1.12	3.27	4.26e-06	0.000121	Up-regulated
356	ENSG00000173320	STOX2	protein_coding	-1.4	2.57	4.48e-06	0.000127	Down-regulated
357	ENSG00000183111	ARHGEF37	protein_coding	-1.46	2.67	4.67e-06	0.000131	Down-regulated
358	ENSG00000233967		lincRNA	1.16	2.23	4.64e-06	0.000131	Up-regulated
359	ENSG00000169684	CHRNA5	protein_coding	1.19	2.86	4.71e-06	0.000131	Up-regulated
360	ENSG00000127418	FGFRL1	protein_coding	1.03	3.68	4.69e-06	0.000131	Up-regulated
361	ENSG00000249503	HMGN1P16	processed_pseudogene	-1.88	0.85	4.93e-06	0.000137	Down-regulated
362	ENSG00000172339	ALG14	protein_coding	-1.21	3.31	5.1e-06	0.000141	Down-regulated
363	ENSG00000171243	SOSTDC1	protein_coding	-1.92	4.44	5.11e-06	0.000141	Down-regulated
364	ENSG00000258175		lincRNA	-2.99	-0.409	5.15e-06	0.000141	Down-regulated
365	ENSG00000146826	C7orf43	protein_coding	1.22	3.07	5.21e-06	0.000142	Up-regulated
366	ENSG00000158201	ABHD3	protein_coding	1.25	3.3	5.33e-06	0.000145	Up-regulated
367	ENSG00000011028	MRC2	protein_coding	-2.35	3.02	5.42e-06	0.000147	Down-regulated
368	ENSG00000143147	GPR161	protein_coding	-1.27	2.84	5.47e-06	0.000149	Down-regulated
369	ENSG00000163121	NEURL3	protein_coding	-3.46	-0.457	5.49e-06	0.000149	Down-regulated
370	ENSG00000070388	FGF22	protein_coding	2.01	0.198	6.63e-06	0.000175	Up-regulated
371	ENSG00000196517	SLC6A9	protein_coding	-1.37	2.73	7.13e-06	0.000186	Down-regulated
372	ENSG00000182134	TDRKH	protein_coding	1.67	1.21	7.21e-06	0.000188	Up-regulated
373	ENSG00000267279		lincRNA	-2.41	0.671	7.2e-06	0.000188	Down-regulated
374	ENSG00000178750	STX19	protein_coding	-1.4	2.56	7.75e-06	0.0002	Down-regulated
375	ENSG00000180806	HOXC9	protein_coding	-1.04	4.16	7.76e-06	0.0002	Down-regulated
376	ENSG00000196917	HCAR1	protein_coding	-1.28	3.55	7.94e-06	0.000204	Down-regulated
377	ENSG00000140297	GCNT3	protein_coding	-2.85	2.85	8.28e-06	0.000212	Down-regulated
378	ENSG00000204397	CARD16	protein_coding	-1.77	2.3	8.49e-06	0.000216	Down-regulated
379	ENSG00000246273	SBF2-AS1	antisense	-1.61	1.57	8.48e-06	0.000216	Down-regulated
380	ENSG00000129151	BBOX1	protein_coding	-3.01	1.48	8.59e-06	0.000218	Down-regulated
381	ENSG00000266385		lincRNA	3.27	0.132	8.62e-06	0.000218	Up-regulated
382	ENSG00000205413	SAMD9	protein_coding	-1.34	6.54	8.58e-06	0.000218	Down-regulated
383	ENSG00000161912	ADCY10P1	transcribed_unprocessed_pseudogene	1.1	3.11	8.9e-06	0.000225	Up-regulated
384	ENSG00000226281		lincRNA	-3.35	-0.442	8.97e-06	0.000226	Down-regulated
385	ENSG00000168778	TCTN2	protein_coding	-1.54	2.68	9.25e-06	0.000231	Down-regulated
386	ENSG00000118495	PLAGL1	protein_coding	1.43	2.5	9.63e-06	0.00024	Up-regulated
387	ENSG00000243279	PRAF2	protein_coding	1.18	2.77	9.69e-06	0.000241	Up-regulated
388	ENSG00000140067	FAM181A	protein_coding	-2.52	2.46	9.82e-06	0.000242	Down-regulated
389	ENSG00000254929		processed_transcript	1.82	-0.114	9.88e-06	0.000244	Up-regulated
390	ENSG00000066697	MSANTD3	protein_coding	-1.31	3.33	9.94e-06	0.000245	Down-regulated
391	ENSG00000135622	SEMA4F	protein_coding	1.9	1.17	9.93e-06	0.000245	Up-regulated
392	ENSG00000232533		antisense	-1.14	3.19	1.04e-05	0.000254	Down-regulated
393	ENSG00000272502		antisense	-2.92	9.71e-05	1.07e-05	0.000259	Down-regulated
394	ENSG00000148297	MED22	protein_coding	-1.16	3.75	1.07e-05	0.00026	Down-regulated
395	ENSG00000116106	EPHA4	protein_coding	-1.02	6.19	1.09e-05	0.000263	Down-regulated
396	ENSG00000172965	MIR4435-2HG	lincRNA	-1.32	5.52	1.11e-05	0.000265	Down-regulated
397	ENSG00000147041	SYTL5	protein_coding	-2.72	2.9	1.13e-05	0.00027	Down-regulated
398	ENSG00000275719		antisense	-1.79	1.24	1.16e-05	0.000277	Down-regulated
399	ENSG00000148200	NR6A1	protein_coding	1.14	4.91	1.19e-05	0.000282	Up-regulated
400	ENSG00000155115	GTF3C6	protein_coding	-1.07	4.97	1.24e-05	0.000292	Down-regulated
401	ENSG00000175352	NRIP3	protein_coding	1.17	3.89	1.25e-05	0.000294	Up-regulated
402	ENSG00000272356		antisense	1.17	2.65	1.26e-05	0.000296	Up-regulated
403	ENSG00000160886	LY6K	protein_coding	-1.19	4.22	1.32e-05	0.000307	Down-regulated
404	ENSG00000178726	THBD	protein_coding	-1.47	4.55	1.35e-05	0.000312	Down-regulated
405	ENSG00000135469	COQ10A	protein_coding	1.07	2.74	1.42e-05	0.000326	Up-regulated
406	ENSG00000140859	KIFC3	protein_coding	-1.4	3.97	1.42e-05	0.000326	Down-regulated
407	ENSG00000122884	P4HA1	protein_coding	1.14	5.66	1.43e-05	0.000329	Up-regulated
408	ENSG00000271789		lincRNA	1.17	2.66	1.45e-05	0.000333	Up-regulated
409	ENSG00000255143		sense_overlapping	-2.62	1.06	1.61e-05	0.000359	Down-regulated
410	ENSG00000272734	ADIRF-AS1	processed_transcript	-2.16	1.79	1.63e-05	0.000362	Down-regulated
411	ENSG00000187961	KLHL17	protein_coding	-1.46	2.6	1.66e-05	0.000368	Down-regulated
412	ENSG00000272343		lincRNA	2.61	1.41	1.67e-05	0.000369	Up-regulated
413	ENSG00000174010	KLHL15	protein_coding	1.27	2.48	1.7e-05	0.000374	Up-regulated
414	ENSG00000184254	ALDH1A3	protein_coding	1.19	8.16	1.74e-05	0.00038	Up-regulated
415	ENSG00000114859	CLCN2	protein_coding	1.04	2.75	1.74e-05	0.000381	Up-regulated
416	ENSG00000283156		transcribed_unprocessed_pseudogene	-3.34	-0.969	1.75e-05	0.000382	Down-regulated
417	ENSG00000229544	NKX1-2	protein_coding	-3.15	0.405	1.76e-05	0.000384	Down-regulated
418	ENSG00000172575	RASGRP1	protein_coding	-1.26	2.88	1.78e-05	0.000386	Down-regulated
419	ENSG00000143452	HORMAD1	protein_coding	-2.21	1.1	1.77e-05	0.000386	Down-regulated
420	ENSG00000121104	FAM117A	protein_coding	1.59	1.86	1.86e-05	0.000402	Up-regulated
421	ENSG00000110721	CHKA	protein_coding	1.19	6.32	1.86e-05	0.000402	Up-regulated
422	ENSG00000252540	RNU6-919P	snRNA	-3.54	-1.43	1.87e-05	0.000403	Down-regulated
423	ENSG00000010030	ETV7	protein_coding	-2.14	1.06	1.93e-05	0.000414	Down-regulated
424	ENSG00000111331	OAS3	protein_coding	-1.26	4.57	1.96e-05	0.000418	Down-regulated
425	ENSG00000115919	KYNU	protein_coding	-2.13	4.63	1.99e-05	0.000423	Down-regulated
426	ENSG00000261104		lincRNA	-2.28	0.287	2e-05	0.000425	Down-regulated
427	ENSG00000065911	MTHFD2	protein_coding	1.14	5.38	2.01e-05	0.000426	Up-regulated
428	ENSG00000196418	ZNF124	protein_coding	1.05	3.42	2.04e-05	0.000431	Up-regulated
429	ENSG00000233237	LINC00472	lincRNA	1.34	2.14	2.07e-05	0.000436	Up-regulated
430	ENSG00000260578		lincRNA	3.82	-1.16	2.07e-05	0.000437	Up-regulated
431	ENSG00000128165	ADM2	protein_coding	-1.49	1.58	2.09e-05	0.000438	Down-regulated
432	ENSG00000280189		TEC	3.23	-2.73	2.1e-05	0.000439	Up-regulated
433	ENSG00000263528	IKBKE	protein_coding	-1.5	3.12	2.1e-05	0.00044	Down-regulated
434	ENSG00000234869		antisense	-1.14	2.98	2.14e-05	0.000447	Down-regulated
435	ENSG00000187753	C9orf153	protein_coding	2.32	0.00818	2.17e-05	0.000451	Up-regulated
436	ENSG00000237765	FAM200B	protein_coding	-1.11	4.18	2.22e-05	0.000458	Down-regulated
437	ENSG00000196843	ARID5A	protein_coding	1.28	2.12	2.24e-05	0.000462	Up-regulated
438	ENSG00000265800		sense_intronic	1.43	2.53	2.26e-05	0.000465	Up-regulated
439	ENSG00000142694	EVA1B	protein_coding	1.44	1.28	2.29e-05	0.000468	Up-regulated
440	ENSG00000174951	FUT1	protein_coding	-1.69	2.12	2.33e-05	0.000475	Down-regulated
441	ENSG00000243970	PPIEL	unprocessed_pseudogene	2.87	-1.16	2.36e-05	0.00048	Up-regulated
442	ENSG00000260412		sense_overlapping	1.01	2.91	2.42e-05	0.00049	Up-regulated
443	ENSG00000196335	STK31	protein_coding	-1.22	2.78	2.45e-05	0.000492	Down-regulated
444	ENSG00000147799	ARHGAP39	protein_coding	1.13	2.3	2.44e-05	0.000492	Up-regulated
445	ENSG00000142623	PADI1	protein_coding	-1.5	5.77	2.43e-05	0.000492	Down-regulated
446	ENSG00000083290	ULK2	protein_coding	1.03	2.38	2.47e-05	0.000495	Up-regulated
447	ENSG00000280339		TEC	1.66	1.21	2.54e-05	0.000508	Up-regulated
448	ENSG00000238311		snoRNA	1.08	3.87	2.65e-05	0.000527	Up-regulated
449	ENSG00000099250	NRP1	protein_coding	-1.44	2.71	2.66e-05	0.000528	Down-regulated
450	ENSG00000149489	ROM1	protein_coding	-2.06	1.02	2.68e-05	0.000532	Down-regulated
451	ENSG00000183935	HTR7P1	transcribed_processed_pseudogene	1.24	2.9	2.72e-05	0.000539	Up-regulated
452	ENSG00000117228	GBP1	protein_coding	-1.34	2.65	2.76e-05	0.000545	Down-regulated
453	ENSG00000137872	SEMA6D	protein_coding	-1.88	1.75	2.9e-05	0.000569	Down-regulated
454	ENSG00000188493	C19orf54	protein_coding	-1.01	2.95	2.95e-05	0.000576	Down-regulated
455	ENSG00000105146	AURKC	protein_coding	1.29	1.97	2.98e-05	0.000579	Up-regulated
456	ENSG00000242265	PEG10	protein_coding	1.3	7.11	2.99e-05	0.000582	Up-regulated
457	ENSG00000153006	SREK1IP1	protein_coding	-1.3	5.33	3.11e-05	0.000602	Down-regulated
458	ENSG00000161243	FBXO27	protein_coding	-1.34	3.87	3.15e-05	0.000607	Down-regulated
459	ENSG00000188707	ZBED6CL	protein_coding	-1.83	1.12	3.18e-05	0.000611	Down-regulated
460	ENSG00000180694	TMEM64	protein_coding	1.27	3.15	3.27e-05	0.000625	Up-regulated
461	ENSG00000051523	CYBA	protein_coding	1.1	4.55	3.39e-05	0.000647	Up-regulated
462	ENSG00000186603	HPDL	protein_coding	-2.15	0.824	3.48e-05	0.000659	Down-regulated
463	ENSG00000261371	PECAM1	protein_coding	-3.08	0.106	3.51e-05	0.000665	Down-regulated
464	ENSG00000168140	VASN	protein_coding	1.63	1.93	3.54e-05	0.000669	Up-regulated
465	ENSG00000146950	SHROOM2	protein_coding	-1.83	1.73	3.59e-05	0.000677	Down-regulated
466	ENSG00000161896	IP6K3	protein_coding	-2.76	0.395	3.68e-05	0.000691	Down-regulated
467	ENSG00000244376	RN7SL636P	misc_RNA	-3.12	-0.992	3.72e-05	0.000696	Down-regulated
468	ENSG00000117226	GBP3	protein_coding	-1.05	4.64	3.85e-05	0.000717	Down-regulated
469	ENSG00000259583		antisense	-1.85	1.91	3.92e-05	0.000727	Down-regulated
470	ENSG00000268218		antisense	-2.6	-0.926	3.97e-05	0.000734	Down-regulated
471	ENSG00000158882	TOMM40L	protein_coding	-2.16	1.94	4.02e-05	0.000742	Down-regulated
472	ENSG00000144452	ABCA12	protein_coding	-2	4.04	4.05e-05	0.000747	Down-regulated
473	ENSG00000277639		protein_coding	-1.29	3.38	4.1e-05	0.000752	Down-regulated
474	ENSG00000230457	PA2G4P4	processed_pseudogene	-1.15	3.49	4.09e-05	0.000752	Down-regulated
475	ENSG00000231298	LINC00704	lincRNA	-3.85	-0.819	4.13e-05	0.000757	Down-regulated
476	ENSG00000181472	ZBTB2	protein_coding	-1.13	2.47	4.27e-05	0.000779	Down-regulated
477	ENSG00000120149	MSX2	protein_coding	1.06	3.32	4.31e-05	0.000786	Up-regulated
478	ENSG00000204514	ZNF814	protein_coding	1.09	2.04	4.35e-05	0.00079	Up-regulated
479	ENSG00000162645	GBP2	protein_coding	-1.08	3.97	4.34e-05	0.00079	Down-regulated
480	ENSG00000178104	PDE4DIP	protein_coding	1.15	3.81	4.46e-05	0.000808	Up-regulated
481	ENSG00000254827	SLC22A18AS	protein_coding	-2.89	0.278	4.55e-05	0.000821	Down-regulated
482	ENSG00000256802		antisense	-2.77	0.24	4.68e-05	0.000839	Down-regulated
483	ENSG00000161920	MED11	protein_coding	-1.03	3.95	4.74e-05	0.000846	Down-regulated
484	ENSG00000135605	TEC	protein_coding	1.96	0.675	4.89e-05	0.000869	Up-regulated
485	ENSG00000175414	ARL10	protein_coding	-1.62	1.93	4.91e-05	0.000871	Down-regulated
486	ENSG00000140254	DUOXA1	protein_coding	-1.52	4.17	4.96e-05	0.000876	Down-regulated
487	ENSG00000254712		processed_pseudogene	-1.37	1.4	5.08e-05	0.000891	Down-regulated
488	ENSG00000128872	TMOD2	protein_coding	1.26	2.32	5.07e-05	0.000891	Up-regulated
489	ENSG00000277246		sense_intronic	1	3.1	5.11e-05	0.000895	Up-regulated
490	ENSG00000088726	TMEM40	protein_coding	-1.72	4.38	5.16e-05	0.0009	Down-regulated
491	ENSG00000165181	C9orf84	protein_coding	-1.36	2.07	5.3e-05	0.000923	Down-regulated
492	ENSG00000229761	RPS20P1	processed_pseudogene	-3.16	-1.67	5.34e-05	0.000926	Down-regulated
493	ENSG00000163507	KIAA1524	protein_coding	-1.08	4.6	5.41e-05	0.000937	Down-regulated
494	ENSG00000048342	CC2D2A	protein_coding	-1.5	2.49	5.43e-05	0.000939	Down-regulated
495	ENSG00000113594	LIFR	protein_coding	1.38	4.7	5.66e-05	0.000975	Up-regulated
496	ENSG00000130701	RBBP8NL	protein_coding	-2.06	1.1	5.71e-05	0.00098	Down-regulated
497	ENSG00000143772	ITPKB	protein_coding	-1.14	2.87	5.73e-05	0.000983	Down-regulated
498	ENSG00000215788	TNFRSF25	protein_coding	-1.45	4.21	6e-05	0.00102	Down-regulated
499	ENSG00000154856	APCDD1	protein_coding	-1.8	1.86	6.09e-05	0.00103	Down-regulated
500	ENSG00000257800	FNBP1P1	processed_pseudogene	-1.34	2.19	6.15e-05	0.00104	Down-regulated
501	ENSG00000253671		processed_transcript	1.54	2.9	6.17e-05	0.00104	Up-regulated
502	ENSG00000165071	TMEM71	protein_coding	-1.72	1.73	6.24e-05	0.00105	Down-regulated
503	ENSG00000261359	PYCARD-AS1	antisense	-1.88	1.2	6.21e-05	0.00105	Down-regulated
504	ENSG00000221890	NPTXR	protein_coding	1.61	3.92	6.19e-05	0.00105	Up-regulated
505	ENSG00000276131		antisense	-2.75	-0.594	6.21e-05	0.00105	Down-regulated
506	ENSG00000203644		sense_intronic	-1.07	2.38	6.33e-05	0.00106	Down-regulated
507	ENSG00000172602	RND1	protein_coding	2.19	0.705	6.38e-05	0.00107	Up-regulated
508	ENSG00000196118	CCDC189	protein_coding	1.33	1.85	6.62e-05	0.00111	Up-regulated
509	ENSG00000117318	ID3	protein_coding	1.23	2.83	6.66e-05	0.00111	Up-regulated
510	ENSG00000260630	SNAI3-AS1	antisense	3.24	-1.75	6.63e-05	0.00111	Up-regulated
511	ENSG00000162148	PPP1R32	protein_coding	1.18	2.18	6.75e-05	0.00112	Up-regulated
512	ENSG00000230943		lincRNA	-1.85	1.08	6.96e-05	0.00115	Down-regulated
513	ENSG00000188001	TPRG1	protein_coding	-1.73	3.08	7.27e-05	0.00119	Down-regulated
514	ENSG00000142621	FHAD1	protein_coding	-1.87	3.15	7.36e-05	0.0012	Down-regulated
515	ENSG00000230257	NFE4	antisense	-2.03	1.15	7.62e-05	0.00123	Down-regulated
516	ENSG00000102970	CCL17	protein_coding	-1.79	0.437	7.62e-05	0.00123	Down-regulated
517	ENSG00000163219	ARHGAP25	protein_coding	-1.79	1.43	7.69e-05	0.00124	Down-regulated
518	ENSG00000133216	EPHB2	protein_coding	1.02	5.22	7.8e-05	0.00126	Up-regulated
519	ENSG00000181826	RELL1	protein_coding	1.15	2.61	7.89e-05	0.00127	Up-regulated
520	ENSG00000170381	SEMA3E	protein_coding	-1.21	2.62	8e-05	0.00128	Down-regulated
521	ENSG00000111729	CLEC4A	protein_coding	2.31	0.0586	7.96e-05	0.00128	Up-regulated
522	ENSG00000185338	SOCS1	protein_coding	1.94	1.78	8.16e-05	0.0013	Up-regulated
523	ENSG00000071242	RPS6KA2	protein_coding	1.59	2.61	8.2e-05	0.00131	Up-regulated
524	ENSG00000036530	CYP46A1	protein_coding	2.1	-0.385	8.24e-05	0.00131	Up-regulated
525	ENSG00000116898	MRPS15	protein_coding	-1.35	5.56	8.25e-05	0.00131	Down-regulated
526	ENSG00000109944	C11orf63	protein_coding	-1.27	2.44	8.27e-05	0.00132	Down-regulated
527	ENSG00000128578	STRIP2	protein_coding	1.19	3.17	8.44e-05	0.00134	Up-regulated
528	ENSG00000180861	LINC01559	lincRNA	-2.48	1.89	8.54e-05	0.00135	Down-regulated
529	ENSG00000232756		antisense	-1.68	0.913	8.75e-05	0.00138	Down-regulated
530	ENSG00000254605		lincRNA	-3.89	-0.591	8.75e-05	0.00138	Down-regulated
531	ENSG00000214456	PLIN5	protein_coding	1.45	2.4	8.89e-05	0.00139	Up-regulated
532	ENSG00000168275	COA6	protein_coding	-1.33	3.51	8.93e-05	0.00139	Down-regulated
533	ENSG00000176920	FUT2	protein_coding	-1.2	3.46	8.91e-05	0.00139	Down-regulated
534	ENSG00000121653	MAPK8IP1	protein_coding	2.16	-0.668	8.86e-05	0.00139	Up-regulated
535	ENSG00000154146	NRGN	protein_coding	1.25	2.45	9.02e-05	0.0014	Up-regulated
536	ENSG00000217159	LARP1P1	processed_pseudogene	3.2	-1.45	9.55e-05	0.00147	Up-regulated
537	ENSG00000145147	SLIT2	protein_coding	1.32	2.02	9.82e-05	0.0015	Up-regulated
538	ENSG00000134955	SLC37A2	protein_coding	-1.26	4.03	9.78e-05	0.0015	Down-regulated
539	ENSG00000130812	ANGPTL6	protein_coding	2.75	-0.471	0.000101	0.00153	Up-regulated
540	ENSG00000164778	EN2	protein_coding	1.4	2.04	0.000104	0.00157	Up-regulated
541	ENSG00000186684	CYP27C1	protein_coding	-2.14	2.32	0.000106	0.0016	Down-regulated
542	ENSG00000188277	C15orf62	protein_coding	-2.2	0.976	0.000106	0.0016	Down-regulated
543	ENSG00000166016	ABTB2	protein_coding	1.4	2.87	0.000107	0.00161	Up-regulated
544	ENSG00000266680		antisense	1.1	2.18	0.000108	0.00162	Up-regulated
545	ENSG00000125998	FAM83C	protein_coding	-2.27	4.43	0.000108	0.00162	Down-regulated
546	ENSG00000251143		antisense	1.17	1.95	0.000109	0.00163	Up-regulated
547	ENSG00000168918	INPP5D	protein_coding	-2.01	1.42	0.00011	0.00164	Down-regulated
548	ENSG00000171202	TMEM126A	protein_coding	-1.06	3.68	0.000109	0.00164	Down-regulated
549	ENSG00000124664	SPDEF	protein_coding	-2.12	1.53	0.000112	0.00168	Down-regulated
550	ENSG00000157734	SNX22	protein_coding	2.41	-0.506	0.000113	0.00168	Up-regulated
551	ENSG00000180448	ARHGAP45	protein_coding	-1.17	2.7	0.000118	0.00174	Down-regulated
552	ENSG00000227782		antisense	1.04	2.64	0.000119	0.00175	Up-regulated
553	ENSG00000153885	KCTD15	protein_coding	-1.62	4.08	0.00012	0.00176	Down-regulated
554	ENSG00000155085	AK9	protein_coding	-1.2	2.37	0.000121	0.00177	Down-regulated
555	ENSG00000152422	XRCC4	protein_coding	-1.08	3.07	0.000121	0.00177	Down-regulated
556	ENSG00000144893	MED12L	protein_coding	-1.64	0.88	0.000122	0.00178	Down-regulated
557	ENSG00000034239	EFCAB1	protein_coding	-1.47	1.86	0.000123	0.00179	Down-regulated
558	ENSG00000186889	TMEM17	protein_coding	-1.94	0.826	0.000124	0.00181	Down-regulated
559	ENSG00000203804	ADAMTSL4-AS1	processed_transcript	1.16	2.45	0.000126	0.00183	Up-regulated
560	ENSG00000236256	DIAPH2-AS1	antisense	-1.44	3.2	0.000126	0.00183	Down-regulated
561	ENSG00000162976	PQLC3	protein_coding	1.12	3.22	0.000126	0.00183	Up-regulated
562	ENSG00000166979	EVA1C	protein_coding	-1.18	2.5	0.00013	0.00188	Down-regulated
563	ENSG00000180730	SHISA2	protein_coding	1.53	4.05	0.00013	0.00188	Up-regulated
564	ENSG00000247626	MARS2	protein_coding	1.13	2.61	0.000131	0.00189	Up-regulated
565	ENSG00000166268	MYRFL	protein_coding	1.6	0.34	0.000133	0.00191	Up-regulated
566	ENSG00000203867	RBM20	protein_coding	-2.45	0.0956	0.000133	0.00191	Down-regulated
567	ENSG00000272256		antisense	-3.01	-0.569	0.000132	0.00191	Down-regulated
568	ENSG00000127528	KLF2	protein_coding	1.68	3.18	0.000134	0.00192	Up-regulated
569	ENSG00000170293	CMTM8	protein_coding	1.11	3.58	0.000137	0.00195	Up-regulated
570	ENSG00000237037	NDUFA6-AS1	processed_transcript	1.29	1.43	0.000141	0.002	Up-regulated
571	ENSG00000260589	STAM-AS1	antisense	1.36	1.05	0.000144	0.00204	Up-regulated
572	ENSG00000169193	CCDC126	protein_coding	1.14	2.29	0.000145	0.00204	Up-regulated
573	ENSG00000272824		lincRNA	-2.44	0.61	0.000147	0.00207	Down-regulated
574	ENSG00000155016	CYP2U1	protein_coding	2.09	1.48	0.00015	0.00209	Up-regulated
575	ENSG00000134258	VTCN1	protein_coding	-1.63	2.7	0.000151	0.00211	Down-regulated
576	ENSG00000121207	LRAT	protein_coding	2.02	0.195	0.000152	0.00212	Up-regulated
577	ENSG00000074964	ARHGEF10L	protein_coding	-1.86	3.73	0.000152	0.00212	Down-regulated
578	ENSG00000157782	CABP1	protein_coding	3.01	-1.81	0.000153	0.00213	Up-regulated
579	ENSG00000153993	SEMA3D	protein_coding	-1.74	0.991	0.000154	0.00214	Down-regulated
580	ENSG00000132434	LANCL2	protein_coding	-1.01	3.87	0.000158	0.00218	Down-regulated
581	ENSG00000283355		TEC	-1.77	0.64	0.000161	0.00222	Down-regulated
582	ENSG00000225173		lincRNA	2.64	-1.14	0.000163	0.00224	Up-regulated
583	ENSG00000236039		lincRNA	-1.24	2.85	0.000165	0.00226	Down-regulated
584	ENSG00000185332	TMEM105	protein_coding	-1.65	1.38	0.000169	0.0023	Down-regulated
585	ENSG00000132481	TRIM47	protein_coding	-1.76	3.73	0.000168	0.0023	Down-regulated
586	ENSG00000013016	EHD3	protein_coding	-2.2	-0.542	0.000169	0.0023	Down-regulated
587	ENSG00000070614	NDST1	protein_coding	-1.4	5.33	0.000176	0.00238	Down-regulated
588	ENSG00000070814	TCOF1	protein_coding	-1.18	5.38	0.000177	0.00239	Down-regulated
589	ENSG00000135374	ELF5	protein_coding	-1.94	2.71	0.00018	0.00243	Down-regulated
590	ENSG00000224511	LINC00365	lincRNA	-3.18	-1.54	0.00018	0.00243	Down-regulated
591	ENSG00000170289	CNGB3	protein_coding	-2.47	0.191	0.000182	0.00244	Down-regulated
592	ENSG00000240006		lincRNA	-3.28	-2.21	0.000183	0.00245	Down-regulated
593	ENSG00000168517	HEXIM2	protein_coding	-1.69	1.09	0.000186	0.00249	Down-regulated
594	ENSG00000203943	SAMD13	protein_coding	-1.59	1.95	0.000187	0.0025	Down-regulated
595	ENSG00000179698	WDR97	protein_coding	1.46	1.27	0.00019	0.00253	Up-regulated
596	ENSG00000226287	TMEM191A	transcribed_unprocessed_pseudogene	1.29	1.78	0.000192	0.00255	Up-regulated
597	ENSG00000257167	TMPO-AS1	antisense	-1.48	1.42	0.000195	0.00258	Down-regulated
598	ENSG00000260401		sense_overlapping	-1.24	4.08	0.000194	0.00258	Down-regulated
599	ENSG00000175130	MARCKSL1	protein_coding	1.32	5.32	0.000195	0.00258	Up-regulated
600	ENSG00000184205	TSPYL2	protein_coding	1.17	2.74	0.000199	0.00262	Up-regulated
601	ENSG00000250237		lincRNA	-2.55	-0.817	0.000199	0.00262	Down-regulated
602	ENSG00000157657	ZNF618	protein_coding	-1.48	4.7	0.000206	0.0027	Down-regulated
603	ENSG00000153294	ADGRF4	protein_coding	-2.94	3.16	0.000208	0.00272	Down-regulated
604	ENSG00000138642	HERC6	protein_coding	-1.13	3.37	0.000208	0.00272	Down-regulated
605	ENSG00000244671	RN7SL280P	misc_RNA	2.86	-2.8	0.000209	0.00273	Up-regulated
606	ENSG00000006740	ARHGAP44	protein_coding	1.76	0.414	0.000212	0.00275	Up-regulated
607	ENSG00000137959	IFI44L	protein_coding	-2.74	3.47	0.000213	0.00276	Down-regulated
608	ENSG00000154016	GRAP	protein_coding	-2.33	0.22	0.000213	0.00277	Down-regulated
609	ENSG00000161267	BDH1	protein_coding	-1.13	3.91	0.000216	0.0028	Down-regulated
610	ENSG00000260581		antisense	-3.5	3.52	0.000217	0.00281	Down-regulated
611	ENSG00000223784		lincRNA	-2.23	1.86	0.000218	0.00282	Down-regulated
612	ENSG00000225361	PPP1R26-AS1	antisense	-1.2	2.5	0.000223	0.00287	Down-regulated
613	ENSG00000149798	CDC42EP2	protein_coding	1.11	1.97	0.000223	0.00288	Up-regulated
614	ENSG00000235314	LINC00957	lincRNA	-1.26	1.41	0.000224	0.00289	Down-regulated
615	ENSG00000183605	SFXN4	protein_coding	-1.15	4.36	0.00023	0.00295	Down-regulated
616	ENSG00000198937	CCDC167	protein_coding	-1.04	2.76	0.000235	0.00299	Down-regulated
617	ENSG00000134780	DAGLA	protein_coding	-1.01	3.74	0.000234	0.00299	Down-regulated
618	ENSG00000127084	FGD3	protein_coding	-1.23	2.46	0.000238	0.00302	Down-regulated
619	ENSG00000168398	BDKRB2	protein_coding	-2.83	2.83	0.000239	0.00303	Down-regulated
620	ENSG00000170458	CD14	protein_coding	-1.79	1.81	0.000243	0.00307	Down-regulated
621	ENSG00000132507	EIF5A	protein_coding	1.06	5.8	0.000245	0.0031	Up-regulated
622	ENSG00000279608		TEC	1.17	3.11	0.000249	0.00314	Up-regulated
623	ENSG00000212464	SNORA12	snoRNA	1.58	3.33	0.000249	0.00314	Up-regulated
624	ENSG00000259345		lincRNA	-1.15	2.14	0.00025	0.00315	Down-regulated
625	ENSG00000132958	TPTE2	protein_coding	2.19	-0.0598	0.000252	0.00317	Up-regulated
626	ENSG00000163082	SGPP2	protein_coding	-1.11	2.87	0.000259	0.00323	Down-regulated
627	ENSG00000197136	PCNX3	protein_coding	1.32	3.22	0.000261	0.00326	Up-regulated
628	ENSG00000258512	LINC00239	lincRNA	-2.97	-0.547	0.000261	0.00326	Down-regulated
629	ENSG00000146477	SLC22A3	protein_coding	-1.21	3.51	0.000262	0.00327	Down-regulated
630	ENSG00000031081	ARHGAP31	protein_coding	-2.73	1.11	0.000269	0.00334	Down-regulated
631	ENSG00000057704	TMCC3	protein_coding	-2.14	0.1	0.000276	0.00341	Down-regulated
632	ENSG00000180251	SLC9A4	protein_coding	-3.12	-0.683	0.000277	0.00341	Down-regulated
633	ENSG00000104490	NCALD	protein_coding	-1.43	2.01	0.000279	0.00343	Down-regulated
634	ENSG00000256667	KLRA1P	transcribed_unprocessed_pseudogene	1.29	1.57	0.000281	0.00346	Up-regulated
635	ENSG00000158106	RHPN1	protein_coding	1.16	2.26	0.000281	0.00346	Up-regulated
636	ENSG00000247081	BAALC-AS1	antisense	-1.21	2.74	0.000283	0.00348	Down-regulated
637	ENSG00000183454	GRIN2A	protein_coding	-2.54	-0.539	0.000284	0.00349	Down-regulated
638	ENSG00000225492	GBP1P1	transcribed_unprocessed_pseudogene	-1.34	2.69	0.000295	0.00359	Down-regulated
639	ENSG00000203952	CCDC160	protein_coding	-1.86	0.213	0.000298	0.00363	Down-regulated
640	ENSG00000136514	RTP4	protein_coding	-2.36	0.018	0.000301	0.00365	Down-regulated
641	ENSG00000159200	RCAN1	protein_coding	-1.44	3.07	0.000301	0.00366	Down-regulated
642	ENSG00000258412		sense_intronic	-1.76	1.32	0.000306	0.0037	Down-regulated
643	ENSG00000128849	CGNL1	protein_coding	-1.7	2.36	0.000305	0.0037	Down-regulated
644	ENSG00000137965	IFI44	protein_coding	-1.17	4.54	0.000308	0.00372	Down-regulated
645	ENSG00000247317		lincRNA	-3.12	-0.646	0.00031	0.00373	Down-regulated
646	ENSG00000127152	BCL11B	protein_coding	-1.32	4.97	0.00031	0.00374	Down-regulated
647	ENSG00000111837	MAK	protein_coding	1.79	0.449	0.000312	0.00375	Up-regulated
648	ENSG00000225246	RPS2P1	processed_pseudogene	1.12	2.03	0.000311	0.00375	Up-regulated
649	ENSG00000254248		antisense	-2.89	-2.08	0.000315	0.00379	Down-regulated
650	ENSG00000200090		misc_RNA	1.07	4.26	0.000318	0.00382	Up-regulated
651	ENSG00000011478	QPCTL	protein_coding	1.71	3.4	0.000319	0.00383	Up-regulated
652	ENSG00000239941		lincRNA	-1.31	1.39	0.000321	0.00385	Down-regulated
653	ENSG00000166997	CNPY4	protein_coding	1.31	2.32	0.000322	0.00385	Up-regulated
654	ENSG00000239665		processed_transcript	1.06	2.6	0.000325	0.00388	Up-regulated
655	ENSG00000232079	LINC01697	processed_transcript	-2.28	0.832	0.000329	0.00391	Down-regulated
656	ENSG00000199570	RNU6-228P	snRNA	1.96	0.526	0.000331	0.00392	Up-regulated
657	ENSG00000138134	STAMBPL1	protein_coding	-1.66	1.35	0.000332	0.00392	Down-regulated
658	ENSG00000145908	ZNF300	protein_coding	-1.04	2.34	0.000332	0.00392	Down-regulated
659	ENSG00000283122	HYMAI	non_coding	2.36	-0.149	0.000332	0.00392	Up-regulated
660	ENSG00000259358		processed_pseudogene	2.28	-0.488	0.00034	0.00402	Up-regulated
661	ENSG00000131773	KHDRBS3	protein_coding	2.13	0.574	0.000344	0.00406	Up-regulated
662	ENSG00000171124	FUT3	protein_coding	-1.35	3.22	0.000346	0.00407	Down-regulated
663	ENSG00000248275	TRIM52-AS1	processed_transcript	-1.03	2.14	0.000355	0.00417	Down-regulated
664	ENSG00000230841	RPL23AP15	processed_pseudogene	2.39	-0.188	0.000357	0.00418	Up-regulated
665	ENSG00000133958	UNC79	protein_coding	2.08	-0.716	0.000357	0.00418	Up-regulated
666	ENSG00000272345		antisense	1.32	1.12	0.000365	0.00425	Up-regulated
667	ENSG00000245857		lincRNA	-2.7	-0.843	0.000364	0.00425	Down-regulated
668	ENSG00000129810	SGO1	protein_coding	-1.31	3.24	0.000366	0.00426	Down-regulated
669	ENSG00000232295		processed_transcript	1.73	0.671	0.000371	0.00431	Up-regulated
670	ENSG00000175449	RFESD	protein_coding	1.73	0.718	0.000374	0.00434	Up-regulated
671	ENSG00000109881	CCDC34	protein_coding	-1.16	5.57	0.000375	0.00435	Down-regulated
672	ENSG00000132749	TESMIN	protein_coding	-2.13	0.0879	0.000376	0.00436	Down-regulated
673	ENSG00000001626	CFTR	protein_coding	-1.9	1.73	0.00038	0.0044	Down-regulated
674	ENSG00000163975	MELTF	protein_coding	-1.35	2.13	0.000381	0.00441	Down-regulated
675	ENSG00000157833	GAREM2	protein_coding	-1.99	0.173	0.000382	0.00442	Down-regulated
676	ENSG00000225595	LINC01623	lincRNA	2.01	0.667	0.000385	0.00444	Up-regulated
677	ENSG00000069696	DRD4	protein_coding	1.73	1.09	0.000387	0.00446	Up-regulated
678	ENSG00000273760		lincRNA	-1.61	1.87	0.000387	0.00446	Down-regulated
679	ENSG00000269386	RAB11B-AS1	antisense	-1.31	3.2	0.0004	0.00459	Down-regulated
680	ENSG00000119403	PHF19	protein_coding	-1.52	4.61	0.000402	0.0046	Down-regulated
681	ENSG00000204859	ZBTB48	protein_coding	1.04	2.74	0.000407	0.00465	Up-regulated
682	ENSG00000167207	NOD2	protein_coding	-3.34	1.71	0.000409	0.00467	Down-regulated
683	ENSG00000086848	ALG9	protein_coding	-1.03	2.34	0.000416	0.00473	Down-regulated
684	ENSG00000160447	PKN3	protein_coding	-1	2.29	0.000418	0.00475	Down-regulated
685	ENSG00000205111	CDKL4	protein_coding	2.65	-0.847	0.000418	0.00475	Up-regulated
686	ENSG00000189144	ZNF573	protein_coding	-1.29	2.31	0.000428	0.00484	Down-regulated
687	ENSG00000263893		lincRNA	-2.26	-0.24	0.000429	0.00484	Down-regulated
688	ENSG00000174226	SNX31	protein_coding	-1.54	3.98	0.000429	0.00484	Down-regulated
689	ENSG00000138375	SMARCAL1	protein_coding	-1.07	2.12	0.000433	0.00487	Down-regulated
690	ENSG00000180871	CXCR2	protein_coding	-2.1	-0.833	0.000433	0.00487	Down-regulated
691	ENSG00000171631	P2RY6	protein_coding	-1.82	0.624	0.000438	0.00491	Down-regulated
692	ENSG00000078900	TP73	protein_coding	-1.2	3.5	0.00044	0.00493	Down-regulated
693	ENSG00000278698		lincRNA	-1.74	0.201	0.000445	0.00498	Down-regulated
694	ENSG00000170345	FOS	protein_coding	1.14	5.39	0.000447	0.00499	Up-regulated
695	ENSG00000273432		processed_transcript	-1.9	1.97	0.000452	0.00503	Down-regulated
696	ENSG00000133119	RFC3	protein_coding	-1.14	5.38	0.000457	0.00508	Down-regulated
697	ENSG00000163617	CCDC191	protein_coding	-1.05	3.15	0.000459	0.00509	Down-regulated
698	ENSG00000087495	PHACTR3	protein_coding	-1.77	1.56	0.000468	0.00518	Down-regulated
699	ENSG00000171115	GIMAP8	protein_coding	-4.12	0.021	0.000477	0.00525	Down-regulated
700	ENSG00000198513	ATL1	protein_coding	-1.09	2.78	0.000478	0.00526	Down-regulated
701	ENSG00000109101	FOXN1	protein_coding	-3.23	0.686	0.000484	0.0053	Down-regulated
702	ENSG00000274536	MIR223	antisense	-1.65	0.774	0.000488	0.00534	Down-regulated
703	ENSG00000197641	SERPINB13	protein_coding	-2.61	5.27	0.000495	0.00539	Down-regulated
704	ENSG00000214900	LINC01588	lincRNA	-2.02	2.15	0.000496	0.0054	Down-regulated
705	ENSG00000164520	RAET1E	protein_coding	-2.79	3.13	0.000497	0.00541	Down-regulated
706	ENSG00000054967	RELT	protein_coding	1.15	3.05	0.0005	0.00544	Up-regulated
707	ENSG00000215424	MCM3AP-AS1	antisense	-1.71	0.812	0.000504	0.00547	Down-regulated
708	ENSG00000149054	ZNF215	protein_coding	-1.3	2.79	0.000504	0.00547	Down-regulated
709	ENSG00000179240		protein_coding	1.22	2.02	0.000509	0.00551	Up-regulated
710	ENSG00000136930	PSMB7	protein_coding	-1.11	6.66	0.000519	0.0056	Down-regulated
711	ENSG00000267710		protein_coding	-3.45	0.922	0.00052	0.00561	Down-regulated
712	ENSG00000151612	ZNF827	protein_coding	-1.05	4.87	0.000522	0.00562	Down-regulated
713	ENSG00000205763	RP9P	transcribed_unprocessed_pseudogene	-1.44	1.81	0.000523	0.00563	Down-regulated
714	ENSG00000156966	B3GNT7	protein_coding	-1.29	2.31	0.000532	0.0057	Down-regulated
715	ENSG00000257443		antisense	-2.61	-0.105	0.000532	0.0057	Down-regulated
716	ENSG00000240280	TCAM1P	unitary_pseudogene	-2.05	-0.0259	0.000531	0.0057	Down-regulated
717	ENSG00000278774		snRNA	1.56	0.797	0.000534	0.00572	Up-regulated
718	ENSG00000239218	RPS20P22	transcribed_processed_pseudogene	1.73	0.168	0.000538	0.00574	Up-regulated
719	ENSG00000079337	RAPGEF3	protein_coding	-1.02	3.52	0.000549	0.00583	Down-regulated
720	ENSG00000186205	MARC1	protein_coding	-1.01	2.72	0.000551	0.00585	Down-regulated
721	ENSG00000259306		lincRNA	-1.16	2.67	0.000561	0.00593	Down-regulated
722	ENSG00000282034		protein_coding	-1.06	2.67	0.000565	0.00597	Down-regulated
723	ENSG00000118596	SLC16A7	protein_coding	-1.05	4.46	0.000573	0.00604	Down-regulated
724	ENSG00000164825	DEFB1	protein_coding	-1.54	6.03	0.000577	0.00607	Down-regulated
725	ENSG00000229153	EPHA1-AS1	antisense	-1.41	2.54	0.000579	0.00609	Down-regulated
726	ENSG00000151012	SLC7A11	protein_coding	-2.17	4.63	0.000581	0.00611	Down-regulated
727	ENSG00000243836	WDR86-AS1	processed_transcript	-2.75	-1.34	0.000588	0.00617	Down-regulated
728	ENSG00000132423	COQ3	protein_coding	-1.26	2.39	0.00059	0.00618	Down-regulated
729	ENSG00000187772	LIN28B	protein_coding	-1.92	0.738	0.000591	0.00619	Down-regulated
730	ENSG00000262514		sense_intronic	2.67	-2.5	0.000592	0.00619	Up-regulated
731	ENSG00000169918	OTUD7A	protein_coding	1.9	0.0643	0.000593	0.00621	Up-regulated
732	ENSG00000205847	OR7E91P	unprocessed_pseudogene	-2.96	-0.996	0.000597	0.00623	Down-regulated
733	ENSG00000031691	CENPQ	protein_coding	-1	3.87	0.000597	0.00623	Down-regulated
734	ENSG00000142920	AZIN2	protein_coding	2.05	-0.37	0.000608	0.00633	Up-regulated
735	ENSG00000187510	PLEKHG7	protein_coding	-1.76	2.12	0.000609	0.00634	Down-regulated
736	ENSG00000134007	ADAM20	protein_coding	1.21	1.55	0.000628	0.0065	Up-regulated
737	ENSG00000111335	OAS2	protein_coding	-1.65	3.99	0.000633	0.00654	Down-regulated
738	ENSG00000007968	E2F2	protein_coding	-2.02	2.96	0.000644	0.00662	Down-regulated
739	ENSG00000014257	ACPP	protein_coding	-1.82	2.94	0.000648	0.00664	Down-regulated
740	ENSG00000216809		processed_pseudogene	1.15	2.09	0.000648	0.00664	Up-regulated
741	ENSG00000229334		antisense	-2.76	-0.35	0.000679	0.00692	Down-regulated
742	ENSG00000188549	C15orf52	protein_coding	-1.53	1.59	0.000685	0.00696	Down-regulated
743	ENSG00000237320		lincRNA	-2.7	-1.47	0.000684	0.00696	Down-regulated
744	ENSG00000168907	PLA2G4F	protein_coding	-1.81	2.03	0.00069	0.007	Down-regulated
745	ENSG00000184809	B3GALT5-AS1	antisense	-1.99	2.57	0.000695	0.00705	Down-regulated
746	ENSG00000268744		protein_coding	1.91	-0.423	0.0007	0.00709	Up-regulated
747	ENSG00000133640	LRRIQ1	protein_coding	-2.21	-0.493	0.000706	0.00713	Down-regulated
748	ENSG00000253554		antisense	-1.85	1.2	0.000708	0.00715	Down-regulated
749	ENSG00000128335	APOL2	protein_coding	-1.87	1.01	0.000711	0.00717	Down-regulated
750	ENSG00000186280	KDM4D	protein_coding	-2.15	-1.23	0.000713	0.00718	Down-regulated
751	ENSG00000119917	IFIT3	protein_coding	-1.82	3.54	0.000713	0.00718	Down-regulated
752	ENSG00000231760		antisense	1.39	1.04	0.000725	0.00727	Up-regulated
753	ENSG00000276728		lincRNA	-1.12	1.39	0.000739	0.00738	Down-regulated
754	ENSG00000279674		TEC	-2.87	-0.978	0.000759	0.00754	Down-regulated
755	ENSG00000234383	CTBP2P8	processed_pseudogene	-1.17	2.64	0.00076	0.00755	Down-regulated
756	ENSG00000106278	PTPRZ1	protein_coding	-1.56	6.56	0.000786	0.00774	Down-regulated
757	ENSG00000147488	ST18	protein_coding	-1.56	1.63	0.000788	0.00776	Down-regulated
758	ENSG00000121895	TMEM156	protein_coding	-2.17	-0.166	0.000788	0.00776	Down-regulated
759	ENSG00000242941	RPL12P7	processed_pseudogene	2.35	-1.32	0.000794	0.00779	Up-regulated
760	ENSG00000189136	UBE2Q2P1	transcribed_unprocessed_pseudogene	-2.65	1.18	0.000798	0.00781	Down-regulated
761	ENSG00000136689	IL1RN	protein_coding	-1.73	6.47	0.000801	0.00782	Down-regulated
762	ENSG00000251747	RNU7-60P	snRNA	1.96	0.27	0.000804	0.00783	Up-regulated
763	ENSG00000151702	FLI1	protein_coding	-2.43	1.06	0.000803	0.00783	Down-regulated
764	ENSG00000105376	ICAM5	protein_coding	1.11	1.66	0.000802	0.00783	Up-regulated
765	ENSG00000225511	LINC00475	lincRNA	-2.19	-0.0298	0.000802	0.00783	Down-regulated
766	ENSG00000187475	HIST1H1T	protein_coding	2.33	-2.58	0.000806	0.00784	Up-regulated
767	ENSG00000263874	LINC00672	protein_coding	1.07	2.8	0.000825	0.00796	Up-regulated
768	ENSG00000240859		lincRNA	-1.96	0.734	0.000827	0.00798	Down-regulated
769	ENSG00000198056	PRIM1	protein_coding	-1.33	3.61	0.000832	0.00801	Down-regulated
770	ENSG00000182040	USH1G	protein_coding	-1.42	2.55	0.000833	0.00802	Down-regulated
771	ENSG00000198483	ANKRD35	protein_coding	-2.76	3.88	0.000843	0.00808	Down-regulated
772	ENSG00000129038	LOXL1	protein_coding	1.08	2.35	0.000843	0.00808	Up-regulated
773	ENSG00000137168	PPIL1	protein_coding	-1.16	4.38	0.000843	0.00808	Down-regulated
774	ENSG00000163637	PRICKLE2	protein_coding	-2.9	-0.068	0.000848	0.00812	Down-regulated
775	ENSG00000162738	VANGL2	protein_coding	-1.75	2.31	0.00085	0.00813	Down-regulated
776	ENSG00000154898	CCDC144CP	transcribed_processed_pseudogene	1.22	1.87	0.00085	0.00813	Up-regulated
777	ENSG00000206417	H1FX-AS1	antisense	-3.16	-2.16	0.000851	0.00813	Down-regulated
778	ENSG00000196542	SPTSSB	protein_coding	-1.3	4.93	0.000851	0.00813	Down-regulated
779	ENSG00000111674	ENO2	protein_coding	1.03	3.45	0.000863	0.00823	Up-regulated
780	ENSG00000134755	DSC2	protein_coding	-2.32	6.13	0.000863	0.00823	Down-regulated
781	ENSG00000198901	PRC1	protein_coding	-1.17	5.97	0.00087	0.00827	Down-regulated
782	ENSG00000232907	DLGAP4-AS1	antisense	-2.04	-0.182	0.000874	0.00829	Down-regulated
783	ENSG00000066248	NGEF	protein_coding	-1.94	1.49	0.00089	0.00841	Down-regulated
784	ENSG00000185361	TNFAIP8L1	protein_coding	-1.07	4.38	0.000893	0.00844	Down-regulated
785	ENSG00000260677		lincRNA	-2.64	-0.975	0.000895	0.00845	Down-regulated
786	ENSG00000141449	GREB1L	protein_coding	1.35	3.26	0.000897	0.00847	Up-regulated
787	ENSG00000179869	ABCA13	protein_coding	-1.73	2.34	0.000905	0.00853	Down-regulated
788	ENSG00000095739	BAMBI	protein_coding	2.17	0.538	0.00091	0.00856	Up-regulated
789	ENSG00000248643	RBM14-RBM4	protein_coding	1.58	0.283	0.000912	0.00858	Up-regulated
790	ENSG00000175820	CCDC168	protein_coding	2.22	-0.231	0.000922	0.00867	Up-regulated
791	ENSG00000087586	AURKA	protein_coding	-1.38	5.56	0.000928	0.00871	Down-regulated
792	ENSG00000148773	MKI67	protein_coding	-1.16	7.78	0.00093	0.00873	Down-regulated
793	ENSG00000007237	GAS7	protein_coding	-2.12	3.74	0.000945	0.00884	Down-regulated
794	ENSG00000133561	GIMAP6	protein_coding	-1.95	1.11	0.000947	0.00885	Down-regulated
795	ENSG00000228742		lincRNA	-2.59	-0.98	0.000947	0.00885	Down-regulated
796	ENSG00000163053	SLC16A14	protein_coding	-1.76	0.566	0.000953	0.00889	Down-regulated
797	ENSG00000136155	SCEL	protein_coding	-2.21	5.08	0.000958	0.00892	Down-regulated
798	ENSG00000205045	SLFN12L	protein_coding	-1.37	1.12	0.000961	0.00895	Down-regulated
799	ENSG00000271252		lincRNA	-2.94	0.5	0.000962	0.00895	Down-regulated
800	ENSG00000184574	LPAR5	protein_coding	-1.57	2.63	0.000966	0.00898	Down-regulated
801	ENSG00000166455	C16orf46	protein_coding	1.69	0.823	0.000975	0.00903	Up-regulated
802	ENSG00000253313	C1orf210	protein_coding	-1.18	2.48	0.000979	0.00906	Down-regulated
803	ENSG00000160703	NLRX1	protein_coding	-1.26	2.09	0.000986	0.0091	Down-regulated
804	ENSG00000162654	GBP4	protein_coding	-1.38	2.72	0.000988	0.00911	Down-regulated
805	ENSG00000108515	ENO3	protein_coding	-1.44	0.984	0.00101	0.00922	Down-regulated
806	ENSG00000101638	ST8SIA5	protein_coding	2.26	-1.81	0.00106	0.00962	Up-regulated
807	ENSG00000272316		lincRNA	1.17	1.8	0.00106	0.00964	Up-regulated
808	ENSG00000197238	HIST1H4J	protein_coding	1.92	-0.463	0.00108	0.00977	Up-regulated
809	ENSG00000088727	KIF9	protein_coding	-1.26	2.79	0.00108	0.00977	Down-regulated
810	ENSG00000173212	MAB21L3	protein_coding	-2.65	1.22	0.00108	0.00978	Down-regulated
811	ENSG00000260774		processed_transcript	1.29	0.467	0.00108	0.0098	Up-regulated
812	ENSG00000282440		lincRNA	-2.88	-1.43	0.00109	0.00988	Down-regulated
813	ENSG00000230753	ZNF341-AS1	antisense	-2.92	-1.1	0.0011	0.0099	Down-regulated
814	ENSG00000167748	KLK1	protein_coding	-1.91	0.541	0.0011	0.00993	Down-regulated
815	ENSG00000138411	HECW2	protein_coding	-1.9	0.777	0.00112	0.01	Down-regulated
816	ENSG00000008128	CDK11A	protein_coding	1.23	1.17	0.00112	0.0101	Up-regulated
817	ENSG00000123388	HOXC11	protein_coding	-1.28	1.51	0.00113	0.0101	Down-regulated
818	ENSG00000197959	DNM3	protein_coding	1.43	0.678	0.00114	0.0102	Up-regulated
819	ENSG00000164136	IL15	protein_coding	-1.12	1.76	0.00114	0.0102	Down-regulated
820	ENSG00000010704	HFE	protein_coding	-1.15	1.71	0.00114	0.0102	Down-regulated
821	ENSG00000177181	RIMKLA	protein_coding	1.42	2.96	0.00115	0.0103	Up-regulated
822	ENSG00000117643	MAN1C1	protein_coding	1.26	2.73	0.00118	0.0104	Up-regulated
823	ENSG00000100842	EFS	protein_coding	-1.47	3.64	0.00118	0.0104	Down-regulated
824	ENSG00000114631	PODXL2	protein_coding	1.1	2.2	0.00119	0.0105	Up-regulated
825	ENSG00000105971	CAV2	protein_coding	-1.13	7.15	0.00118	0.0105	Down-regulated
826	ENSG00000177839	PCDHB9	protein_coding	-1.01	2.71	0.00121	0.0107	Down-regulated
827	ENSG00000183484	GPR132	protein_coding	-2.45	-1.47	0.00121	0.0107	Down-regulated
828	ENSG00000188959	C9orf152	protein_coding	-1.05	3.69	0.00121	0.0107	Down-regulated
829	ENSG00000125089	SH3TC1	protein_coding	-2.36	0.397	0.00123	0.0108	Down-regulated
830	ENSG00000197506	SLC28A3	protein_coding	-1.85	3.82	0.00123	0.0108	Down-regulated
831	ENSG00000226751		lincRNA	2.26	-1.22	0.00125	0.0109	Up-regulated
832	ENSG00000179431	FJX1	protein_coding	-1.03	2.25	0.00124	0.0109	Down-regulated
833	ENSG00000232536		sense_intronic	2.49	-1.41	0.00125	0.011	Up-regulated
834	ENSG00000280693	SH3PXD2A-AS1	antisense	-3.3	1.68	0.00127	0.0111	Down-regulated
835	ENSG00000175643	RMI2	protein_coding	-1.05	3.86	0.00128	0.0111	Down-regulated
836	ENSG00000261189		antisense	-1.53	1.59	0.00128	0.0112	Down-regulated
837	ENSG00000236269	ENO1-IT1	sense_intronic	1.45	0.311	0.0013	0.0113	Up-regulated
838	ENSG00000114993	RTKN	protein_coding	-1.38	3.43	0.0013	0.0113	Down-regulated
839	ENSG00000268628		lincRNA	-1.02	3.44	0.00131	0.0113	Down-regulated
840	ENSG00000137875	BCL2L10	protein_coding	-1.86	1.19	0.00133	0.0115	Down-regulated
841	ENSG00000179588	ZFPM1	protein_coding	1.19	1.78	0.00134	0.0116	Up-regulated
842	ENSG00000261159		lincRNA	2.18	-0.0526	0.00136	0.0117	Up-regulated
843	ENSG00000154734	ADAMTS1	protein_coding	-3.05	0.312	0.00136	0.0117	Down-regulated
844	ENSG00000230074		antisense	2.09	-1.85	0.00138	0.0118	Up-regulated
845	ENSG00000103047	TANGO6	protein_coding	-1.48	1.65	0.0014	0.0119	Down-regulated
846	ENSG00000173662	TAS1R1	protein_coding	1.13	3.03	0.00139	0.0119	Up-regulated
847	ENSG00000197361	FBXL22	protein_coding	-1.01	1.44	0.00142	0.0121	Down-regulated
848	ENSG00000121281	ADCY7	protein_coding	-1.35	3.7	0.00143	0.0122	Down-regulated
849	ENSG00000127415	IDUA	protein_coding	1.3	2.96	0.00144	0.0122	Up-regulated
850	ENSG00000100139	MICALL1	protein_coding	-1.03	5.42	0.00144	0.0122	Down-regulated
851	ENSG00000282943		antisense	-1.72	0.8	0.00145	0.0123	Down-regulated
852	ENSG00000181104	F2R	protein_coding	-3	-0.75	0.00146	0.0123	Down-regulated
853	ENSG00000107201	DDX58	protein_coding	-1.01	3.62	0.00145	0.0123	Down-regulated
854	ENSG00000167315	ACAA2	protein_coding	-1.44	3.67	0.00148	0.0125	Down-regulated
855	ENSG00000215458	AATBC	antisense	-2.19	0.0752	0.0015	0.0126	Down-regulated
856	ENSG00000032389	TSSC1	protein_coding	-1.18	2.38	0.00149	0.0126	Down-regulated
857	ENSG00000136205	TNS3	protein_coding	-1.21	2.91	0.0015	0.0126	Down-regulated
858	ENSG00000115112	TFCP2L1	protein_coding	1.14	2.84	0.00149	0.0126	Up-regulated
859	ENSG00000114251	WNT5A	protein_coding	-2.12	1.89	0.00152	0.0128	Down-regulated
860	ENSG00000174130	TLR6	protein_coding	-1.49	2.15	0.00153	0.0128	Down-regulated
861	ENSG00000117020	AKT3	protein_coding	-1.14	2.42	0.00152	0.0128	Down-regulated
862	ENSG00000253430		sense_intronic	1.09	1.85	0.00153	0.0128	Up-regulated
863	ENSG00000230266	XXYLT1-AS2	antisense	-2.44	-2.14	0.00153	0.0128	Down-regulated
864	ENSG00000206751		misc_RNA	2.33	-2.13	0.00154	0.0129	Up-regulated
865	ENSG00000224652	LINC00885	lincRNA	-1.43	0.521	0.00155	0.013	Down-regulated
866	ENSG00000279568		TEC	-2.03	1.43	0.00156	0.013	Down-regulated
867	ENSG00000121005	CRISPLD1	protein_coding	-1.57	0.355	0.00155	0.013	Down-regulated
868	ENSG00000167711	SERPINF2	protein_coding	-1.46	1.63	0.00156	0.013	Down-regulated
869	ENSG00000134363	FST	protein_coding	-2.66	5.88	0.00155	0.013	Down-regulated
870	ENSG00000236200	KDM4A-AS1	antisense	1.91	-0.155	0.00158	0.0131	Up-regulated
871	ENSG00000160408	ST6GALNAC6	protein_coding	-1.23	1.4	0.00158	0.0131	Down-regulated
872	ENSG00000166819	PLIN1	protein_coding	2.7	-2.31	0.00158	0.0131	Up-regulated
873	ENSG00000147036	LANCL3	protein_coding	-1.05	2.64	0.00161	0.0133	Down-regulated
874	ENSG00000128268	MGAT3	protein_coding	-1.53	2.76	0.00162	0.0133	Down-regulated
875	ENSG00000279814		TEC	-1.45	1.68	0.00162	0.0134	Down-regulated
876	ENSG00000225950	NTF4	protein_coding	-1.28	2.62	0.00162	0.0134	Down-regulated
877	ENSG00000201674		snoRNA	-1.04	3.69	0.00164	0.0135	Down-regulated
878	ENSG00000139174	PRICKLE1	protein_coding	-2.45	2.45	0.00165	0.0136	Down-regulated
879	ENSG00000273002		antisense	-2.14	-1.52	0.00166	0.0136	Down-regulated
880	ENSG00000259459		lincRNA	-2.52	-2	0.00166	0.0136	Down-regulated
881	ENSG00000111247	RAD51AP1	protein_coding	-1.27	4.4	0.00166	0.0136	Down-regulated
882	ENSG00000145331	TRMT10A	protein_coding	-1.2	2.77	0.00168	0.0137	Down-regulated
883	ENSG00000218416		processed_transcript	-1.64	3.21	0.00167	0.0137	Down-regulated
884	ENSG00000254682		antisense	-1.45	1.86	0.00169	0.0138	Down-regulated
885	ENSG00000085552	IGSF9	protein_coding	-1.48	3.73	0.00169	0.0138	Down-regulated
886	ENSG00000183688	RFLNB	protein_coding	1.48	1.27	0.00171	0.0139	Up-regulated
887	ENSG00000269559		antisense	-2.28	-0.39	0.00171	0.0139	Down-regulated
888	ENSG00000172164	SNTB1	protein_coding	-1.1	2.74	0.0017	0.0139	Down-regulated
889	ENSG00000168421	RHOH	protein_coding	-2.68	-1.83	0.0017	0.0139	Down-regulated
890	ENSG00000185567	AHNAK2	protein_coding	-1.13	8.16	0.0017	0.0139	Down-regulated
891	ENSG00000174007	CEP19	protein_coding	1.54	0.238	0.00173	0.014	Up-regulated
892	ENSG00000132970	WASF3	protein_coding	1.09	1.37	0.00172	0.014	Up-regulated
893	ENSG00000177337	DLGAP1-AS1	antisense	-1.22	1.56	0.00172	0.014	Down-regulated
894	ENSG00000129173	E2F8	protein_coding	-1.25	2.21	0.00173	0.014	Down-regulated
895	ENSG00000204936	CD177	protein_coding	-1.49	1.48	0.00175	0.0141	Down-regulated
896	ENSG00000185905	C16orf54	protein_coding	-1.02	3.94	0.00175	0.0141	Down-regulated
897	ENSG00000279692		TEC	-2.17	1.3	0.00177	0.0143	Down-regulated
898	ENSG00000162894	FCMR	protein_coding	-2.24	-0.614	0.00178	0.0143	Down-regulated
899	ENSG00000171033	PKIA	protein_coding	1.18	1.85	0.0018	0.0144	Up-regulated
900	ENSG00000200785	SNORD8	snoRNA	1.51	1.8	0.00179	0.0144	Up-regulated
901	ENSG00000261351		antisense	-1.25	0.522	0.00181	0.0145	Down-regulated
902	ENSG00000116771	AGMAT	protein_coding	-1.34	1.05	0.00181	0.0145	Down-regulated
903	ENSG00000186470	BTN3A2	protein_coding	-1.11	2.63	0.00181	0.0145	Down-regulated
904	ENSG00000251141		antisense	-1.98	-0.739	0.00182	0.0146	Down-regulated
905	ENSG00000204618	RNF39	protein_coding	-1.02	2.85	0.00183	0.0146	Down-regulated
906	ENSG00000135960	EDAR	protein_coding	-1.65	0.208	0.00185	0.0147	Down-regulated
907	ENSG00000089723	OTUB2	protein_coding	-1.46	1.68	0.00184	0.0147	Down-regulated
908	ENSG00000133019	CHRM3	protein_coding	-1.4	2.41	0.00185	0.0147	Down-regulated
909	ENSG00000237883	DGUOK-AS1	antisense	-1.31	1.65	0.00187	0.0148	Down-regulated
910	ENSG00000179031		processed_pseudogene	-2.49	-2.34	0.00187	0.0148	Down-regulated
911	ENSG00000283599		protein_coding	2.2	-0.607	0.00187	0.0149	Up-regulated
912	ENSG00000122641	INHBA	protein_coding	-3.58	2.16	0.00189	0.015	Down-regulated
913	ENSG00000151490	PTPRO	protein_coding	-2.88	-1.68	0.00189	0.015	Down-regulated
914	ENSG00000142677	IL22RA1	protein_coding	-3.5	0.848	0.00191	0.0151	Down-regulated
915	ENSG00000229689		transcribed_unprocessed_pseudogene	-1.03	0.9	0.00192	0.0152	Down-regulated
916	ENSG00000237628	MTCO2P19	processed_pseudogene	-1.58	0.621	0.00196	0.0154	Down-regulated
917	ENSG00000183690	EFHC2	protein_coding	-1.47	1.18	0.00196	0.0154	Down-regulated
918	ENSG00000124613	ZNF391	protein_coding	-1.67	0.27	0.00197	0.0155	Down-regulated
919	ENSG00000258584	FAM181A-AS1	antisense	-2.48	-0.589	0.00198	0.0155	Down-regulated
920	ENSG00000115165	CYTIP	protein_coding	-1.67	-1.17	0.00196	0.0155	Down-regulated
921	ENSG00000006625	GGCT	protein_coding	-1.03	6.56	0.00197	0.0155	Down-regulated
922	ENSG00000264229	RNU4ATAC	snRNA	1.18	9.11	0.002	0.0156	Up-regulated
923	ENSG00000230987		processed_pseudogene	-1.92	0.669	0.00201	0.0157	Down-regulated
924	ENSG00000159433	STARD9	protein_coding	1.8	0.724	0.002	0.0157	Up-regulated
925	ENSG00000198759	EGFL6	protein_coding	-2.04	-0.62	0.00201	0.0157	Down-regulated
926	ENSG00000242829	RPS26P21	processed_pseudogene	-2.57	-2.03	0.00201	0.0157	Down-regulated
927	ENSG00000154556	SORBS2	protein_coding	-1.3	4.61	0.00201	0.0157	Down-regulated
928	ENSG00000199094	MIR30C2	miRNA	2.18	0.185	0.00203	0.0158	Up-regulated
929	ENSG00000101278	RPS10P5	processed_pseudogene	-2.17	-0.901	0.00203	0.0158	Down-regulated
930	ENSG00000094963	FMO2	protein_coding	-2.63	-0.94	0.00203	0.0158	Down-regulated
931	ENSG00000174370	C11orf45	protein_coding	-2.5	0.366	0.00205	0.016	Down-regulated
932	ENSG00000188266	HYKK	protein_coding	1.21	2.12	0.00207	0.0161	Up-regulated
933	ENSG00000178685	PARP10	protein_coding	-1.23	0.957	0.00209	0.0162	Down-regulated
934	ENSG00000135472	FAIM2	protein_coding	-1.94	-0.726	0.00209	0.0162	Down-regulated
935	ENSG00000143479	DYRK3	protein_coding	1.78	0.14	0.0021	0.0163	Up-regulated
936	ENSG00000176040	TMPRSS7	protein_coding	-2.17	-0.846	0.00211	0.0163	Down-regulated
937	ENSG00000248474		lincRNA	-2.55	-2.36	0.0021	0.0163	Down-regulated
938	ENSG00000253944		antisense	2.56	-2.2	0.00213	0.0164	Up-regulated
939	ENSG00000186104	CYP2R1	protein_coding	-1.01	2.06	0.00213	0.0164	Down-regulated
940	ENSG00000166025	AMOTL1	protein_coding	-1.34	4.76	0.00212	0.0164	Down-regulated
941	ENSG00000163491	NEK10	protein_coding	1.69	0.849	0.00214	0.0165	Up-regulated
942	ENSG00000150636	CCDC102B	protein_coding	-1.06	2.66	0.00216	0.0166	Down-regulated
943	ENSG00000267194		lincRNA	-2.17	0.559	0.00217	0.0167	Down-regulated
944	ENSG00000170961	HAS2	protein_coding	-1.18	4.57	0.00217	0.0167	Down-regulated
945	ENSG00000240098	RN7SL351P	misc_RNA	1.74	-0.43	0.00219	0.0168	Up-regulated
946	ENSG00000270571		antisense	1.22	0.93	0.0022	0.0168	Up-regulated
947	ENSG00000272468		lincRNA	1.33	2.35	0.00223	0.017	Up-regulated
948	ENSG00000186517	ARHGAP30	protein_coding	-1.53	2.59	0.00222	0.017	Down-regulated
949	ENSG00000226465		antisense	-1.33	0.493	0.00225	0.0171	Down-regulated
950	ENSG00000241472	PTPRG-AS1	processed_transcript	1.52	0.546	0.00227	0.0173	Up-regulated
951	ENSG00000280047		TEC	1.37	0.779	0.0023	0.0174	Up-regulated
952	ENSG00000169184	MN1	protein_coding	-1.69	2.53	0.0023	0.0174	Down-regulated
953	ENSG00000108448	TRIM16L	protein_coding	-1.1	2.19	0.00229	0.0174	Down-regulated
954	ENSG00000074047	GLI2	protein_coding	-2.49	1.55	0.00232	0.0176	Down-regulated
955	ENSG00000277013		lincRNA	-3.51	2.29	0.00234	0.0177	Down-regulated
956	ENSG00000133328	HRASLS2	protein_coding	-2.73	-0.586	0.00235	0.0177	Down-regulated
957	ENSG00000223685	LINC00571	lincRNA	1.1	1.63	0.00235	0.0177	Up-regulated
958	ENSG00000228775	WEE2-AS1	antisense	-1.66	0.955	0.00238	0.0179	Down-regulated
959	ENSG00000135324	MRAP2	protein_coding	-1.94	1.02	0.00238	0.0179	Down-regulated
960	ENSG00000278997		TEC	1.79	0.459	0.0024	0.018	Up-regulated
961	ENSG00000172878	METAP1D	protein_coding	-1.23	1.43	0.00239	0.018	Down-regulated
962	ENSG00000224186	C5orf66	antisense	-1.66	1.18	0.00245	0.0183	Down-regulated
963	ENSG00000260600		sense_intronic	-1.26	0.872	0.00244	0.0183	Down-regulated
964	ENSG00000196405	EVL	protein_coding	-2.01	-1.1	0.00244	0.0183	Down-regulated
965	ENSG00000124479	NDP	protein_coding	-1.97	-2.54	0.00244	0.0183	Down-regulated
966	ENSG00000172020	GAP43	protein_coding	-1.5	0.603	0.00245	0.0184	Down-regulated
967	ENSG00000242732	RGAG4	protein_coding	1.69	0.897	0.00246	0.0184	Up-regulated
968	ENSG00000220472		processed_pseudogene	-2.49	-1.44	0.00247	0.0184	Down-regulated
969	ENSG00000253669		lincRNA	-3.08	0.357	0.00248	0.0185	Down-regulated
970	ENSG00000158555	GDPD5	protein_coding	1.17	1.5	0.00248	0.0185	Up-regulated
971	ENSG00000148053	NTRK2	protein_coding	-1.56	4.14	0.00248	0.0185	Down-regulated
972	ENSG00000254369	HOXA-AS3	antisense	-1.32	0.44	0.00252	0.0187	Down-regulated
973	ENSG00000107018	RLN1	protein_coding	2.65	-3.14	0.00252	0.0187	Up-regulated
974	ENSG00000227070		antisense	-2.62	-1.59	0.00255	0.0189	Down-regulated
975	ENSG00000095587	TLL2	protein_coding	2.27	-1.01	0.00257	0.019	Up-regulated
976	ENSG00000234800	PCMTD1P3	processed_pseudogene	-1.02	1.3	0.00257	0.019	Down-regulated
977	ENSG00000271420		lincRNA	-2.39	-0.00369	0.00258	0.0191	Down-regulated
978	ENSG00000013297	CLDN11	protein_coding	1.14	0.785	0.00259	0.0191	Up-regulated
979	ENSG00000127920	GNG11	protein_coding	-2.23	-1.11	0.0026	0.0191	Down-regulated
980	ENSG00000112293	GPLD1	protein_coding	-1.07	2.15	0.00258	0.0191	Down-regulated
981	ENSG00000232818	RPS2P32	processed_pseudogene	-1.36	0.962	0.00261	0.0192	Down-regulated
982	ENSG00000213719	CLIC1	protein_coding	-1.22	2.43	0.00263	0.0193	Down-regulated
983	ENSG00000196110	ZNF699	protein_coding	1.05	1.17	0.00266	0.0195	Up-regulated
984	ENSG00000258738		antisense	-1.05	2.09	0.00266	0.0195	Down-regulated
985	ENSG00000245552		antisense	-1.9	0.312	0.00269	0.0196	Down-regulated
986	ENSG00000255471		antisense	1.38	1.2	0.00268	0.0196	Up-regulated
987	ENSG00000158792	SPATA2L	protein_coding	1.29	0.699	0.00271	0.0197	Up-regulated
988	ENSG00000184785	SMIM10	protein_coding	-1.22	1.71	0.00271	0.0197	Down-regulated
989	ENSG00000244677	RN7SL706P	misc_RNA	-2	-3.25	0.00269	0.0197	Down-regulated
990	ENSG00000273729		antisense	-1.61	0.289	0.00273	0.0198	Down-regulated
991	ENSG00000274220		lincRNA	-2.1	-0.0961	0.00272	0.0198	Down-regulated
992	ENSG00000249574		lincRNA	-2.56	-1.05	0.00274	0.0199	Down-regulated
993	ENSG00000276600	RAB7B	protein_coding	-1.98	1.84	0.00277	0.0201	Down-regulated
994	ENSG00000233423		lincRNA	-2.55	-2.84	0.00279	0.0202	Down-regulated
995	ENSG00000156970	BUB1B	protein_coding	-1.01	4.1	0.00278	0.0202	Down-regulated
996	ENSG00000143382	ADAMTSL4	protein_coding	-1.7	-0.153	0.00282	0.0204	Down-regulated
997	ENSG00000235770	LINC00607	lincRNA	-1.8	-0.689	0.00284	0.0205	Down-regulated
998	ENSG00000229717		antisense	2.06	-1.67	0.00285	0.0205	Up-regulated
999	ENSG00000258692	SALL4P7	transcribed_processed_pseudogene	2.17	-1.73	0.00287	0.0206	Up-regulated
1000	ENSG00000223345	HIST2H2BA	transcribed_unprocessed_pseudogene	2.46	-1.5	0.00286	0.0206	Up-regulated
1000	ENSG00000167656	LY6D	protein_coding	-1.29	9.64	0.00287	0.0206	Down-regulated
1000	ENSG00000167895	TMC8	protein_coding	-1.78	0.339	0.00289	0.0207	Down-regulated
1000	ENSG00000176092	AIM1L	protein_coding	-1.51	3.71	0.00289	0.0207	Down-regulated
1000	ENSG00000141527	CARD14	protein_coding	-2.52	0.834	0.0029	0.0208	Down-regulated
1000	ENSG00000255571	MIR9-3HG	lincRNA	-3.04	-0.991	0.0029	0.0208	Down-regulated
1010	ENSG00000231672	DIRC3	protein_coding	-2.82	-1.81	0.00292	0.0209	Down-regulated
1010	ENSG00000277715		antisense	-1.43	0.884	0.00295	0.0211	Down-regulated
1010	ENSG00000007171	NOS2	protein_coding	-1.64	0.779	0.00296	0.0211	Down-regulated
1010	ENSG00000110777	POU2AF1	protein_coding	-1.3	1.63	0.00295	0.0211	Down-regulated
1010	ENSG00000129451	KLK10	protein_coding	-1.55	7.43	0.00296	0.0211	Down-regulated
1010	ENSG00000162040	HS3ST6	protein_coding	-3.03	0.00965	0.00297	0.0212	Down-regulated
1010	ENSG00000277118		misc_RNA	1.62	0.26	0.00302	0.0214	Up-regulated
1010	ENSG00000272851		antisense	1.85	-0.0452	0.00301	0.0214	Up-regulated
1010	ENSG00000164236	ANKRD33B	protein_coding	-1.62	1.5	0.00301	0.0214	Down-regulated
1020	ENSG00000118322	ATP10B	protein_coding	-1.65	2.01	0.00301	0.0214	Down-regulated
1020	ENSG00000057149	SERPINB3	protein_coding	-2.23	7.5	0.00304	0.0215	Down-regulated
1020	ENSG00000274139		sense_intronic	-3.5	-1.69	0.00304	0.0216	Down-regulated
1020	ENSG00000196659	TTC30B	protein_coding	-1.02	1.88	0.00309	0.0218	Down-regulated
1020	ENSG00000205583	STAG3L1	transcribed_unprocessed_pseudogene	1.35	1.25	0.00309	0.0218	Up-regulated
1020	ENSG00000163064	EN1	protein_coding	-1.78	3.57	0.00309	0.0218	Down-regulated
1020	ENSG00000173227	SYT12	protein_coding	-1.4	0.677	0.00314	0.022	Down-regulated
1020	ENSG00000134802	SLC43A3	protein_coding	-1.6	2.3	0.00314	0.022	Down-regulated
1020	ENSG00000168852	TPTE2P5	transcribed_unprocessed_pseudogene	2.01	-0.445	0.00314	0.0221	Up-regulated
1020	ENSG00000152503	TRIM36	protein_coding	2.05	-0.539	0.00314	0.0221	Up-regulated
1020	ENSG00000131018	SYNE1	protein_coding	-1.54	1.62	0.00318	0.0223	Down-regulated
1030	ENSG00000240541	TM4SF1-AS1	antisense	-2.04	0.128	0.00326	0.0227	Down-regulated
1030	ENSG00000261616		antisense	2.02	-0.904	0.00326	0.0227	Up-regulated
1030	ENSG00000129467	ADCY4	protein_coding	2.15	-1.25	0.00325	0.0227	Up-regulated
1030	ENSG00000279491		TEC	-1.27	0.903	0.00327	0.0228	Down-regulated
1030	ENSG00000258646		antisense	1.79	-0.734	0.0033	0.023	Up-regulated
1030	ENSG00000167767	KRT80	protein_coding	-1.99	4.19	0.00332	0.023	Down-regulated
1030	ENSG00000170324	FRMPD2	protein_coding	-1.97	-3.18	0.00333	0.0231	Down-regulated
1030	ENSG00000165046	LETM2	protein_coding	-1.7	2.37	0.00335	0.0232	Down-regulated
1030	ENSG00000245080	MIR3150B	antisense	-2.36	-3.19	0.00336	0.0232	Down-regulated
1040	ENSG00000256940		antisense	-2.01	3.14	0.00337	0.0233	Down-regulated
1040	ENSG00000260060		antisense	1.34	-0.0279	0.00341	0.0234	Up-regulated
1040	ENSG00000132837	DMGDH	protein_coding	2.23	-1.7	0.00339	0.0234	Up-regulated
1040	ENSG00000103534	TMC5	protein_coding	-1.39	4.14	0.0034	0.0234	Down-regulated
1040	ENSG00000214773		sense_intronic	1.25	0.212	0.00346	0.0237	Up-regulated
1040	ENSG00000133985	TTC9	protein_coding	-1.15	4.01	0.00346	0.0237	Down-regulated
1040	ENSG00000229267		antisense	-1.48	0.412	0.00347	0.0238	Down-regulated
1040	ENSG00000283415		lincRNA	-2.01	0.314	0.00348	0.0238	Down-regulated
1040	ENSG00000134627	PIWIL4	protein_coding	1.02	2.67	0.00348	0.0238	Up-regulated
1040	ENSG00000201608	RNU4-42P	snRNA	-2.84	-0.84	0.0035	0.0239	Down-regulated
1040	ENSG00000118242	MREG	protein_coding	-1.82	3.29	0.0035	0.0239	Down-regulated
1050	ENSG00000086159	AQP6	protein_coding	-1.53	1.4	0.00352	0.024	Down-regulated
1050	ENSG00000279118		TEC	1.01	1.07	0.00352	0.024	Up-regulated
1050	ENSG00000154678	PDE1C	protein_coding	-2.82	-1.78	0.00353	0.024	Down-regulated
1050	ENSG00000181409	AATK	protein_coding	-1.51	0.618	0.00358	0.0243	Down-regulated
1050	ENSG00000234456	MAGI2-AS3	processed_transcript	-2.31	-1.14	0.00361	0.0245	Down-regulated
1050	ENSG00000269097	TPRG1LP1	processed_pseudogene	-1.86	-3.33	0.00362	0.0245	Down-regulated
1050	ENSG00000196890	HIST3H2BB	protein_coding	1.7	0.454	0.00363	0.0246	Up-regulated
1050	ENSG00000274010		processed_pseudogene	1.46	-0.0934	0.00368	0.0248	Up-regulated
1050	ENSG00000257017	HP	protein_coding	-1.84	-0.0762	0.00368	0.0248	Down-regulated
1060	ENSG00000255045		antisense	-2.15	-0.218	0.00369	0.0248	Down-regulated
1060	ENSG00000026103	FAS	protein_coding	-1.26	1.76	0.00367	0.0248	Down-regulated
1060	ENSG00000255428		sense_intronic	-2.2	-2.16	0.00369	0.0248	Down-regulated
1060	ENSG00000105270	CLIP3	protein_coding	1.4	1.09	0.00371	0.0249	Up-regulated
1060	ENSG00000260193		lincRNA	-2.39	-0.258	0.00372	0.0249	Down-regulated
1060	ENSG00000156113	KCNMA1	protein_coding	1.27	0.717	0.00372	0.0249	Up-regulated
1060	ENSG00000147697	GSDMC	protein_coding	-2.67	2.96	0.00374	0.025	Down-regulated
1060	ENSG00000174500	GCSAM	protein_coding	-1.47	0.0231	0.0038	0.0253	Down-regulated
1060	ENSG00000222041	CYTOR	lincRNA	-1.5	3.6	0.0038	0.0253	Down-regulated
1060	ENSG00000237753		lincRNA	-1.33	0.587	0.00384	0.0255	Down-regulated
1060	ENSG00000058866	DGKG	protein_coding	-2.35	-0.902	0.00383	0.0255	Down-regulated
1070	ENSG00000185710	SMG1P4	transcribed_unprocessed_pseudogene	2.06	-2.19	0.00386	0.0256	Up-regulated
1070	ENSG00000151062	CACNA2D4	protein_coding	-1.84	-0.731	0.00385	0.0256	Down-regulated
1070	ENSG00000102024	PLS3	protein_coding	-1.1	5.77	0.00385	0.0256	Down-regulated
1070	ENSG00000143365	RORC	protein_coding	-1.98	-0.973	0.00388	0.0257	Down-regulated
1070	ENSG00000159450	TCHH	protein_coding	-1.17	1.59	0.00388	0.0257	Down-regulated
1070	ENSG00000169248	CXCL11	protein_coding	-2.73	0.00382	0.0039	0.0258	Down-regulated
1070	ENSG00000259439	LINC01833	lincRNA	-2.64	-2.43	0.0039	0.0258	Down-regulated
1070	ENSG00000272821		antisense	-1.38	2.79	0.00389	0.0258	Down-regulated
1070	ENSG00000279434		TEC	1.43	0.329	0.00397	0.0262	Up-regulated
1080	ENSG00000173930	SLCO4C1	protein_coding	-1.39	1.13	0.004	0.0263	Down-regulated
1080	ENSG00000009950	MLXIPL	protein_coding	1.05	0.985	0.00402	0.0264	Up-regulated
1080	ENSG00000132932	ATP8A2	protein_coding	-1.89	-1.2	0.00405	0.0266	Down-regulated
1080	ENSG00000212232	SNORD17	snoRNA	1.22	1.11	0.00408	0.0267	Up-regulated
1080	ENSG00000257512		transcribed_processed_pseudogene	-1.58	0.452	0.00411	0.0268	Down-regulated
1080	ENSG00000181938	GINS3	protein_coding	-1.42	3.05	0.00412	0.0268	Down-regulated
1080	ENSG00000275874	PICSAR	lincRNA	-2.59	1.55	0.00415	0.027	Down-regulated
1080	ENSG00000153292	ADGRF1	protein_coding	-1.43	4.49	0.00414	0.027	Down-regulated
1080	ENSG00000224667		processed_pseudogene	-2.1	-1.23	0.0042	0.0272	Down-regulated
1080	ENSG00000166321	NUDT13	protein_coding	-2.38	-0.857	0.0042	0.0272	Down-regulated
1080	ENSG00000177614	PGBD5	protein_coding	2.02	-1.33	0.00424	0.0274	Up-regulated
1090	ENSG00000267296	CEBPA-AS1	antisense	-1.64	0.321	0.00428	0.0276	Down-regulated
1090	ENSG00000236318		lincRNA	1.43	0.469	0.00427	0.0276	Up-regulated
1090	ENSG00000235726		processed_transcript	-2.42	-0.51	0.00432	0.0279	Down-regulated
1090	ENSG00000122861	PLAU	protein_coding	-1.03	5.74	0.00432	0.0279	Down-regulated
1090	ENSG00000197953	AADACL2	protein_coding	-2.46	0.613	0.00435	0.028	Down-regulated
1090	ENSG00000260196		antisense	-1.37	0.783	0.00436	0.0281	Down-regulated
1090	ENSG00000199845	RNA5SP375	rRNA	2.65	-3.07	0.00438	0.0281	Up-regulated
1090	ENSG00000145386	CCNA2	protein_coding	-1.33	3.81	0.00438	0.0281	Down-regulated
1090	ENSG00000273059		lincRNA	1.45	0.111	0.0044	0.0282	Up-regulated
1100	ENSG00000260361		sense_intronic	-1.35	0.34	0.0044	0.0282	Down-regulated
1100	ENSG00000241612		processed_pseudogene	-1.33	1.09	0.00441	0.0282	Down-regulated
1100	ENSG00000257894		lincRNA	1.08	1	0.0044	0.0282	Up-regulated
1100	ENSG00000143858	SYT2	protein_coding	-2.06	-1.4	0.00442	0.0282	Down-regulated
1100	ENSG00000226329		unprocessed_pseudogene	2.59	-2.04	0.0044	0.0282	Up-regulated
1100	ENSG00000188738	FSIP2	protein_coding	-1.32	2.72	0.0044	0.0282	Down-regulated
1100	ENSG00000121552	CSTA	protein_coding	-2.01	8.92	0.0044	0.0282	Down-regulated
1100	ENSG00000258837		antisense	-1.73	-0.199	0.00447	0.0285	Down-regulated
1100	ENSG00000204420	C6orf25	protein_coding	-3.1	-0.782	0.00447	0.0285	Down-regulated
1100	ENSG00000249740	OSMR-AS1	lincRNA	-1.01	2.16	0.0045	0.0287	Down-regulated
1100	ENSG00000215244		lincRNA	2.35	-1.28	0.00455	0.0289	Up-regulated
1110	ENSG00000170477	KRT4	protein_coding	-1.52	11.4	0.00455	0.0289	Down-regulated
1110	ENSG00000278954		TEC	-2.82	-2.22	0.00458	0.029	Down-regulated
1110	ENSG00000154319	FAM167A	protein_coding	-3.72	0.463	0.00461	0.0291	Down-regulated
1110	ENSG00000228109	MELTF-AS1	antisense	-1.13	1.35	0.00462	0.0291	Down-regulated
1110	ENSG00000239911	PRKAG2-AS1	antisense	-1.18	1.33	0.00461	0.0291	Down-regulated
1110	ENSG00000154227	CERS3	protein_coding	-2.06	3.7	0.00462	0.0291	Down-regulated
1110	ENSG00000104313	EYA1	protein_coding	-1.07	2.04	0.00468	0.0294	Down-regulated
1110	ENSG00000235098	ANKRD65	protein_coding	-1.08	4.34	0.00473	0.0297	Down-regulated
1110	ENSG00000272715		lincRNA	-2.65	-1.82	0.00476	0.0299	Down-regulated
1120	ENSG00000135697	BCO1	protein_coding	-2.47	-2.09	0.00476	0.0299	Down-regulated
1120	ENSG00000164304	CAGE1	protein_coding	-1.74	0.452	0.0048	0.03	Down-regulated
1120	ENSG00000224689	ZNF812P	protein_coding	-1.84	-0.7	0.0048	0.03	Down-regulated
1120	ENSG00000204856	FAM216A	protein_coding	-1.66	1.84	0.00481	0.03	Down-regulated
1120	ENSG00000271816		processed_transcript	1.29	0.125	0.00482	0.0301	Up-regulated
1120	ENSG00000162676	GFI1	protein_coding	-1.51	0.911	0.00484	0.0302	Down-regulated
1120	ENSG00000207508	RNU6-1237P	snRNA	1.53	-0.0377	0.00488	0.0304	Up-regulated
1120	ENSG00000260769		lincRNA	2.07	-2.88	0.00488	0.0304	Up-regulated
1120	ENSG00000238005		lincRNA	-1.48	0.342	0.00491	0.0305	Down-regulated
1120	ENSG00000116882	HAO2	protein_coding	2.39	-2.61	0.00494	0.0306	Up-regulated
1120	ENSG00000137878	GCOM1	protein_coding	-2.34	-1.91	0.00493	0.0306	Down-regulated
1130	ENSG00000019186	CYP24A1	protein_coding	-2.51	-0.553	0.00495	0.0307	Down-regulated
1130	ENSG00000182791	CCDC87	protein_coding	2	-1.17	0.00497	0.0307	Up-regulated
1130	ENSG00000264840	RN7SL404P	misc_RNA	2.38	-2.87	0.00497	0.0307	Up-regulated
1130	ENSG00000168496	FEN1	protein_coding	-1.12	5.25	0.00496	0.0307	Down-regulated
1130	ENSG00000124103	FAM209A	protein_coding	1.51	-0.446	0.00501	0.0309	Up-regulated
1130	ENSG00000236296	GUSBP5	transcribed_processed_pseudogene	-1.72	-0.837	0.00502	0.031	Down-regulated
1130	ENSG00000173269	MMRN2	protein_coding	-2.27	-0.092	0.00508	0.0313	Down-regulated
1130	ENSG00000251580		lincRNA	-1.4	1.31	0.00512	0.0314	Down-regulated
1130	ENSG00000127129	EDN2	protein_coding	-2.72	-2.34	0.0051	0.0314	Down-regulated
1140	ENSG00000211448	DIO2	protein_coding	-2.72	0.628	0.00514	0.0315	Down-regulated
1140	ENSG00000247844	CCAT1	lincRNA	-2.95	0.644	0.00514	0.0315	Down-regulated
1140	ENSG00000105649	RAB3A	protein_coding	1.42	-0.0437	0.00516	0.0316	Up-regulated
1140	ENSG00000153923	CLCA3P	transcribed_unprocessed_pseudogene	-2.67	-0.459	0.00515	0.0316	Down-regulated
1140	ENSG00000223808		lincRNA	-2.32	-2.53	0.00516	0.0316	Down-regulated
1140	ENSG00000168916	ZNF608	protein_coding	-1.02	3.02	0.00519	0.0317	Down-regulated
1140	ENSG00000234465	PINLYP	protein_coding	-1.26	2.45	0.00525	0.0319	Down-regulated
1140	ENSG00000168427	KLHL30	protein_coding	-2.38	-1.13	0.0053	0.0322	Down-regulated
1140	ENSG00000277900		misc_RNA	-2.06	-2.35	0.00533	0.0323	Down-regulated
1140	ENSG00000146859	TMEM140	protein_coding	-2.28	-1.99	0.00536	0.0326	Down-regulated
1140	ENSG00000077713	SLC25A43	protein_coding	-1.16	2.31	0.00538	0.0326	Down-regulated
1150	ENSG00000110104	CCDC86	protein_coding	-1.25	4.19	0.00538	0.0326	Down-regulated
1150	ENSG00000274080		sense_intronic	1.81	-0.0112	0.00542	0.0327	Up-regulated
1150	ENSG00000159958	TNFRSF13C	protein_coding	-1.75	0.753	0.00543	0.0327	Down-regulated
1150	ENSG00000267383		antisense	-1.95	-1.31	0.00542	0.0327	Down-regulated
1150	ENSG00000233930	KRTAP5-AS1	antisense	-2.5	-1.74	0.00541	0.0327	Down-regulated
1150	ENSG00000163364	LINC01116	lincRNA	-1.08	2.21	0.0054	0.0327	Down-regulated
1150	ENSG00000266904		lincRNA	1.03	1.02	0.00545	0.0328	Up-regulated
1150	ENSG00000080986	NDC80	protein_coding	-1.22	3.76	0.00548	0.033	Down-regulated
1150	ENSG00000102349	KLF8	protein_coding	-1.06	4.23	0.00554	0.0332	Down-regulated
1160	ENSG00000132518	GUCY2D	protein_coding	-2.15	-1.91	0.00558	0.0334	Down-regulated
1160	ENSG00000235652		antisense	1.15	1.57	0.0057	0.0341	Up-regulated
1160	ENSG00000201852	RNU6-702P	snRNA	1.79	-0.805	0.00577	0.0344	Up-regulated
1160	ENSG00000266903		antisense	-2.09	-1.27	0.0058	0.0345	Down-regulated
1160	ENSG00000158486	DNAH3	protein_coding	-1.5	0.283	0.00583	0.0346	Down-regulated
1160	ENSG00000278746	RN7SL660P	misc_RNA	-2.38	-2.3	0.00586	0.0348	Down-regulated
1160	ENSG00000144935	TRPC1	protein_coding	1.84	-1.04	0.00589	0.0349	Up-regulated
1160	ENSG00000157601	MX1	protein_coding	-2.62	-0.432	0.0059	0.0349	Down-regulated
1160	ENSG00000163155	LYSMD1	protein_coding	-1.16	1.09	0.0059	0.0349	Down-regulated
1160	ENSG00000281162	LINC01127	lincRNA	-2.35	-2.15	0.0059	0.0349	Down-regulated
1160	ENSG00000114646	CSPG5	protein_coding	1	1.48	0.00588	0.0349	Up-regulated
1170	ENSG00000101335	MYL9	protein_coding	1.11	1.09	0.00589	0.0349	Up-regulated
1170	ENSG00000112559	MDFI	protein_coding	-1.37	1.89	0.006	0.0353	Down-regulated
1170	ENSG00000111206	FOXM1	protein_coding	-1.44	3.8	0.00599	0.0353	Down-regulated
1170	ENSG00000139714	MORN3	protein_coding	-1.1	1.18	0.00602	0.0354	Down-regulated
1170	ENSG00000230162	CT45A11P	unprocessed_pseudogene	2.36	-2.4	0.00605	0.0355	Up-regulated
1170	ENSG00000275512		lincRNA	-2.66	-2.19	0.00607	0.0356	Down-regulated
1170	ENSG00000222650	RNU2-70P	snRNA	1.6	-0.386	0.00613	0.0359	Up-regulated
1170	ENSG00000169554	ZEB2	protein_coding	-2	-1.81	0.00613	0.0359	Down-regulated
1170	ENSG00000113600	C9	protein_coding	-2.65	-2.44	0.00616	0.036	Down-regulated
1180	ENSG00000143248	RGS5	protein_coding	1.09	0.34	0.00619	0.0361	Up-regulated
1180	ENSG00000225933		processed_pseudogene	-2.42	-1.59	0.00617	0.0361	Down-regulated
1180	ENSG00000198846	TOX	protein_coding	-2.06	-0.651	0.0062	0.0362	Down-regulated
1180	ENSG00000273893		sense_intronic	1.26	0.433	0.00621	0.0362	Up-regulated
1180	ENSG00000165621	OXGR1	protein_coding	-1.71	-1.87	0.00622	0.0363	Down-regulated
1180	ENSG00000240376		processed_pseudogene	-1.01	0.999	0.00624	0.0363	Down-regulated
1180	ENSG00000143631	FLG	protein_coding	-2.48	4.38	0.00625	0.0364	Down-regulated
1180	ENSG00000237298	TTN-AS1	antisense	1.52	0.306	0.00633	0.0368	Up-regulated
1180	ENSG00000136541	ERMN	protein_coding	-2.27	-1.63	0.00633	0.0368	Down-regulated
1180	ENSG00000271394		misc_RNA	2.26	-1.62	0.00637	0.0369	Up-regulated
1180	ENSG00000163739	CXCL1	protein_coding	-2.08	3.34	0.00639	0.037	Down-regulated
1190	ENSG00000274963	RN7SL600P	misc_RNA	1.05	2.13	0.00641	0.0371	Up-regulated
1190	ENSG00000188800	TMCO2	protein_coding	2.15	-3.15	0.00646	0.0373	Up-regulated
1190	ENSG00000218902	PTMAP3	processed_pseudogene	1.03	1.19	0.00648	0.0374	Up-regulated
1190	ENSG00000277734	TRAC	TR_C_gene	-2.57	-1.44	0.00654	0.0377	Down-regulated
1190	ENSG00000152380	FAM151B	protein_coding	1.14	0.427	0.00658	0.0378	Up-regulated
1190	ENSG00000130054	FAM155B	protein_coding	1.32	0.508	0.00661	0.0379	Up-regulated
1190	ENSG00000282977	PCBP2-OT1	non_coding	1.18	2.26	0.0066	0.0379	Up-regulated
1190	ENSG00000137628	DDX60	protein_coding	-1.79	5.31	0.00661	0.0379	Down-regulated
1190	ENSG00000278701		misc_RNA	2.19	-2.2	0.00667	0.0381	Up-regulated
1200	ENSG00000160654	CD3G	protein_coding	-1.33	1.19	0.00668	0.0381	Down-regulated
1200	ENSG00000155495	MAGEC1	protein_coding	-1.53	0.486	0.00672	0.0383	Down-regulated
1200	ENSG00000120659	TNFSF11	protein_coding	-1.57	-0.177	0.00672	0.0383	Down-regulated
1200	ENSG00000263232	ATP5A1P3	processed_pseudogene	2.28	-2.04	0.00672	0.0383	Up-regulated
1200	ENSG00000127252	HRASLS	protein_coding	-1.67	2.18	0.00672	0.0383	Down-regulated
1200	ENSG00000228340	MIR646HG	lincRNA	-1.56	0.386	0.00674	0.0384	Down-regulated
1200	ENSG00000165323	FAT3	protein_coding	-2.37	-1.62	0.00675	0.0384	Down-regulated
1200	ENSG00000047936	ROS1	protein_coding	-2.34	-0.634	0.00678	0.0385	Down-regulated
1200	ENSG00000256433		lincRNA	-1.7	0.538	0.00678	0.0385	Down-regulated
1200	ENSG00000171951	SCG2	protein_coding	1.31	-0.0355	0.00676	0.0385	Up-regulated
1200	ENSG00000187479	C11orf96	protein_coding	1.1	1.05	0.00677	0.0385	Up-regulated
1210	ENSG00000163331	DAPL1	protein_coding	-1.21	5.91	0.00678	0.0385	Down-regulated
1210	ENSG00000136982	DSCC1	protein_coding	-1.21	2.46	0.0068	0.0386	Down-regulated
1210	ENSG00000272711		lincRNA	-1.61	0.441	0.00684	0.0388	Down-regulated
1210	ENSG00000164867	NOS3	protein_coding	-2.5	-2.1	0.00693	0.0391	Down-regulated
1210	ENSG00000267284		lincRNA	-1.58	-0.0135	0.00695	0.0392	Down-regulated
1210	ENSG00000186207	LCE5A	protein_coding	-3.87	-0.114	0.00696	0.0392	Down-regulated
1210	ENSG00000177627	C12orf54	protein_coding	-1.57	1.87	0.00698	0.0393	Down-regulated
1210	ENSG00000256361		processed_pseudogene	1.23	0.652	0.00698	0.0393	Up-regulated
1210	ENSG00000250073		antisense	-2.15	-0.285	0.00701	0.0395	Down-regulated
1220	ENSG00000181444	ZNF467	protein_coding	-1.37	0.249	0.007	0.0395	Down-regulated
1220	ENSG00000261578		sense_overlapping	-1.23	1.87	0.00701	0.0395	Down-regulated
1220	ENSG00000227394		processed_pseudogene	1.49	-1.39	0.00709	0.0399	Up-regulated
1220	ENSG00000253846	PCDHGA10	protein_coding	-1.08	1.39	0.00711	0.0399	Down-regulated
1220	ENSG00000170006	TMEM154	protein_coding	-1.11	4.4	0.00718	0.0403	Down-regulated
1220	ENSG00000165698	SPACA9	protein_coding	-1.16	1.23	0.00723	0.0404	Down-regulated
1220	ENSG00000074416	MGLL	protein_coding	-1.72	4.62	0.00723	0.0404	Down-regulated
1220	ENSG00000222017		antisense	-1.24	0.1	0.00728	0.0406	Down-regulated
1220	ENSG00000274712		lincRNA	-1.26	0.304	0.00729	0.0406	Down-regulated
1220	ENSG00000176659	C20orf197	lincRNA	-1.26	1.13	0.00727	0.0406	Down-regulated
1220	ENSG00000213213	CCDC183	protein_coding	1.52	-0.35	0.0073	0.0407	Up-regulated
1230	ENSG00000108984	MAP2K6	protein_coding	-1.21	2.75	0.00735	0.0408	Down-regulated
1230	ENSG00000196167	COLCA1	antisense	-1.12	3.22	0.00734	0.0408	Down-regulated
1230	ENSG00000165949	IFI27	protein_coding	-1.64	6.56	0.00732	0.0408	Down-regulated
1230	ENSG00000234187	AIMP1P1	processed_pseudogene	1.07	1.65	0.00737	0.0409	Up-regulated
1230	ENSG00000165644	COMTD1	protein_coding	-1.31	3.25	0.00741	0.0411	Down-regulated
1230	ENSG00000125319	C17orf53	protein_coding	-1.56	0.476	0.00744	0.0412	Down-regulated
1230	ENSG00000144820	ADGRG7	protein_coding	-2.16	-0.953	0.00742	0.0412	Down-regulated
1230	ENSG00000274265		lincRNA	-1.47	-0.154	0.00746	0.0413	Down-regulated
1230	ENSG00000187498	COL4A1	protein_coding	-2.56	-0.333	0.00745	0.0413	Down-regulated
1240	ENSG00000175602	CCDC85B	protein_coding	1.16	0.851	0.00748	0.0414	Up-regulated
1240	ENSG00000280381		TEC	-1.33	1.32	0.00748	0.0414	Down-regulated
1240	ENSG00000233073		antisense	1.64	-0.673	0.00751	0.0415	Up-regulated
1240	ENSG00000138669	PRKG2	protein_coding	-1.5	0.904	0.00759	0.0418	Down-regulated
1240	ENSG00000239920		antisense	1.81	-1.75	0.00762	0.0419	Up-regulated
1240	ENSG00000256092		lincRNA	-1.27	0.782	0.00761	0.0419	Down-regulated
1240	ENSG00000242908	AADACL2-AS1	antisense	-1.57	0.0699	0.00765	0.0421	Down-regulated
1240	ENSG00000250508		lincRNA	-1.86	-1.32	0.00765	0.0421	Down-regulated
1240	ENSG00000241354		processed_pseudogene	1.14	0.62	0.00766	0.0421	Up-regulated
1240	ENSG00000051180	RAD51	protein_coding	-1.4	3.26	0.00765	0.0421	Down-regulated
1240	ENSG00000149972	CNTN5	protein_coding	-1.57	0.0119	0.0077	0.0422	Down-regulated
1250	ENSG00000279035		TEC	-1.77	-0.119	0.00771	0.0422	Down-regulated
1250	ENSG00000225354	RPL7AP52	processed_pseudogene	-2.58	-0.0802	0.00769	0.0422	Down-regulated
1250	ENSG00000267327		lincRNA	-1.79	0.319	0.0077	0.0422	Down-regulated
1250	ENSG00000241098		lincRNA	-1.94	-1.62	0.0077	0.0422	Down-regulated
1250	ENSG00000146267	FAXC	protein_coding	-1.21	0.924	0.00774	0.0424	Down-regulated
1250	ENSG00000239653	PSMD6-AS2	antisense	1.04	0.981	0.00775	0.0424	Up-regulated
1250	ENSG00000260233	SSSCA1-AS1	processed_transcript	1.11	0.668	0.00778	0.0425	Up-regulated
1250	ENSG00000134326	CMPK2	protein_coding	-2.26	-1.67	0.00785	0.0428	Down-regulated
1250	ENSG00000237172	B3GNT9	protein_coding	-1.37	2.09	0.00786	0.0428	Down-regulated
1260	ENSG00000242134	RPL5P13	processed_pseudogene	-1.61	-0.659	0.00796	0.0433	Down-regulated
1260	ENSG00000258230		transcribed_processed_pseudogene	1.69	-0.459	0.00798	0.0434	Up-regulated
1260	ENSG00000203819	HIST2H2BC	processed_pseudogene	1.71	0.0594	0.00799	0.0434	Up-regulated
1260	ENSG00000124835		antisense	-1.76	-0.581	0.00803	0.0436	Down-regulated
1260	ENSG00000229195		lincRNA	1.39	-0.536	0.00802	0.0436	Up-regulated
1260	ENSG00000243979		processed_pseudogene	1.39	0.386	0.00805	0.0437	Up-regulated
1260	ENSG00000175928	LRRN1	protein_coding	1.35	1.42	0.00807	0.0438	Up-regulated
1260	ENSG00000104432	IL7	protein_coding	-2.29	-1.56	0.00812	0.044	Down-regulated
1260	ENSG00000227038	GTF2IP7	transcribed_unprocessed_pseudogene	-1.01	1.39	0.00812	0.044	Down-regulated
1260	ENSG00000213420	GPC2	protein_coding	1.25	0.882	0.00818	0.0442	Up-regulated
1260	ENSG00000159871	LYPD5	protein_coding	-1.98	1.78	0.00819	0.0442	Down-regulated
1270	ENSG00000147027	TMEM47	protein_coding	1.86	0.854	0.00817	0.0442	Up-regulated
1270	ENSG00000105982	RNF32	protein_coding	-1.26	0.606	0.00826	0.0445	Down-regulated
1270	ENSG00000128408	RIBC2	protein_coding	-1.17	2	0.00828	0.0446	Down-regulated
1270	ENSG00000255389		antisense	2.07	-1.46	0.00837	0.045	Up-regulated
1270	ENSG00000057657	PRDM1	protein_coding	-2.36	1.62	0.00838	0.045	Down-regulated
1270	ENSG00000201896	RN7SKP153	misc_RNA	1.88	-2.67	0.00839	0.0451	Up-regulated
1270	ENSG00000249784	SCARNA22	scaRNA	1.02	3.33	0.00843	0.0452	Up-regulated
1270	ENSG00000101003	GINS1	protein_coding	-1.02	4.25	0.00844	0.0453	Down-regulated
1270	ENSG00000143228	NUF2	protein_coding	-1	4.56	0.00846	0.0454	Down-regulated
1280	ENSG00000260806		antisense	-1.49	0.368	0.0085	0.0455	Down-regulated
1280	ENSG00000091137	SLC26A4	protein_coding	2.06	-2.22	0.00849	0.0455	Up-regulated
1280	ENSG00000185340	GAS2L1	protein_coding	-1	4.04	0.0085	0.0455	Down-regulated
1280	ENSG00000224680	PLA2G12AP1	processed_pseudogene	-2.16	-1.31	0.00852	0.0456	Down-regulated
1280	ENSG00000267736	HMGB2P1	transcribed_processed_pseudogene	-2.28	-1.86	0.00851	0.0456	Down-regulated
1280	ENSG00000073712	FERMT2	protein_coding	1.08	3.99	0.00852	0.0456	Up-regulated
1280	ENSG00000204682	CASC10	protein_coding	-1.71	-0.405	0.00855	0.0457	Down-regulated
1280	ENSG00000128594	LRRC4	protein_coding	-3.58	0.0455	0.0086	0.0459	Down-regulated
1280	ENSG00000108242	CYP2C18	protein_coding	-1.36	2.66	0.00863	0.046	Down-regulated
1280	ENSG00000251059		antisense	-1.82	-0.618	0.00865	0.0461	Down-regulated
1280	ENSG00000235169	SMIM1	protein_coding	1.57	-0.448	0.00864	0.0461	Up-regulated
1290	ENSG00000279485		TEC	1.6	-0.601	0.00864	0.0461	Up-regulated
1290	ENSG00000234719	NPIPB2	protein_coding	1.6	0.145	0.00864	0.0461	Up-regulated
1290	ENSG00000179083	FAM133A	protein_coding	-2.06	1.99	0.00868	0.0462	Down-regulated
1290	ENSG00000137745	MMP13	protein_coding	-1.55	1.9	0.00882	0.0468	Down-regulated
1290	ENSG00000262966		antisense	-1.71	0.568	0.00885	0.0469	Down-regulated
1290	ENSG00000092295	TGM1	protein_coding	-3.2	1.63	0.00888	0.047	Down-regulated
1290	ENSG00000183092	BEGAIN	protein_coding	-1.82	-1.32	0.0089	0.0471	Down-regulated
1290	ENSG00000185837	CECR5-AS1	antisense	-2.16	-1.96	0.00891	0.0471	Down-regulated
1290	ENSG00000123700	KCNJ2	protein_coding	1.33	1.74	0.00892	0.0471	Up-regulated
1300	ENSG00000187800	PEAR1	protein_coding	-1.91	-0.0355	0.00894	0.0472	Down-regulated
1300	ENSG00000232505		lincRNA	2.23	-1.71	0.00897	0.0473	Up-regulated
1300	ENSG00000252615		misc_RNA	1.66	-1.27	0.00903	0.0475	Up-regulated
1300	ENSG00000235884	LINC00941	lincRNA	-1.98	0.824	0.00903	0.0475	Down-regulated
1300	ENSG00000135736	CCDC102A	protein_coding	-1.36	0.1	0.00902	0.0475	Down-regulated
1300	ENSG00000246334	PRR7-AS1	antisense	-1.29	0.296	0.00903	0.0476	Down-regulated
1300	ENSG00000255067		sense_intronic	1.74	-1.03	0.00909	0.0478	Up-regulated
1300	ENSG00000212719	C17orf51	protein_coding	1.13	1.3	0.00914	0.048	Up-regulated
1300	ENSG00000172986	GXYLT2	protein_coding	1.05	1.85	0.00917	0.0481	Up-regulated
1300	ENSG00000115590	IL1R2	protein_coding	-1.85	1.02	0.00919	0.0482	Down-regulated
1300	ENSG00000103196	CRISPLD2	protein_coding	1.51	0.452	0.00923	0.0483	Up-regulated
1310	ENSG00000264112		lincRNA	1.1	1.02	0.00924	0.0483	Up-regulated
1310	ENSG00000248008	NRAV	antisense	-1.06	1.12	0.00925	0.0484	Down-regulated
1310	ENSG00000180914	OXTR	protein_coding	-1.06	1.73	0.00929	0.0486	Down-regulated
1310	ENSG00000058085	LAMC2	protein_coding	-1.17	6.45	0.00934	0.0487	Down-regulated
1310	ENSG00000249923		antisense	-1.92	-0.825	0.00942	0.0491	Down-regulated
1310	ENSG00000252060	RNA5SP464	rRNA	1.5	-0.487	0.00946	0.0492	Up-regulated
1310	ENSG00000183171		processed_pseudogene	2.04	-2.15	0.00945	0.0492	Up-regulated
1310	ENSG00000196345	ZKSCAN7	protein_coding	1.29	0.337	0.00949	0.0493	Up-regulated
1310	ENSG00000183018	SPNS2	protein_coding	-1.39	3.68	0.00953	0.0495	Down-regulated
1320	ENSG00000166897	ELFN2	protein_coding	-1.43	1.13	0.00956	0.0496	Down-regulated
1320	ENSG00000260976	LINC01633	lincRNA	-2.11	-2.99	0.00958	0.0497	Down-regulated
1320	ENSG00000272931		lincRNA	-1.71	0.314	0.00962	0.0498	Down-regulated
1320	ENSG00000258587		processed_pseudogene	1.92	-2.34	0.00961	0.0498	Up-regulated
1320	ENSG00000269604		antisense	2.17	-2.2	0.00964	0.0499	Up-regulated
1320	ENSG00000212605	RNU1-56P	snRNA	1.58	-0.0492	0.00967	0.05	Up-regulated
1320	ENSG00000099875	MKNK2	protein_coding	0.951	7.83	1.89e-15	2.8e-12	Not significant
1320	ENSG00000140521	POLG	protein_coding	0.912	5.51	1.68e-14	1.29e-11	Not significant
1320	ENSG00000179918	SEPHS2	protein_coding	0.781	6.81	3.59e-14	2.52e-11	Not significant
1320	ENSG00000157933	SKI	protein_coding	0.964	7.3	5.58e-14	3.26e-11	Not significant
1320	ENSG00000166233	ARIH1	protein_coding	0.874	7.09	9.8e-14	5.03e-11	Not significant
1330	ENSG00000156873	PHKG2	protein_coding	0.943	5.15	1.36e-13	6.61e-11	Not significant
1330	ENSG00000120709	FAM53C	protein_coding	0.833	5.45	3e-13	1.26e-10	Not significant
1330	ENSG00000135108	FBXO21	protein_coding	0.831	6.21	3.7e-13	1.5e-10	Not significant
1330	ENSG00000137776	SLTM	protein_coding	-0.816	8.38	3.83e-13	1.52e-10	Not significant
1330	ENSG00000137073	UBAP2	protein_coding	0.819	7.09	9.44e-13	3.48e-10	Not significant
1330	ENSG00000006607	FARP2	protein_coding	0.908	5.32	9.62e-13	3.49e-10	Not significant
1330	ENSG00000154144	TBRG1	protein_coding	0.756	6.38	1.04e-12	3.73e-10	Not significant
1330	ENSG00000164574	GALNT10	protein_coding	0.998	5.34	4.85e-12	1.5e-09	Not significant
1330	ENSG00000113558	SKP1	protein_coding	0.611	7.52	5.51e-12	1.68e-09	Not significant
1340	ENSG00000169045	HNRNPH1	protein_coding	0.618	8.66	5.7e-12	1.71e-09	Not significant
1340	ENSG00000196954	CASP4	protein_coding	-0.926	5.65	6.86e-12	1.98e-09	Not significant
1340	ENSG00000125875	TBC1D20	protein_coding	0.753	6.75	8.94e-12	2.41e-09	Not significant
1340	ENSG00000113522	RAD50	protein_coding	-0.713	7.81	1.06e-11	2.78e-09	Not significant
1340	ENSG00000123989	CHPF	protein_coding	0.96	5.04	2.01e-11	4.8e-09	Not significant
1340	ENSG00000169905	TOR1AIP2	protein_coding	0.674	6.6	2.52e-11	5.75e-09	Not significant
1340	ENSG00000112308	C6orf62	protein_coding	0.581	7.02	3.75e-11	8.06e-09	Not significant
1340	ENSG00000079277	MKNK1	protein_coding	0.833	6.02	4.2e-11	8.85e-09	Not significant
1340	ENSG00000166415	WDR72	protein_coding	-0.634	6.99	4.46e-11	9.19e-09	Not significant
1340	ENSG00000178397	FAM220A	protein_coding	0.982	4.86	8.05e-11	1.57e-08	Not significant
1340	ENSG00000197111	PCBP2	protein_coding	0.528	8.35	8.57e-11	1.61e-08	Not significant
1350	ENSG00000044574	HSPA5	protein_coding	0.92	9.65	1.02e-10	1.88e-08	Not significant
1350	ENSG00000176973	FAM89B	protein_coding	0.92	5.46	1.12e-10	2.04e-08	Not significant
1350	ENSG00000070501	POLB	protein_coding	0.785	5.7	1.49e-10	2.62e-08	Not significant
1350	ENSG00000282826	FRG1CP	unprocessed_pseudogene	0.676	5.48	1.65e-10	2.85e-08	Not significant
1350	ENSG00000168066	SF1	protein_coding	0.63	8.12	1.99e-10	3.4e-08	Not significant
1350	ENSG00000125772	GPCPD1	protein_coding	0.847	6.54	2.15e-10	3.65e-08	Not significant
1350	ENSG00000114353	GNAI2	protein_coding	0.884	7.74	2.56e-10	4.24e-08	Not significant
1350	ENSG00000141543	EIF4A3	protein_coding	0.94	6.42	2.74e-10	4.51e-08	Not significant
1350	ENSG00000162413	KLHL21	protein_coding	0.934	6.5	2.93e-10	4.78e-08	Not significant
1360	ENSG00000111684	LPCAT3	protein_coding	0.926	6.42	3.22e-10	5.13e-08	Not significant
1360	ENSG00000167470	MIDN	protein_coding	0.669	8.66	3.75e-10	5.93e-08	Not significant
1360	ENSG00000167291	TBC1D16	protein_coding	0.937	4.48	4.36e-10	6.76e-08	Not significant
1360	ENSG00000117758	STX12	protein_coding	0.636	5.93	4.37e-10	6.76e-08	Not significant
1360	ENSG00000136811	ODF2	protein_coding	0.783	5.14	4.51e-10	6.82e-08	Not significant
1360	ENSG00000133704	IPO8	protein_coding	-0.78	5.58	4.72e-10	7.05e-08	Not significant
1360	ENSG00000205336	ADGRG1	protein_coding	-0.734	7.43	5.1e-10	7.56e-08	Not significant
1360	ENSG00000245532	NEAT1	lincRNA	0.974	12.2	5.31e-10	7.81e-08	Not significant
1360	ENSG00000183486	MX2	protein_coding	-0.804	5.65	6.12e-10	8.65e-08	Not significant
1360	ENSG00000130726	TRIM28	protein_coding	0.917	7.54	6.38e-10	8.95e-08	Not significant
1360	ENSG00000119004	CYP20A1	protein_coding	0.827	4.46	6.55e-10	9.13e-08	Not significant
1370	ENSG00000143367	TUFT1	protein_coding	0.95	6.14	6.67e-10	9.23e-08	Not significant
1370	ENSG00000155660	PDIA4	protein_coding	0.893	6.86	8.09e-10	1.1e-07	Not significant
1370	ENSG00000186350	RXRA	protein_coding	-0.75	7.69	8.47e-10	1.14e-07	Not significant
1370	ENSG00000099622	CIRBP	protein_coding	0.921	7.79	9.2e-10	1.23e-07	Not significant
1370	ENSG00000108395	TRIM37	protein_coding	0.716	4.64	1.17e-09	1.53e-07	Not significant
1370	ENSG00000100221	JOSD1	protein_coding	0.659	5.46	1.24e-09	1.6e-07	Not significant
1370	ENSG00000178719	GRINA	protein_coding	0.919	5.68	1.35e-09	1.69e-07	Not significant
1370	ENSG00000105699	LSR	protein_coding	0.79	7.27	1.41e-09	1.75e-07	Not significant
1370	ENSG00000185684	EP400NL	protein_coding	0.952	5.42	1.45e-09	1.79e-07	Not significant
1380	ENSG00000174720	LARP7	protein_coding	-0.792	7.45	1.87e-09	2.21e-07	Not significant
1380	ENSG00000057019	DCBLD2	protein_coding	0.835	6.31	2.46e-09	2.83e-07	Not significant
1380	ENSG00000130589	HELZ2	protein_coding	0.954	5.81	2.7e-09	3.02e-07	Not significant
1380	ENSG00000107036	RIC1	protein_coding	0.955	4.04	2.75e-09	3.06e-07	Not significant
1380	ENSG00000119720	NRDE2	protein_coding	-0.812	5.54	3.05e-09	3.32e-07	Not significant
1380	ENSG00000153561	RMND5A	protein_coding	0.692	5.38	3.31e-09	3.57e-07	Not significant
1380	ENSG00000101213	PTK6	protein_coding	-0.627	7.44	3.39e-09	3.64e-07	Not significant
1380	ENSG00000119523	ALG2	protein_coding	0.679	5.65	3.6e-09	3.85e-07	Not significant
1380	ENSG00000133318	RTN3	protein_coding	0.579	7.05	3.69e-09	3.9e-07	Not significant
1380	ENSG00000144357	UBR3	protein_coding	0.718	5.54	3.84e-09	4.03e-07	Not significant
1380	ENSG00000111412	C12orf49	protein_coding	0.808	5.63	3.92e-09	4.09e-07	Not significant
1390	ENSG00000101158	NELFCD	protein_coding	-0.684	6.15	4.52e-09	4.64e-07	Not significant
1390	ENSG00000167797	CDK2AP2	protein_coding	0.696	7.09	4.66e-09	4.76e-07	Not significant
1390	ENSG00000178035	IMPDH2	protein_coding	0.899	6.01	4.82e-09	4.87e-07	Not significant
1390	ENSG00000148730	EIF4EBP2	protein_coding	0.63	6.95	4.85e-09	4.87e-07	Not significant
1390	ENSG00000112893	MAN2A1	protein_coding	0.939	5.69	5.04e-09	5.01e-07	Not significant
1390	ENSG00000152217	SETBP1	protein_coding	-0.815	5.61	5.09e-09	5.03e-07	Not significant
1390	ENSG00000088256	GNA11	protein_coding	0.816	6.55	5.72e-09	5.63e-07	Not significant
1390	ENSG00000106443	PHF14	protein_coding	-0.78	6.89	5.78e-09	5.66e-07	Not significant
1390	ENSG00000124120	TTPAL	protein_coding	0.749	5.05	6.09e-09	5.93e-07	Not significant
1400	ENSG00000141084	RANBP10	protein_coding	0.806	4.79	6.24e-09	6.05e-07	Not significant
1400	ENSG00000188483	IER5L	protein_coding	0.846	5.73	6.69e-09	6.4e-07	Not significant
1400	ENSG00000150347	ARID5B	protein_coding	-0.963	6.82	6.69e-09	6.4e-07	Not significant
1400	ENSG00000127948	POR	protein_coding	0.819	6.7	6.93e-09	6.6e-07	Not significant
1400	ENSG00000090565	RAB11FIP3	protein_coding	0.999	4.07	7.19e-09	6.77e-07	Not significant
1400	ENSG00000153933	DGKE	protein_coding	0.846	4.74	7.25e-09	6.78e-07	Not significant
1400	ENSG00000173992	CCS	protein_coding	0.996	4.37	7.5e-09	6.95e-07	Not significant
1400	ENSG00000116731	PRDM2	protein_coding	0.833	6.59	9.14e-09	8.25e-07	Not significant
1400	ENSG00000140992	PDPK1	protein_coding	0.735	6.45	9.5e-09	8.47e-07	Not significant
1400	ENSG00000103005	USB1	protein_coding	0.857	5.52	9.65e-09	8.57e-07	Not significant
1400	ENSG00000177565	TBL1XR1	protein_coding	-0.59	7.3	9.97e-09	8.74e-07	Not significant
1410	ENSG00000111707	SUDS3	protein_coding	-0.804	6.56	1.08e-08	9.29e-07	Not significant
1410	ENSG00000141562	NARF	protein_coding	0.83	4.66	1.08e-08	9.3e-07	Not significant
1410	ENSG00000149782	PLCB3	protein_coding	0.927	6.19	1.16e-08	9.91e-07	Not significant
1410	ENSG00000168172	HOOK3	protein_coding	0.751	7.22	1.19e-08	1.01e-06	Not significant
1410	ENSG00000124193	SRSF6	protein_coding	0.729	7.92	1.2e-08	1.02e-06	Not significant
1410	ENSG00000136193	SCRN1	protein_coding	-0.825	4.77	1.21e-08	1.03e-06	Not significant
1410	ENSG00000122729	ACO1	protein_coding	0.713	5.36	1.26e-08	1.06e-06	Not significant
1410	ENSG00000104413	ESRP1	protein_coding	-0.539	6.7	1.27e-08	1.06e-06	Not significant
1410	ENSG00000149930	TAOK2	protein_coding	0.756	4.7	1.37e-08	1.14e-06	Not significant
1420	ENSG00000105983	LMBR1	protein_coding	0.634	5.24	1.46e-08	1.2e-06	Not significant
1420	ENSG00000162623	TYW3	protein_coding	-0.967	5.72	1.52e-08	1.23e-06	Not significant
1420	ENSG00000165025	SYK	protein_coding	-0.7	6	1.55e-08	1.25e-06	Not significant
1420	ENSG00000175029	CTBP2	protein_coding	-0.643	7.44	1.7e-08	1.36e-06	Not significant
1420	ENSG00000023330	ALAS1	protein_coding	0.798	4.66	1.74e-08	1.38e-06	Not significant
1420	ENSG00000274627		sense_intronic	0.914	6.25	1.78e-08	1.4e-06	Not significant
1420	ENSG00000181467	RAP2B	protein_coding	0.602	6.29	1.99e-08	1.54e-06	Not significant
1420	ENSG00000197070	ARRDC1	protein_coding	0.99	5.62	2.03e-08	1.56e-06	Not significant
1420	ENSG00000111144	LTA4H	protein_coding	0.708	5.78	2.04e-08	1.56e-06	Not significant
1420	ENSG00000117528	ABCD3	protein_coding	0.724	6.33	2.21e-08	1.67e-06	Not significant
1420	ENSG00000080845	DLGAP4	protein_coding	0.707	5.64	2.42e-08	1.81e-06	Not significant
1430	ENSG00000136856	SLC2A8	protein_coding	0.927	5.37	2.46e-08	1.83e-06	Not significant
1430	ENSG00000139746	RBM26	protein_coding	-0.46	7.47	2.64e-08	1.95e-06	Not significant
1430	ENSG00000003402	CFLAR	protein_coding	-0.622	6.9	2.8e-08	2.04e-06	Not significant
1430	ENSG00000163565	IFI16	protein_coding	-0.703	7.9	2.78e-08	2.04e-06	Not significant
1430	ENSG00000091542	ALKBH5	protein_coding	0.648	6.01	2.83e-08	2.05e-06	Not significant
1430	ENSG00000243156	MICAL3	protein_coding	0.93	4.59	3.02e-08	2.18e-06	Not significant
1430	ENSG00000178980	SELENOW	protein_coding	0.591	9.74	3.04e-08	2.18e-06	Not significant
1430	ENSG00000122033	MTIF3	protein_coding	-0.638	6.02	3.25e-08	2.32e-06	Not significant
1430	ENSG00000111790	FGFR1OP2	protein_coding	0.825	5.99	3.34e-08	2.36e-06	Not significant
1440	ENSG00000204520	MICA	protein_coding	0.972	4.27	3.38e-08	2.38e-06	Not significant
1440	ENSG00000112297	AIM1	protein_coding	-0.837	7.01	3.39e-08	2.38e-06	Not significant
1440	ENSG00000173193	PARP14	protein_coding	-0.674	6.43	3.43e-08	2.41e-06	Not significant
1440	ENSG00000152484	USP12	protein_coding	0.583	5.27	3.47e-08	2.43e-06	Not significant
1440	ENSG00000087077	TRIP6	protein_coding	-0.757	6.81	3.48e-08	2.43e-06	Not significant
1440	ENSG00000176853	FAM91A1	protein_coding	0.59	5.92	3.56e-08	2.45e-06	Not significant
1440	ENSG00000119537	KDSR	protein_coding	0.645	6.58	3.59e-08	2.47e-06	Not significant
1440	ENSG00000113649	TCERG1	protein_coding	-0.596	7.41	3.67e-08	2.51e-06	Not significant
1440	ENSG00000184402	SS18L1	protein_coding	0.726	5.08	3.8e-08	2.58e-06	Not significant
1440	ENSG00000136861	CDK5RAP2	protein_coding	-0.655	6.47	4e-08	2.71e-06	Not significant
1440	ENSG00000140941	MAP1LC3B	protein_coding	0.667	5.56	4.38e-08	2.92e-06	Not significant
1450	ENSG00000151233	GXYLT1	protein_coding	0.612	5.57	4.37e-08	2.92e-06	Not significant
1450	ENSG00000205060	SLC35B4	protein_coding	-0.805	4.61	4.54e-08	3.02e-06	Not significant
1450	ENSG00000177000	MTHFR	protein_coding	0.793	5.38	4.89e-08	3.24e-06	Not significant
1450	ENSG00000115548	KDM3A	protein_coding	0.956	5.25	5.16e-08	3.38e-06	Not significant
1450	ENSG00000089053	ANAPC5	protein_coding	0.498	7.73	5.38e-08	3.51e-06	Not significant
1450	ENSG00000236830	CBR3-AS1	processed_transcript	0.949	4.17	5.47e-08	3.54e-06	Not significant
1450	ENSG00000116005	PCYOX1	protein_coding	0.568	6.77	5.46e-08	3.54e-06	Not significant
1450	ENSG00000099139	PCSK5	protein_coding	0.959	4.1	5.57e-08	3.57e-06	Not significant
1450	ENSG00000085760	MTIF2	protein_coding	-0.986	5.62	5.6e-08	3.58e-06	Not significant
1460	ENSG00000168569	TMEM223	protein_coding	-0.928	4.84	5.77e-08	3.66e-06	Not significant
1460	ENSG00000120656	TAF12	protein_coding	0.846	5	6.19e-08	3.89e-06	Not significant
1460	ENSG00000108262	GIT1	protein_coding	0.684	6.02	6.18e-08	3.89e-06	Not significant
1460	ENSG00000146373	RNF217	protein_coding	-0.609	5.88	6.31e-08	3.95e-06	Not significant
1460	ENSG00000182795	C1orf116	protein_coding	-0.898	5.01	7.12e-08	4.44e-06	Not significant
1460	ENSG00000180921	FAM83H	protein_coding	-0.764	7.14	7.52e-08	4.66e-06	Not significant
1460	ENSG00000168904	LRRC28	protein_coding	0.727	4.61	7.69e-08	4.75e-06	Not significant
1460	ENSG00000256087	ZNF432	protein_coding	0.964	4.8	8.19e-08	4.99e-06	Not significant
1460	ENSG00000226476	LINC01748	lincRNA	-0.908	4.63	8.35e-08	5.06e-06	Not significant
1460	ENSG00000140386	SCAPER	protein_coding	-0.715	6.14	8.36e-08	5.06e-06	Not significant
1460	ENSG00000119397	CNTRL	protein_coding	-0.732	6.1	8.57e-08	5.14e-06	Not significant
1470	ENSG00000147526	TACC1	protein_coding	0.696	6.08	8.76e-08	5.21e-06	Not significant
1470	ENSG00000132475	H3F3B	protein_coding	0.668	9.54	8.78e-08	5.21e-06	Not significant
1470	ENSG00000237945	LINC00649	antisense	-0.983	3.88	8.93e-08	5.28e-06	Not significant
1470	ENSG00000110047	EHD1	protein_coding	0.769	6.25	9.14e-08	5.38e-06	Not significant
1470	ENSG00000213024	NUP62	protein_coding	-0.591	6.13	9.28e-08	5.44e-06	Not significant
1470	ENSG00000134686	PHC2	protein_coding	0.687	5.36	9.66e-08	5.63e-06	Not significant
1470	ENSG00000117500	TMED5	protein_coding	0.628	5.47	9.99e-08	5.79e-06	Not significant
1470	ENSG00000146576	C7orf26	protein_coding	0.762	4.74	1.04e-07	6e-06	Not significant
1470	ENSG00000070444	MNT	protein_coding	-0.683	4.74	1.06e-07	6.1e-06	Not significant
1480	ENSG00000110917	MLEC	protein_coding	0.572	7.73	1.13e-07	6.43e-06	Not significant
1480	ENSG00000145907	G3BP1	protein_coding	0.695	7.4	1.16e-07	6.6e-06	Not significant
1480	ENSG00000003393	ALS2	protein_coding	0.807	3.95	1.21e-07	6.81e-06	Not significant
1480	ENSG00000110075	PPP6R3	protein_coding	0.403	7.18	1.31e-07	7.35e-06	Not significant
1480	ENSG00000117410	ATP6V0B	protein_coding	0.59	6.77	1.32e-07	7.39e-06	Not significant
1480	ENSG00000160305	DIP2A	protein_coding	0.508	5.71	1.34e-07	7.48e-06	Not significant
1480	ENSG00000163870	TPRA1	protein_coding	0.817	4.55	1.38e-07	7.63e-06	Not significant
1480	ENSG00000139168	ZCRB1	protein_coding	-0.604	6.88	1.4e-07	7.74e-06	Not significant
1480	ENSG00000122779	TRIM24	protein_coding	0.669	5.31	1.47e-07	8.06e-06	Not significant
1480	ENSG00000167193	CRK	protein_coding	0.524	5.91	1.47e-07	8.06e-06	Not significant
1480	ENSG00000175582	RAB6A	protein_coding	0.463	7.1	1.49e-07	8.13e-06	Not significant
1490	ENSG00000136051	WASHC4	protein_coding	0.648	5.8	1.63e-07	8.81e-06	Not significant
1490	ENSG00000260027	HOXB7	protein_coding	-0.895	4.85	1.71e-07	9.25e-06	Not significant
1490	ENSG00000054523	KIF1B	protein_coding	0.724	6.11	1.73e-07	9.31e-06	Not significant
1490	ENSG00000146535	GNA12	protein_coding	0.649	5.14	1.79e-07	9.61e-06	Not significant
1490	ENSG00000196428	TSC22D2	protein_coding	0.737	5.49	1.82e-07	9.73e-06	Not significant
1490	ENSG00000127663	KDM4B	protein_coding	0.92	6.27	1.82e-07	9.73e-06	Not significant
1490	ENSG00000152795	HNRNPDL	protein_coding	-0.417	8.55	1.89e-07	1e-05	Not significant
1490	ENSG00000228794	LINC01128	processed_transcript	0.984	3.38	1.92e-07	1.02e-05	Not significant
1490	ENSG00000213977	TAX1BP3	protein_coding	0.691	5.86	1.92e-07	1.02e-05	Not significant
1500	ENSG00000118762	PKD2	protein_coding	0.854	5.16	1.99e-07	1.04e-05	Not significant
1500	ENSG00000115652	UXS1	protein_coding	0.722	5.96	1.98e-07	1.04e-05	Not significant
1500	ENSG00000198646	NCOA6	protein_coding	-0.716	6.78	2.02e-07	1.06e-05	Not significant
1500	ENSG00000204388	HSPA1B	protein_coding	0.915	6.88	2.09e-07	1.09e-05	Not significant
1500	ENSG00000169914	OTUD3	protein_coding	0.909	4.05	2.15e-07	1.11e-05	Not significant
1500	ENSG00000103365	GGA2	protein_coding	0.539	5.74	2.15e-07	1.11e-05	Not significant
1500	ENSG00000122550	KLHL7	protein_coding	0.869	3.58	2.19e-07	1.13e-05	Not significant
1500	ENSG00000108055	SMC3	protein_coding	-0.882	7.58	2.2e-07	1.13e-05	Not significant
1500	ENSG00000102226	USP11	protein_coding	0.809	4.99	2.28e-07	1.16e-05	Not significant
1500	ENSG00000170145	SIK2	protein_coding	0.77	5.61	2.27e-07	1.16e-05	Not significant
1500	ENSG00000164164	OTUD4	protein_coding	-0.609	4.86	2.35e-07	1.19e-05	Not significant
1510	ENSG00000100364	KIAA0930	protein_coding	0.576	5.69	2.35e-07	1.19e-05	Not significant
1510	ENSG00000100731	PCNX1	protein_coding	0.731	5.7	2.37e-07	1.19e-05	Not significant
1510	ENSG00000068903	SIRT2	protein_coding	0.688	5.26	2.39e-07	1.2e-05	Not significant
1510	ENSG00000179862	CITED4	protein_coding	0.865	5.38	2.46e-07	1.22e-05	Not significant
1510	ENSG00000144746	ARL6IP5	protein_coding	-0.672	7.08	2.46e-07	1.22e-05	Not significant
1510	ENSG00000116285	ERRFI1	protein_coding	0.904	5.11	2.49e-07	1.23e-05	Not significant
1510	ENSG00000123240	OPTN	protein_coding	-0.681	5.88	2.58e-07	1.27e-05	Not significant
1510	ENSG00000155366	RHOC	protein_coding	0.596	6.43	2.56e-07	1.27e-05	Not significant
1510	ENSG00000181852	RNF41	protein_coding	0.619	4.82	2.79e-07	1.36e-05	Not significant
1520	ENSG00000136878	USP20	protein_coding	0.919	3.94	2.91e-07	1.41e-05	Not significant
1520	ENSG00000054277	OPN3	protein_coding	0.911	4.38	2.94e-07	1.42e-05	Not significant
1520	ENSG00000105705	SUGP1	protein_coding	0.997	3.97	3.19e-07	1.51e-05	Not significant
1520	ENSG00000009709	PAX7	protein_coding	-0.932	7.31	3.41e-07	1.61e-05	Not significant
1520	ENSG00000117222	RBBP5	protein_coding	0.745	4.9	3.59e-07	1.68e-05	Not significant
1520	ENSG00000123374	CDK2	protein_coding	0.811	6.53	3.66e-07	1.7e-05	Not significant
1520	ENSG00000140264	SERF2	protein_coding	0.842	9.73	3.7e-07	1.71e-05	Not significant
1520	ENSG00000066583	ISOC1	protein_coding	0.998	4.06	3.78e-07	1.74e-05	Not significant
1520	ENSG00000177885	GRB2	protein_coding	0.499	6.53	3.82e-07	1.76e-05	Not significant
1520	ENSG00000051620	HEBP2	protein_coding	-0.491	7.67	3.99e-07	1.82e-05	Not significant
1520	ENSG00000144895	EIF2A	protein_coding	-0.564	5.67	4.08e-07	1.85e-05	Not significant
1530	ENSG00000196663	TECPR2	protein_coding	0.677	4.59	4.14e-07	1.88e-05	Not significant
1530	ENSG00000149541	B3GAT3	protein_coding	0.981	3.37	4.23e-07	1.9e-05	Not significant
1530	ENSG00000138078	PREPL	protein_coding	0.64	5.28	4.19e-07	1.9e-05	Not significant
1530	ENSG00000161011	SQSTM1	protein_coding	0.695	8.14	4.21e-07	1.9e-05	Not significant
1530	ENSG00000108256	NUFIP2	protein_coding	0.592	7.24	4.3e-07	1.93e-05	Not significant
1530	ENSG00000188735	TMEM120B	protein_coding	0.941	4.58	4.34e-07	1.94e-05	Not significant
1530	ENSG00000107643	MAPK8	protein_coding	0.701	4.73	4.35e-07	1.94e-05	Not significant
1530	ENSG00000172831	CES2	protein_coding	-0.562	6.67	4.37e-07	1.95e-05	Not significant
1530	ENSG00000153015	CWC27	protein_coding	-0.925	5.32	4.47e-07	1.98e-05	Not significant
1540	ENSG00000143398	PIP5K1A	protein_coding	0.658	5.29	4.58e-07	2.02e-05	Not significant
1540	ENSG00000089682	RBM41	protein_coding	-0.774	6.15	4.66e-07	2.06e-05	Not significant
1540	ENSG00000075407	ZNF37A	protein_coding	-0.635	4.7	4.98e-07	2.18e-05	Not significant
1540	ENSG00000133657	ATP13A3	protein_coding	0.667	5.93	5.02e-07	2.19e-05	Not significant
1540	ENSG00000083544	TDRD3	protein_coding	-0.717	4.53	5.06e-07	2.2e-05	Not significant
1540	ENSG00000101350	KIF3B	protein_coding	-0.534	6.49	5.34e-07	2.31e-05	Not significant
1540	ENSG00000176444	CLK2	protein_coding	0.645	5.47	5.53e-07	2.38e-05	Not significant
1540	ENSG00000117616	RSRP1	protein_coding	0.934	8.19	5.52e-07	2.38e-05	Not significant
1540	ENSG00000113811	SELENOK	protein_coding	0.609	5.66	5.63e-07	2.41e-05	Not significant
1540	ENSG00000140326	CDAN1	protein_coding	0.848	3.6	5.7e-07	2.43e-05	Not significant
1540	ENSG00000028839	TBPL1	protein_coding	0.869	3.59	5.76e-07	2.45e-05	Not significant
1550	ENSG00000087338	GMCL1	protein_coding	0.844	5.7	6e-07	2.54e-05	Not significant
1550	ENSG00000185728	YTHDF3	protein_coding	0.624	6.93	6.01e-07	2.54e-05	Not significant
1550	ENSG00000154642	C21orf91	protein_coding	0.686	4.83	6.04e-07	2.55e-05	Not significant
1550	ENSG00000124496	TRERF1	protein_coding	-0.89	5.12	6.21e-07	2.61e-05	Not significant
1550	ENSG00000109046	WSB1	protein_coding	0.61	7.72	6.23e-07	2.62e-05	Not significant
1550	ENSG00000162613	FUBP1	protein_coding	-0.691	7.51	6.37e-07	2.67e-05	Not significant
1550	ENSG00000109787	KLF3	protein_coding	-0.782	7.47	6.71e-07	2.79e-05	Not significant
1550	ENSG00000196204	RNF216P1	transcribed_unprocessed_pseudogene	0.9	4.38	6.83e-07	2.84e-05	Not significant
1550	ENSG00000113456	RAD1	protein_coding	0.565	5.71	6.95e-07	2.87e-05	Not significant
1560	ENSG00000140350	ANP32A	protein_coding	-0.539	6.18	6.95e-07	2.87e-05	Not significant
1560	ENSG00000105136	ZNF419	protein_coding	0.851	4.95	7.12e-07	2.91e-05	Not significant
1560	ENSG00000204592	HLA-E	protein_coding	0.677	7.26	7.13e-07	2.91e-05	Not significant
1560	ENSG00000110274	CEP164	protein_coding	0.687	5.27	7.18e-07	2.93e-05	Not significant
1560	ENSG00000088986	DYNLL1	protein_coding	0.901	8.36	7.28e-07	2.96e-05	Not significant
1560	ENSG00000018408	WWTR1	protein_coding	0.715	6.6	7.33e-07	2.97e-05	Not significant
1560	ENSG00000100075	SLC25A1	protein_coding	0.939	4.97	7.36e-07	2.98e-05	Not significant
1560	ENSG00000247556	OIP5-AS1	processed_transcript	0.551	6.98	7.37e-07	2.98e-05	Not significant
1560	ENSG00000137802	MAPKBP1	protein_coding	0.757	5.09	7.54e-07	3.03e-05	Not significant
1560	ENSG00000078246	TULP3	protein_coding	0.608	5.05	7.74e-07	3.11e-05	Not significant
1560	ENSG00000132541	RIDA	protein_coding	0.902	3.62	7.89e-07	3.15e-05	Not significant
1570	ENSG00000145332	KLHL8	protein_coding	0.597	6.02	7.88e-07	3.15e-05	Not significant
1570	ENSG00000107938	EDRF1	protein_coding	0.574	6.11	7.88e-07	3.15e-05	Not significant
1570	ENSG00000123983	ACSL3	protein_coding	0.527	7.26	7.95e-07	3.17e-05	Not significant
1570	ENSG00000153317	ASAP1	protein_coding	0.495	6.4	8.19e-07	3.25e-05	Not significant
1570	ENSG00000221963	APOL6	protein_coding	-0.846	4.89	8.34e-07	3.29e-05	Not significant
1570	ENSG00000221978	CCNL2	protein_coding	0.495	8.08	8.35e-07	3.29e-05	Not significant
1570	ENSG00000168610	STAT3	protein_coding	0.515	6.94	8.71e-07	3.42e-05	Not significant
1570	ENSG00000197858	GPAA1	protein_coding	0.561	6.4	8.83e-07	3.46e-05	Not significant
1570	ENSG00000155846	PPARGC1B	protein_coding	-0.731	4.75	8.87e-07	3.47e-05	Not significant
1580	ENSG00000170889	RPS9	protein_coding	0.424	7.83	9.05e-07	3.53e-05	Not significant
1580	ENSG00000151092	NGLY1	protein_coding	0.799	5.12	9.23e-07	3.59e-05	Not significant
1580	ENSG00000134851	TMEM165	protein_coding	0.591	6.81	9.36e-07	3.63e-05	Not significant
1580	ENSG00000162236	STX5	protein_coding	0.634	4.77	9.47e-07	3.67e-05	Not significant
1580	ENSG00000188112	C6orf132	protein_coding	-0.616	6.79	9.48e-07	3.67e-05	Not significant
1580	ENSG00000114125	RNF7	protein_coding	-0.877	5.56	9.61e-07	3.7e-05	Not significant
1580	ENSG00000025293	PHF20	protein_coding	0.432	6.76	9.59e-07	3.7e-05	Not significant
1580	ENSG00000162441	LZIC	protein_coding	-0.908	4.95	9.67e-07	3.72e-05	Not significant
1580	ENSG00000170540	ARL6IP1	protein_coding	0.798	6.3	9.86e-07	3.79e-05	Not significant
1580	ENSG00000183734	ASCL2	protein_coding	-0.889	3.76	9.93e-07	3.8e-05	Not significant
1580	ENSG00000077044	DGKD	protein_coding	0.898	4.36	9.91e-07	3.8e-05	Not significant
1590	ENSG00000162378	ZYG11B	protein_coding	0.734	5.67	9.99e-07	3.81e-05	Not significant
1590	ENSG00000104881	PPP1R13L	protein_coding	-0.669	7.1	1.04e-06	3.93e-05	Not significant
1590	ENSG00000182400	TRAPPC6B	protein_coding	0.509	5.32	1.06e-06	4.01e-05	Not significant
1590	ENSG00000164855	TMEM184A	protein_coding	-0.799	5.16	1.08e-06	4.1e-05	Not significant
1590	ENSG00000030582	GRN	protein_coding	0.904	7.96	1.09e-06	4.11e-05	Not significant
1590	ENSG00000172927	MYEOV	protein_coding	-0.916	5.69	1.1e-06	4.14e-05	Not significant
1590	ENSG00000135317	SNX14	protein_coding	0.739	6.37	1.13e-06	4.24e-05	Not significant
1590	ENSG00000164543	STK17A	protein_coding	0.985	6.32	1.14e-06	4.27e-05	Not significant
1590	ENSG00000149179	C11orf49	protein_coding	-0.87	3.97	1.15e-06	4.29e-05	Not significant
1600	ENSG00000251493	FOXD1	protein_coding	0.884	4.51	1.2e-06	4.45e-05	Not significant
1600	ENSG00000174373	RALGAPA1	protein_coding	0.497	6.91	1.2e-06	4.45e-05	Not significant
1600	ENSG00000163781	TOPBP1	protein_coding	-0.542	5.71	1.22e-06	4.51e-05	Not significant
1600	ENSG00000162734	PEA15	protein_coding	0.635	5.4	1.23e-06	4.53e-05	Not significant
1600	ENSG00000075539	FRYL	protein_coding	0.536	6.55	1.25e-06	4.56e-05	Not significant
1600	ENSG00000197982	C1orf122	protein_coding	0.863	5.61	1.27e-06	4.62e-05	Not significant
1600	ENSG00000131873	CHSY1	protein_coding	0.625	5	1.28e-06	4.64e-05	Not significant
1600	ENSG00000070718	AP3M2	protein_coding	0.593	5.73	1.28e-06	4.64e-05	Not significant
1600	ENSG00000105053	VRK3	protein_coding	0.623	5.74	1.27e-06	4.64e-05	Not significant
1600	ENSG00000136147	PHF11	protein_coding	-0.662	4.94	1.3e-06	4.7e-05	Not significant
1600	ENSG00000138709	LARP1B	protein_coding	0.516	6.18	1.3e-06	4.7e-05	Not significant
1610	ENSG00000142733	MAP3K6	protein_coding	-0.869	5.35	1.35e-06	4.86e-05	Not significant
1610	ENSG00000177666	PNPLA2	protein_coding	0.976	6.4	1.35e-06	4.86e-05	Not significant
1610	ENSG00000173933	RBM4	protein_coding	0.808	6.68	1.36e-06	4.88e-05	Not significant
1610	ENSG00000166454	ATMIN	protein_coding	0.427	6.29	1.37e-06	4.9e-05	Not significant
1610	ENSG00000163660	CCNL1	protein_coding	0.622	8.11	1.37e-06	4.9e-05	Not significant
1610	ENSG00000144597	EAF1	protein_coding	0.753	3.62	1.45e-06	5.12e-05	Not significant
1610	ENSG00000155096	AZIN1	protein_coding	0.638	6.08	1.47e-06	5.18e-05	Not significant
1610	ENSG00000154767	XPC	protein_coding	0.643	4.6	1.51e-06	5.28e-05	Not significant
1610	ENSG00000171634	BPTF	protein_coding	-0.538	8.34	1.5e-06	5.28e-05	Not significant
1620	ENSG00000164548	TRA2A	protein_coding	0.603	7.37	1.51e-06	5.29e-05	Not significant
1620	ENSG00000103642	LACTB	protein_coding	0.674	4.4	1.55e-06	5.4e-05	Not significant
1620	ENSG00000117906	RCN2	protein_coding	0.715	6.11	1.54e-06	5.4e-05	Not significant
1620	ENSG00000185896	LAMP1	protein_coding	0.674	9.13	1.55e-06	5.4e-05	Not significant
1620	ENSG00000134852	CLOCK	protein_coding	-0.515	5.89	1.59e-06	5.51e-05	Not significant
1620	ENSG00000035687	ADSS	protein_coding	-0.577	6.3	1.62e-06	5.58e-05	Not significant
1620	ENSG00000257704	INAFM1	protein_coding	0.649	5.5	1.68e-06	5.73e-05	Not significant
1620	ENSG00000168710	AHCYL1	protein_coding	0.528	8.58	1.68e-06	5.73e-05	Not significant
1620	ENSG00000111145	ELK3	protein_coding	-0.765	4.64	1.72e-06	5.84e-05	Not significant
1620	ENSG00000114541	FRMD4B	protein_coding	-0.988	5.62	1.79e-06	6.06e-05	Not significant
1620	ENSG00000139697	SBNO1	protein_coding	0.387	7.75	1.79e-06	6.06e-05	Not significant
1630	ENSG00000173402	DAG1	protein_coding	0.571	5.37	1.8e-06	6.07e-05	Not significant
1630	ENSG00000100523	DDHD1	protein_coding	0.675	5.34	1.81e-06	6.1e-05	Not significant
1630	ENSG00000156256	USP16	protein_coding	-0.643	6.5	1.81e-06	6.1e-05	Not significant
1630	ENSG00000214655	ZSWIM8	protein_coding	0.653	4.73	1.85e-06	6.19e-05	Not significant
1630	ENSG00000154845	PPP4R1	protein_coding	-0.625	5.98	1.9e-06	6.34e-05	Not significant
1630	ENSG00000126070	AGO3	protein_coding	0.701	6.64	1.92e-06	6.42e-05	Not significant
1630	ENSG00000138668	HNRNPD	protein_coding	-0.435	7.76	1.94e-06	6.46e-05	Not significant
1630	ENSG00000114331	ACAP2	protein_coding	0.655	5.82	1.96e-06	6.5e-05	Not significant
1630	ENSG00000139722	VPS37B	protein_coding	0.694	6.25	2e-06	6.6e-05	Not significant
1640	ENSG00000185716	C16orf52	protein_coding	0.565	5.49	2.01e-06	6.62e-05	Not significant
1640	ENSG00000101190	TCFL5	protein_coding	0.623	4.7	2.03e-06	6.67e-05	Not significant
1640	ENSG00000163527	STT3B	protein_coding	0.516	6.55	2.06e-06	6.75e-05	Not significant
1640	ENSG00000151914	DST	protein_coding	-0.823	8.72	2.07e-06	6.8e-05	Not significant
1640	ENSG00000092020	PPP2R3C	protein_coding	-0.828	4.92	2.21e-06	7.23e-05	Not significant
1640	ENSG00000171824	EXOSC10	protein_coding	-0.54	5.59	2.23e-06	7.27e-05	Not significant
1640	ENSG00000124164	VAPB	protein_coding	-0.415	6.75	2.27e-06	7.4e-05	Not significant
1640	ENSG00000151327	FAM177A1	protein_coding	0.563	6.4	2.28e-06	7.41e-05	Not significant
1640	ENSG00000164187	LMBRD2	protein_coding	0.573	5.64	2.29e-06	7.42e-05	Not significant
1640	ENSG00000153064	BANK1	protein_coding	-0.985	4.33	2.31e-06	7.47e-05	Not significant
1640	ENSG00000074935	TUBE1	protein_coding	0.801	3.61	2.41e-06	7.73e-05	Not significant
1650	ENSG00000137166	FOXP4	protein_coding	0.835	3.88	2.41e-06	7.73e-05	Not significant
1650	ENSG00000196465	MYL6B	protein_coding	-0.865	4.22	2.4e-06	7.73e-05	Not significant
1650	ENSG00000104442	ARMC1	protein_coding	0.502	6.52	2.42e-06	7.74e-05	Not significant
1650	ENSG00000169136	ATF5	protein_coding	0.91	5.55	2.46e-06	7.85e-05	Not significant
1650	ENSG00000172661	WASHC2C	protein_coding	-0.762	3.97	2.48e-06	7.88e-05	Not significant
1650	ENSG00000180346	TIGD2	protein_coding	0.793	3.89	2.48e-06	7.88e-05	Not significant
1650	ENSG00000093144	ECHDC1	protein_coding	-0.513	6.12	2.51e-06	7.95e-05	Not significant
1650	ENSG00000132793	LPIN3	protein_coding	-0.986	4.58	2.52e-06	7.97e-05	Not significant
1650	ENSG00000163659	TIPARP	protein_coding	0.791	5.47	2.54e-06	7.99e-05	Not significant
1660	ENSG00000204256	BRD2	protein_coding	0.449	7.68	2.53e-06	7.99e-05	Not significant
1660	ENSG00000145990	GFOD1	protein_coding	0.636	6.07	2.62e-06	8.23e-05	Not significant
1660	ENSG00000153936	HS2ST1	protein_coding	0.6	5.34	2.68e-06	8.39e-05	Not significant
1660	ENSG00000150593	PDCD4	protein_coding	-0.691	7.02	2.68e-06	8.39e-05	Not significant
1660	ENSG00000154710	RABGEF1	protein_coding	0.71	4.26	2.75e-06	8.53e-05	Not significant
1660	ENSG00000187147	RNF220	protein_coding	-0.598	6.07	2.76e-06	8.54e-05	Not significant
1660	ENSG00000125753	VASP	protein_coding	0.856	7.48	2.76e-06	8.54e-05	Not significant
1660	ENSG00000018189	RUFY3	protein_coding	-0.707	4.88	2.77e-06	8.55e-05	Not significant
1660	ENSG00000174292	TNK1	protein_coding	0.938	3.2	2.79e-06	8.61e-05	Not significant
1660	ENSG00000100099	HPS4	protein_coding	-0.596	5.21	2.81e-06	8.67e-05	Not significant
1660	ENSG00000138757	G3BP2	protein_coding	0.574	5.94	2.82e-06	8.68e-05	Not significant
1670	ENSG00000123609	NMI	protein_coding	-0.794	5.28	2.84e-06	8.73e-05	Not significant
1670	ENSG00000167081	PBX3	protein_coding	0.86	4.31	2.89e-06	8.87e-05	Not significant
1670	ENSG00000143384	MCL1	protein_coding	0.554	8.47	2.92e-06	8.93e-05	Not significant
1670	ENSG00000119616	FCF1	protein_coding	-0.709	6.76	2.95e-06	9e-05	Not significant
1670	ENSG00000162959	MEMO1	protein_coding	0.826	3.32	2.95e-06	9.01e-05	Not significant
1670	ENSG00000130066	SAT1	protein_coding	0.679	8.48	2.98e-06	9.05e-05	Not significant
1670	ENSG00000169359	SLC33A1	protein_coding	0.704	5.63	2.99e-06	9.07e-05	Not significant
1670	ENSG00000128891	C15orf57	protein_coding	0.633	5.71	2.99e-06	9.07e-05	Not significant
1670	ENSG00000147894	C9orf72	protein_coding	0.831	4.01	3.02e-06	9.14e-05	Not significant
1680	ENSG00000065357	DGKA	protein_coding	-0.815	7.47	3.06e-06	9.26e-05	Not significant
1680	ENSG00000165288	BRWD3	protein_coding	-0.576	5.84	3.1e-06	9.35e-05	Not significant
1680	ENSG00000142235	LMTK3	protein_coding	0.909	5.24	3.15e-06	9.45e-05	Not significant
1680	ENSG00000166822	TMEM170A	protein_coding	0.65	5.85	3.15e-06	9.45e-05	Not significant
1680	ENSG00000091317	CMTM6	protein_coding	0.858	7.79	3.19e-06	9.54e-05	Not significant
1680	ENSG00000126464	PRR12	protein_coding	-0.715	4.16	3.41e-06	0.000101	Not significant
1680	ENSG00000130749	ZC3H4	protein_coding	-0.51	5.56	3.39e-06	0.000101	Not significant
1680	ENSG00000196235	SUPT5H	protein_coding	0.467	6.83	3.53e-06	0.000105	Not significant
1680	ENSG00000147533	GOLGA7	protein_coding	0.472	6.58	3.57e-06	0.000106	Not significant
1680	ENSG00000198865	CCDC152	protein_coding	-0.729	5.13	3.62e-06	0.000107	Not significant
1680	ENSG00000124795	DEK	protein_coding	-0.868	8.67	3.63e-06	0.000107	Not significant
1690	ENSG00000233927	RPS28	protein_coding	0.649	9.52	3.61e-06	0.000107	Not significant
1690	ENSG00000129534	MIS18BP1	protein_coding	-0.569	6.58	3.67e-06	0.000108	Not significant
1690	ENSG00000185475	TMEM179B	protein_coding	0.623	6.94	3.67e-06	0.000108	Not significant
1690	ENSG00000105755	ETHE1	protein_coding	0.69	7.43	3.67e-06	0.000108	Not significant
1690	ENSG00000127554	GFER	protein_coding	-0.959	3.32	3.78e-06	0.000111	Not significant
1690	ENSG00000186577	C6orf1	protein_coding	0.813	4.38	3.8e-06	0.000111	Not significant
1690	ENSG00000172534	HCFC1	protein_coding	-0.569	7.1	3.8e-06	0.000111	Not significant
1690	ENSG00000165525	NEMF	protein_coding	-0.575	7.64	3.78e-06	0.000111	Not significant
1690	ENSG00000148143	ZNF462	protein_coding	-0.756	5.76	3.85e-06	0.000112	Not significant
1700	ENSG00000177733	HNRNPA0	protein_coding	0.383	6.67	3.89e-06	0.000113	Not significant
1700	ENSG00000188229	TUBB4B	protein_coding	0.975	8.61	3.88e-06	0.000113	Not significant
1700	ENSG00000214748		processed_pseudogene	0.896	6.36	4.03e-06	0.000116	Not significant
1700	ENSG00000274173		lincRNA	-0.774	5.89	4.08e-06	0.000118	Not significant
1700	ENSG00000258297		antisense	0.748	4.68	4.16e-06	0.000119	Not significant
1700	ENSG00000133065	SLC41A1	protein_coding	0.978	3.93	4.17e-06	0.00012	Not significant
1700	ENSG00000203326	ZNF525	protein_coding	0.7	5.18	4.19e-06	0.00012	Not significant
1700	ENSG00000166900	STX3	protein_coding	0.563	5.69	4.2e-06	0.00012	Not significant
1700	ENSG00000077235	GTF3C1	protein_coding	0.605	6	4.2e-06	0.00012	Not significant
1700	ENSG00000090989	EXOC1	protein_coding	-0.372	6.45	4.22e-06	0.00012	Not significant
1700	ENSG00000140497	SCAMP2	protein_coding	0.829	7.28	4.2e-06	0.00012	Not significant
1710	ENSG00000011405	PIK3C2A	protein_coding	0.51	6.43	4.28e-06	0.000121	Not significant
1710	ENSG00000126457	PRMT1	protein_coding	0.622	7.56	4.34e-06	0.000123	Not significant
1710	ENSG00000116406	EDEM3	protein_coding	0.585	5.72	4.49e-06	0.000127	Not significant
1710	ENSG00000166908	PIP4K2C	protein_coding	0.886	6.14	4.53e-06	0.000128	Not significant
1710	ENSG00000123607	TTC21B	protein_coding	0.838	3.69	4.62e-06	0.00013	Not significant
1710	ENSG00000139496	NUP58	protein_coding	0.685	5.52	4.61e-06	0.00013	Not significant
1710	ENSG00000278530	CHMP1B2P	transcribed_unitary_pseudogene	-0.915	3.65	4.71e-06	0.000131	Not significant
1710	ENSG00000111907	TPD52L1	protein_coding	-0.646	6.28	4.68e-06	0.000131	Not significant
1710	ENSG00000185222	TCEAL9	protein_coding	-0.443	7.03	4.66e-06	0.000131	Not significant
1720	ENSG00000142188	TMEM50B	protein_coding	0.965	5.13	4.73e-06	0.000132	Not significant
1720	ENSG00000067141	NEO1	protein_coding	0.843	4.34	4.79e-06	0.000133	Not significant
1720	ENSG00000069509	FUNDC1	protein_coding	-0.529	3.88	4.91e-06	0.000137	Not significant
1720	ENSG00000008405	CRY1	protein_coding	0.789	3.72	4.92e-06	0.000137	Not significant
1720	ENSG00000133030	MPRIP	protein_coding	0.551	6.39	4.94e-06	0.000137	Not significant
1720	ENSG00000261824	LINC00662	lincRNA	-0.75	5.12	5.03e-06	0.000139	Not significant
1720	ENSG00000196655	TRAPPC4	protein_coding	0.559	6.02	5.06e-06	0.00014	Not significant
1720	ENSG00000197937	ZNF347	protein_coding	0.928	4.45	5.11e-06	0.000141	Not significant
1720	ENSG00000176058	TPRN	protein_coding	0.778	5.43	5.15e-06	0.000141	Not significant
1720	ENSG00000122490	PQLC1	protein_coding	0.612	5.41	5.18e-06	0.000142	Not significant
1720	ENSG00000123505	AMD1	protein_coding	0.765	6.92	5.21e-06	0.000142	Not significant
1730	ENSG00000165516	KLHDC2	protein_coding	0.791	5.75	5.29e-06	0.000144	Not significant
1730	ENSG00000087095	NLK	protein_coding	0.703	3.99	5.36e-06	0.000146	Not significant
1730	ENSG00000149922	TBX6	protein_coding	-0.83	5.03	5.49e-06	0.000149	Not significant
1730	ENSG00000115677	HDLBP	protein_coding	0.486	7.83	5.48e-06	0.000149	Not significant
1730	ENSG00000184743	ATL3	protein_coding	-0.784	5.85	5.6e-06	0.000151	Not significant
1730	ENSG00000185019	UBOX5	protein_coding	0.733	3.46	5.65e-06	0.000152	Not significant
1730	ENSG00000204386	NEU1	protein_coding	0.745	5.34	5.65e-06	0.000152	Not significant
1730	ENSG00000148832	PAOX	protein_coding	0.99	2.92	5.76e-06	0.000155	Not significant
1730	ENSG00000108819	PPP1R9B	protein_coding	0.671	4.25	5.75e-06	0.000155	Not significant
1740	ENSG00000179454	KLHL28	protein_coding	0.656	5.41	5.83e-06	0.000156	Not significant
1740	ENSG00000173517	PEAK1	protein_coding	0.722	5.62	5.83e-06	0.000156	Not significant
1740	ENSG00000096872	IFT74	protein_coding	-0.724	4.42	5.87e-06	0.000157	Not significant
1740	ENSG00000135090	TAOK3	protein_coding	0.427	8.11	5.88e-06	0.000157	Not significant
1740	ENSG00000147454	SLC25A37	protein_coding	0.711	7.3	6.02e-06	0.000161	Not significant
1740	ENSG00000125817	CENPB	protein_coding	0.61	7.23	6.07e-06	0.000162	Not significant
1740	ENSG00000122203	KIAA1191	protein_coding	0.485	5.71	6.11e-06	0.000163	Not significant
1740	ENSG00000272512		lincRNA	0.853	4.79	6.22e-06	0.000165	Not significant
1740	ENSG00000125812	GZF1	protein_coding	0.757	3.96	6.27e-06	0.000167	Not significant
1740	ENSG00000137947	GTF2B	protein_coding	0.807	4.6	6.38e-06	0.000169	Not significant
1740	ENSG00000167543	TP53I13	protein_coding	0.791	4.63	6.39e-06	0.000169	Not significant
1750	ENSG00000123106	CCDC91	protein_coding	-0.766	6.19	6.42e-06	0.00017	Not significant
1750	ENSG00000103550	KNOP1	protein_coding	-0.541	6.37	6.67e-06	0.000176	Not significant
1750	ENSG00000135272	MDFIC	protein_coding	-0.804	5.03	6.73e-06	0.000177	Not significant
1750	ENSG00000163634	THOC7	protein_coding	-0.593	5.93	6.73e-06	0.000177	Not significant
1750	ENSG00000121039	RDH10	protein_coding	0.646	5	6.79e-06	0.000179	Not significant
1750	ENSG00000197451	HNRNPAB	protein_coding	0.78	6.99	6.91e-06	0.000182	Not significant
1750	ENSG00000170315	UBB	protein_coding	0.51	8.19	6.94e-06	0.000182	Not significant
1750	ENSG00000159335	PTMS	protein_coding	0.5	7.79	7.03e-06	0.000184	Not significant
1750	ENSG00000068724	TTC7A	protein_coding	0.558	4.74	7.08e-06	0.000185	Not significant
1760	ENSG00000009413	REV3L	protein_coding	-0.587	6.03	7.08e-06	0.000185	Not significant
1760	ENSG00000121289	CEP89	protein_coding	-0.774	5.11	7.28e-06	0.000189	Not significant
1760	ENSG00000172113	NME6	protein_coding	-0.737	3.31	7.38e-06	0.000191	Not significant
1760	ENSG00000205544	TMEM256	protein_coding	0.959	4.55	7.34e-06	0.000191	Not significant
1760	ENSG00000016402	IL20RA	protein_coding	-0.738	6.36	7.39e-06	0.000192	Not significant
1760	ENSG00000168792	ABHD15	protein_coding	0.601	4.21	7.48e-06	0.000194	Not significant
1760	ENSG00000152056	AP1S3	protein_coding	0.619	5.36	7.5e-06	0.000194	Not significant
1760	ENSG00000124275	MTRR	protein_coding	0.808	3.89	7.94e-06	0.000204	Not significant
1760	ENSG00000159069	FBXW5	protein_coding	0.576	5.52	7.98e-06	0.000205	Not significant
1760	ENSG00000113742	CPEB4	protein_coding	0.783	5.08	8.05e-06	0.000207	Not significant
1760	ENSG00000171612	SLC25A33	protein_coding	0.865	3.39	8.25e-06	0.000211	Not significant
1770	ENSG00000073350	LLGL2	protein_coding	0.702	7.12	8.25e-06	0.000211	Not significant
1770	ENSG00000147654	EBAG9	protein_coding	-0.55	5.21	8.47e-06	0.000216	Not significant
1770	ENSG00000053371	AKR7A2	protein_coding	0.591	5.7	8.62e-06	0.000218	Not significant
1770	ENSG00000054282	SDCCAG8	protein_coding	0.539	6.53	8.58e-06	0.000218	Not significant
1770	ENSG00000181904	C5orf24	protein_coding	0.475	5.61	8.86e-06	0.000224	Not significant
1770	ENSG00000004478	FKBP4	protein_coding	0.667	5.66	8.93e-06	0.000225	Not significant
1770	ENSG00000119878	CRIPT	protein_coding	0.61	4.77	8.98e-06	0.000226	Not significant
1770	ENSG00000198408	MGEA5	protein_coding	0.532	8.04	8.98e-06	0.000226	Not significant
1770	ENSG00000149577	SIDT2	protein_coding	0.656	4.44	9.03e-06	0.000227	Not significant
1780	ENSG00000146067	FAM193B	protein_coding	0.909	3.51	9.16e-06	0.00023	Not significant
1780	ENSG00000113068	PFDN1	protein_coding	-0.853	5.44	9.17e-06	0.00023	Not significant
1780	ENSG00000164241	C5orf63	protein_coding	-0.939	3.93	9.25e-06	0.000231	Not significant
1780	ENSG00000260565		processed_transcript	0.718	4.79	9.23e-06	0.000231	Not significant
1780	ENSG00000111906	HDDC2	protein_coding	-0.865	4.91	9.43e-06	0.000235	Not significant
1780	ENSG00000132394	EEFSEC	protein_coding	0.897	3.53	9.47e-06	0.000236	Not significant
1780	ENSG00000133739	LRRCC1	protein_coding	-0.713	5.32	9.65e-06	0.00024	Not significant
1780	ENSG00000174851	YIF1A	protein_coding	0.67	5.91	9.72e-06	0.000241	Not significant
1780	ENSG00000104613	INTS10	protein_coding	0.361	6.05	9.73e-06	0.000241	Not significant
1780	ENSG00000099804	CDC34	protein_coding	0.828	4.99	9.77e-06	0.000242	Not significant
1780	ENSG00000040531	CTNS	protein_coding	0.844	3.11	9.99e-06	0.000245	Not significant
1790	ENSG00000131943	C19orf12	protein_coding	-0.734	3.93	9.97e-06	0.000245	Not significant
1790	ENSG00000105855	ITGB8	protein_coding	-0.905	5.91	9.98e-06	0.000245	Not significant
1790	ENSG00000141452	C18orf8	protein_coding	0.887	3.81	1.01e-05	0.000247	Not significant
1790	ENSG00000166348	USP54	protein_coding	-0.722	3.86	1.03e-05	0.000252	Not significant
1790	ENSG00000167566	NCKAP5L	protein_coding	0.854	3.97	1.03e-05	0.000252	Not significant
1790	ENSG00000108828	VAT1	protein_coding	0.707	4.37	1.05e-05	0.000256	Not significant
1790	ENSG00000111581	NUP107	protein_coding	-0.49	5.59	1.05e-05	0.000257	Not significant
1790	ENSG00000128881	TTBK2	protein_coding	0.65	5.19	1.06e-05	0.000258	Not significant
1790	ENSG00000167987	VPS37C	protein_coding	-0.626	5.62	1.07e-05	0.00026	Not significant
1800	ENSG00000170322	NFRKB	protein_coding	0.558	5.82	1.07e-05	0.00026	Not significant
1800	ENSG00000110880	CORO1C	protein_coding	0.474	6.01	1.08e-05	0.000261	Not significant
1800	ENSG00000183864	TOB2	protein_coding	0.6	6.66	1.08e-05	0.000262	Not significant
1800	ENSG00000104522	TSTA3	protein_coding	0.684	6.82	1.09e-05	0.000262	Not significant
1800	ENSG00000156304	SCAF4	protein_coding	0.588	4.65	1.09e-05	0.000263	Not significant
1800	ENSG00000125871	MGME1	protein_coding	-0.628	4.77	1.1e-05	0.000263	Not significant
1800	ENSG00000185344	ATP6V0A2	protein_coding	0.548	4.91	1.09e-05	0.000263	Not significant
1800	ENSG00000139117	CPNE8	protein_coding	-0.54	5.28	1.09e-05	0.000263	Not significant
1800	ENSG00000013375	PGM3	protein_coding	0.739	5.6	1.1e-05	0.000263	Not significant
1800	ENSG00000157077	ZFYVE9	protein_coding	-0.715	4.87	1.11e-05	0.000265	Not significant
1800	ENSG00000144451	SPAG16	protein_coding	-0.589	5.66	1.11e-05	0.000265	Not significant
1810	ENSG00000166444	ST5	protein_coding	-0.687	5.05	1.15e-05	0.000274	Not significant
1810	ENSG00000087053	MTMR2	protein_coding	-0.752	4.74	1.17e-05	0.000278	Not significant
1810	ENSG00000133422	MORC2	protein_coding	0.652	4.85	1.17e-05	0.000278	Not significant
1810	ENSG00000173064	HECTD4	protein_coding	0.569	5.29	1.17e-05	0.000278	Not significant
1810	ENSG00000139192	TAPBPL	protein_coding	-0.846	4.7	1.22e-05	0.000288	Not significant
1810	ENSG00000138382	METTL5	protein_coding	-0.732	5.48	1.23e-05	0.00029	Not significant
1810	ENSG00000165669	FAM204A	protein_coding	-0.535	5.88	1.23e-05	0.000291	Not significant
1810	ENSG00000148719	DNAJB12	protein_coding	-0.514	4.76	1.24e-05	0.000292	Not significant
1810	ENSG00000166037	CEP57	protein_coding	-0.472	6.33	1.24e-05	0.000292	Not significant
1820	ENSG00000083844	ZNF264	protein_coding	0.491	6.17	1.25e-05	0.000294	Not significant
1820	ENSG00000164663	USP49	protein_coding	0.938	4.19	1.26e-05	0.000295	Not significant
1820	ENSG00000142875	PRKACB	protein_coding	-0.72	5.72	1.26e-05	0.000295	Not significant
1820	ENSG00000142197	DOPEY2	protein_coding	0.84	4.73	1.28e-05	0.000299	Not significant
1820	ENSG00000103160	HSDL1	protein_coding	0.666	4.14	1.29e-05	0.0003	Not significant
1820	ENSG00000182504	CEP97	protein_coding	-0.594	4.81	1.29e-05	0.0003	Not significant
1820	ENSG00000125503	PPP1R12C	protein_coding	0.532	5.16	1.3e-05	0.000302	Not significant
1820	ENSG00000096063	SRPK1	protein_coding	0.419	6.79	1.3e-05	0.000303	Not significant
1820	ENSG00000080371	RAB21	protein_coding	0.416	6.65	1.32e-05	0.000306	Not significant
1820	ENSG00000134046	MBD2	protein_coding	-0.692	6.96	1.32e-05	0.000307	Not significant
1820	ENSG00000105514	RAB3D	protein_coding	-0.831	6.81	1.33e-05	0.000309	Not significant
1830	ENSG00000107731	UNC5B	protein_coding	0.367	7.16	1.34e-05	0.000311	Not significant
1830	ENSG00000104518	GSDMD	protein_coding	0.819	4.15	1.35e-05	0.000312	Not significant
1830	ENSG00000148690	FRA10AC1	protein_coding	-0.428	5.7	1.35e-05	0.000312	Not significant
1830	ENSG00000186111	PIP5K1C	protein_coding	0.714	4.96	1.36e-05	0.000314	Not significant
1830	ENSG00000001631	KRIT1	protein_coding	-0.601	5.49	1.37e-05	0.000315	Not significant
1830	ENSG00000204619	PPP1R11	protein_coding	-0.813	5.51	1.37e-05	0.000316	Not significant
1830	ENSG00000150401	DCUN1D2	protein_coding	0.852	3.39	1.44e-05	0.000331	Not significant
1830	ENSG00000163964	PIGX	protein_coding	0.709	4.68	1.47e-05	0.000335	Not significant
1830	ENSG00000085365	SCAMP1	protein_coding	-0.472	5.27	1.48e-05	0.000336	Not significant
1840	ENSG00000061794	MRPS35	protein_coding	-0.558	5.89	1.47e-05	0.000336	Not significant
1840	ENSG00000099889	ARVCF	protein_coding	0.999	2.56	1.48e-05	0.000338	Not significant
1840	ENSG00000162885	B3GALNT2	protein_coding	0.591	4.96	1.5e-05	0.000341	Not significant
1840	ENSG00000069020	MAST4	protein_coding	-0.515	7.15	1.52e-05	0.000345	Not significant
1840	ENSG00000149187	CELF1	protein_coding	0.29	8.56	1.52e-05	0.000345	Not significant
1840	ENSG00000115084	SLC35F5	protein_coding	0.61	4.14	1.53e-05	0.000347	Not significant
1840	ENSG00000072736	NFATC3	protein_coding	0.511	4.86	1.53e-05	0.000347	Not significant
1840	ENSG00000110395	CBL	protein_coding	0.556	5.94	1.53e-05	0.000347	Not significant
1840	ENSG00000117000	RLF	protein_coding	0.519	6.68	1.54e-05	0.000347	Not significant
1840	ENSG00000269821	KCNQ1OT1	antisense	0.659	9.05	1.53e-05	0.000347	Not significant
1840	ENSG00000068400	GRIPAP1	protein_coding	0.607	6.39	1.54e-05	0.000348	Not significant
1850	ENSG00000138162	TACC2	protein_coding	-0.495	6.29	1.55e-05	0.000349	Not significant
1850	ENSG00000006007	GDE1	protein_coding	0.379	6.4	1.55e-05	0.000349	Not significant
1850	ENSG00000123933	MXD4	protein_coding	0.923	6.3	1.55e-05	0.000349	Not significant
1850	ENSG00000177383	MAGEF1	protein_coding	-0.991	5.3	1.57e-05	0.000353	Not significant
1850	ENSG00000165209	STRBP	protein_coding	0.588	6.86	1.57e-05	0.000353	Not significant
1850	ENSG00000233901	LINC01503	lincRNA	-0.992	4.23	1.58e-05	0.000354	Not significant
1850	ENSG00000119638	NEK9	protein_coding	0.5	5.78	1.58e-05	0.000354	Not significant
1850	ENSG00000177479	ARIH2	protein_coding	0.531	6.73	1.59e-05	0.000356	Not significant
1850	ENSG00000138496	PARP9	protein_coding	-0.836	4.84	1.61e-05	0.000359	Not significant
1860	ENSG00000134313	KIDINS220	protein_coding	0.555	5.47	1.61e-05	0.000359	Not significant
1860	ENSG00000081087	OSTM1	protein_coding	0.615	4.17	1.62e-05	0.000361	Not significant
1860	ENSG00000143502	SUSD4	protein_coding	-0.609	5.84	1.63e-05	0.000362	Not significant
1860	ENSG00000103966	EHD4	protein_coding	0.723	4.9	1.64e-05	0.000364	Not significant
1860	ENSG00000109756	RAPGEF2	protein_coding	0.694	4.85	1.66e-05	0.000368	Not significant
1860	ENSG00000117298	ECE1	protein_coding	0.582	7.15	1.66e-05	0.000368	Not significant
1860	ENSG00000169955	ZNF747	protein_coding	-0.995	2.46	1.67e-05	0.000369	Not significant
1860	ENSG00000115762	PLEKHB2	protein_coding	0.49	5.56	1.67e-05	0.000369	Not significant
1860	ENSG00000197323	TRIM33	protein_coding	0.386	7.51	1.67e-05	0.000369	Not significant
1860	ENSG00000185753	CXorf38	protein_coding	0.661	3.4	1.69e-05	0.000372	Not significant
1860	ENSG00000168374	ARF4	protein_coding	0.655	6.68	1.69e-05	0.000372	Not significant
1870	ENSG00000162419	GMEB1	protein_coding	-0.773	4.35	1.72e-05	0.000378	Not significant
1870	ENSG00000077514	POLD3	protein_coding	-0.823	4.79	1.72e-05	0.000378	Not significant
1870	ENSG00000131370	SH3BP5	protein_coding	0.749	4.1	1.75e-05	0.000381	Not significant
1870	ENSG00000172671	ZFAND4	protein_coding	0.938	2.98	1.78e-05	0.000386	Not significant
1870	ENSG00000196705	ZNF431	protein_coding	0.442	6.03	1.77e-05	0.000386	Not significant
1870	ENSG00000139644	TMBIM6	protein_coding	0.507	10.2	1.8e-05	0.000391	Not significant
1870	ENSG00000170577	SIX2	protein_coding	0.984	4.95	1.83e-05	0.000397	Not significant
1870	ENSG00000136295	TTYH3	protein_coding	0.993	4.86	1.84e-05	0.000399	Not significant
1870	ENSG00000155975	VPS37A	protein_coding	0.496	5	1.87e-05	0.000402	Not significant
1880	ENSG00000178951	ZBTB7A	protein_coding	-0.548	9.27	1.86e-05	0.000402	Not significant
1880	ENSG00000131437	KIF3A	protein_coding	0.677	5.04	1.89e-05	0.000407	Not significant
1880	ENSG00000125775	SDCBP2	protein_coding	-0.818	7.2	1.89e-05	0.000407	Not significant
1880	ENSG00000101417	PXMP4	protein_coding	-0.526	5.54	1.93e-05	0.000413	Not significant
1880	ENSG00000146476	ARMT1	protein_coding	0.779	3.72	1.93e-05	0.000414	Not significant
1880	ENSG00000122786	CALD1	protein_coding	-0.623	6.84	1.93e-05	0.000414	Not significant
1880	ENSG00000183337	BCOR	protein_coding	0.645	4.84	1.94e-05	0.000415	Not significant
1880	ENSG00000165804	ZNF219	protein_coding	-0.648	6.17	1.95e-05	0.000417	Not significant
1880	ENSG00000163602	RYBP	protein_coding	0.879	7.05	1.96e-05	0.000418	Not significant
1880	ENSG00000142794	NBPF3	protein_coding	0.834	4.62	1.97e-05	0.000419	Not significant
1880	ENSG00000197081	IGF2R	protein_coding	0.604	6.81	1.97e-05	0.000419	Not significant
1890	ENSG00000146263	MMS22L	protein_coding	-0.826	4.33	2e-05	0.000424	Not significant
1890	ENSG00000135956	TMEM127	protein_coding	0.437	6.21	2.01e-05	0.000426	Not significant
1890	ENSG00000167703	SLC43A2	protein_coding	0.696	4.44	2.04e-05	0.000431	Not significant
1890	ENSG00000165997	ARL5B	protein_coding	0.48	4.98	2.06e-05	0.000436	Not significant
1890	ENSG00000171700	RGS19	protein_coding	-0.853	3.62	2.07e-05	0.000437	Not significant
1890	ENSG00000275764		lincRNA	0.546	5.48	2.09e-05	0.000438	Not significant
1890	ENSG00000162599	NFIA	protein_coding	-0.544	8.87	2.08e-05	0.000438	Not significant
1890	ENSG00000152127	MGAT5	protein_coding	0.575	5.32	2.11e-05	0.000442	Not significant
1890	ENSG00000118600	TMEM5	protein_coding	0.615	5.18	2.13e-05	0.000446	Not significant
1900	ENSG00000080802	CNOT4	protein_coding	0.531	5.88	2.14e-05	0.000446	Not significant
1900	ENSG00000095574	IKZF5	protein_coding	0.643	4.23	2.15e-05	0.000447	Not significant
1900	ENSG00000119698	PPP4R4	protein_coding	0.827	3.81	2.15e-05	0.000448	Not significant
1900	ENSG00000279789		TEC	0.699	5.16	2.16e-05	0.000449	Not significant
1900	ENSG00000133627	ACTR3B	protein_coding	0.767	3.19	2.17e-05	0.000451	Not significant
1900	ENSG00000148634	HERC4	protein_coding	0.439	5.86	2.18e-05	0.000452	Not significant
1900	ENSG00000174799	CEP135	protein_coding	-0.657	4.63	2.19e-05	0.000454	Not significant
1900	ENSG00000101849	TBL1X	protein_coding	-0.439	6.35	2.2e-05	0.000454	Not significant
1900	ENSG00000188647	PTAR1	protein_coding	0.614	4.91	2.21e-05	0.000458	Not significant
1900	ENSG00000141582	CBX4	protein_coding	0.524	6.66	2.22e-05	0.000458	Not significant
1900	ENSG00000102189	EEA1	protein_coding	-0.47	7.17	2.25e-05	0.000462	Not significant
1910	ENSG00000146834	MEPCE	protein_coding	0.542	5.48	2.27e-05	0.000466	Not significant
1910	ENSG00000166436	TRIM66	protein_coding	0.689	5.26	2.28e-05	0.000468	Not significant
1910	ENSG00000149091	DGKZ	protein_coding	0.616	5.65	2.29e-05	0.000468	Not significant
1910	ENSG00000134152	KATNBL1	protein_coding	0.454	5.73	2.28e-05	0.000468	Not significant
1910	ENSG00000178425	NT5DC1	protein_coding	0.456	5.33	2.29e-05	0.000469	Not significant
1910	ENSG00000140688	C16orf58	protein_coding	0.52	5.72	2.3e-05	0.000469	Not significant
1910	ENSG00000115866	DARS	protein_coding	-0.521	6.54	2.29e-05	0.000469	Not significant
1910	ENSG00000060237	WNK1	protein_coding	0.371	7.82	2.34e-05	0.000477	Not significant
1910	ENSG00000135838	NPL	protein_coding	0.883	3.87	2.37e-05	0.000481	Not significant
1920	ENSG00000100784	RPS6KA5	protein_coding	0.693	5.98	2.36e-05	0.000481	Not significant
1920	ENSG00000140743	CDR2	protein_coding	0.959	3.73	2.4e-05	0.000486	Not significant
1920	ENSG00000279759		TEC	0.997	3.71	2.41e-05	0.000488	Not significant
1920	ENSG00000204371	EHMT2	protein_coding	-0.627	4.85	2.43e-05	0.000491	Not significant
1920	ENSG00000132773	TOE1	protein_coding	-0.812	3.54	2.45e-05	0.000492	Not significant
1920	ENSG00000156026	MCU	protein_coding	0.554	4.87	2.45e-05	0.000492	Not significant
1920	ENSG00000041353	RAB27B	protein_coding	-0.665	5.13	2.45e-05	0.000492	Not significant
1920	ENSG00000116266	STXBP3	protein_coding	0.544	5.28	2.44e-05	0.000492	Not significant
1920	ENSG00000050820	BCAR1	protein_coding	0.693	5.77	2.43e-05	0.000492	Not significant
1920	ENSG00000136381	IREB2	protein_coding	0.357	7.05	2.45e-05	0.000492	Not significant
1920	ENSG00000114346	ECT2	protein_coding	-0.789	5.11	2.49e-05	0.000499	Not significant
1930	ENSG00000179958	DCTPP1	protein_coding	-0.716	4.98	2.51e-05	0.000501	Not significant
1930	ENSG00000226742	HSBP1L1	protein_coding	-0.921	3.86	2.56e-05	0.000512	Not significant
1930	ENSG00000095209	TMEM38B	protein_coding	0.874	3.58	2.59e-05	0.000516	Not significant
1930	ENSG00000111679	PTPN6	protein_coding	0.743	3.99	2.61e-05	0.000521	Not significant
1930	ENSG00000070731	ST6GALNAC2	protein_coding	-0.895	4.88	2.63e-05	0.000523	Not significant
1930	ENSG00000134278	SPIRE1	protein_coding	0.584	4.74	2.63e-05	0.000523	Not significant
1930	ENSG00000198001	IRAK4	protein_coding	0.46	6.16	2.66e-05	0.000528	Not significant
1930	ENSG00000135951	TSGA10	protein_coding	0.874	4.97	2.71e-05	0.000537	Not significant
1930	ENSG00000172613	RAD9A	protein_coding	0.6	4.79	2.74e-05	0.00054	Not significant
1940	ENSG00000038382	TRIO	protein_coding	0.777	6.21	2.73e-05	0.00054	Not significant
1940	ENSG00000080823	MOK	protein_coding	-0.891	3.8	2.77e-05	0.000547	Not significant
1940	ENSG00000164823	OSGIN2	protein_coding	0.625	4.39	2.82e-05	0.000555	Not significant
1940	ENSG00000116717	GADD45A	protein_coding	0.657	5.72	2.86e-05	0.000562	Not significant
1940	ENSG00000150938	CRIM1	protein_coding	0.894	4.68	2.9e-05	0.00057	Not significant
1940	ENSG00000174106	LEMD3	protein_coding	0.508	5.68	2.91e-05	0.00057	Not significant
1940	ENSG00000139433	GLTP	protein_coding	-0.961	6.5	2.91e-05	0.00057	Not significant
1940	ENSG00000169715	MT1E	protein_coding	0.549	8.23	2.93e-05	0.000573	Not significant
1940	ENSG00000121058	COIL	protein_coding	-0.672	4.7	2.93e-05	0.000574	Not significant
1940	ENSG00000196935	SRGAP1	protein_coding	-0.58	7.05	2.94e-05	0.000575	Not significant
1940	ENSG00000028203	VEZT	protein_coding	0.493	6.63	2.96e-05	0.000576	Not significant
1950	ENSG00000089060	SLC8B1	protein_coding	0.687	4.7	2.96e-05	0.000577	Not significant
1950	ENSG00000105443	CYTH2	protein_coding	0.455	5.8	2.97e-05	0.000579	Not significant
1950	ENSG00000135778	NTPCR	protein_coding	-0.617	4.35	3.02e-05	0.000586	Not significant
1950	ENSG00000096717	SIRT1	protein_coding	0.759	4.23	3.05e-05	0.000591	Not significant
1950	ENSG00000161798	AQP5	protein_coding	-0.987	7.35	3.1e-05	0.000601	Not significant
1950	ENSG00000164758	MED30	protein_coding	0.872	3.42	3.11e-05	0.000602	Not significant
1950	ENSG00000279078	SND1-IT1	lincRNA	0.629	4.96	3.12e-05	0.000603	Not significant
1950	ENSG00000047932	GOPC	protein_coding	0.363	6.03	3.14e-05	0.000607	Not significant
1950	ENSG00000039123	SKIV2L2	protein_coding	-0.632	6.12	3.15e-05	0.000607	Not significant
1960	ENSG00000112081	SRSF3	protein_coding	-0.452	7.67	3.15e-05	0.000607	Not significant
1960	ENSG00000118900	UBN1	protein_coding	0.429	8.39	3.16e-05	0.000608	Not significant
1960	ENSG00000186918	ZNF395	protein_coding	-0.591	6.29	3.19e-05	0.000612	Not significant
1960	ENSG00000197763	TXNRD3	protein_coding	0.808	3.38	3.2e-05	0.000614	Not significant
1960	ENSG00000126005	MMP24-AS1	protein_coding	0.404	6.5	3.21e-05	0.000615	Not significant
1960	ENSG00000075223	SEMA3C	protein_coding	-0.68	6.32	3.23e-05	0.000618	Not significant
1960	ENSG00000072121	ZFYVE26	protein_coding	-0.667	3.98	3.24e-05	0.000619	Not significant
1960	ENSG00000104361	NIPAL2	protein_coding	-0.676	5.62	3.27e-05	0.000625	Not significant
1960	ENSG00000143753	DEGS1	protein_coding	0.871	3.42	3.29e-05	0.000627	Not significant
1960	ENSG00000167685	ZNF444	protein_coding	-0.914	3.35	3.31e-05	0.000631	Not significant
1960	ENSG00000125844	RRBP1	protein_coding	0.734	9.06	3.4e-05	0.000647	Not significant
1970	ENSG00000117682	DHDDS	protein_coding	0.445	5.03	3.41e-05	0.000648	Not significant
1970	ENSG00000117984	CTSD	protein_coding	0.694	9.37	3.41e-05	0.000648	Not significant
1970	ENSG00000100324	TAB1	protein_coding	-0.798	3.58	3.45e-05	0.000655	Not significant
1970	ENSG00000114767	RRP9	protein_coding	0.908	3.51	3.52e-05	0.000665	Not significant
1970	ENSG00000167969	ECI1	protein_coding	0.453	5.84	3.53e-05	0.000667	Not significant
1970	ENSG00000104375	STK3	protein_coding	0.509	5.48	3.59e-05	0.000677	Not significant
1970	ENSG00000143324	XPR1	protein_coding	0.885	4.8	3.61e-05	0.000681	Not significant
1970	ENSG00000143842	SOX13	protein_coding	0.7	5.69	3.64e-05	0.000685	Not significant
1970	ENSG00000105821	DNAJC2	protein_coding	-0.563	6.49	3.66e-05	0.000689	Not significant
1980	ENSG00000103657	HERC1	protein_coding	0.579	6.62	3.68e-05	0.000691	Not significant
1980	ENSG00000159322	ADPGK	protein_coding	0.418	5.63	3.69e-05	0.000693	Not significant
1980	ENSG00000152061	RABGAP1L	protein_coding	-0.516	5.65	3.71e-05	0.000694	Not significant
1980	ENSG00000112584	FAM120B	protein_coding	0.512	5.19	3.72e-05	0.000696	Not significant
1980	ENSG00000150776	C11orf57	protein_coding	-0.769	6.28	3.72e-05	0.000696	Not significant
1980	ENSG00000173846	PLK3	protein_coding	0.727	4.38	3.78e-05	0.000705	Not significant
1980	ENSG00000072778	ACADVL	protein_coding	0.375	6.84	3.77e-05	0.000705	Not significant
1980	ENSG00000136463	TACO1	protein_coding	-0.961	3.14	3.8e-05	0.000709	Not significant
1980	ENSG00000136938	ANP32B	protein_coding	-0.75	8.06	3.87e-05	0.000721	Not significant
1980	ENSG00000158161	EYA3	protein_coding	0.635	6.03	3.9e-05	0.000724	Not significant
1980	ENSG00000101236	RNF24	protein_coding	0.806	7.24	3.9e-05	0.000724	Not significant
1990	ENSG00000065613	SLK	protein_coding	-0.568	9.11	3.89e-05	0.000724	Not significant
1990	ENSG00000179361	ARID3B	protein_coding	0.656	3.11	3.91e-05	0.000725	Not significant
1990	ENSG00000126767	ELK1	protein_coding	0.866	4.34	3.94e-05	0.000728	Not significant
1990	ENSG00000141458	NPC1	protein_coding	0.599	4.44	3.96e-05	0.000733	Not significant
1990	ENSG00000103995	CEP152	protein_coding	-0.891	5.4	4.04e-05	0.000746	Not significant
1990	ENSG00000172922	RNASEH2C	protein_coding	0.7	4.76	4.07e-05	0.000749	Not significant
1990	ENSG00000211456	SACM1L	protein_coding	0.682	5.5	4.1e-05	0.000752	Not significant
1990	ENSG00000184465	WDR27	protein_coding	0.697	5.45	4.1e-05	0.000753	Not significant
1990	ENSG00000135148	TRAFD1	protein_coding	0.692	4.24	4.16e-05	0.000762	Not significant
2000	ENSG00000071894	CPSF1	protein_coding	0.409	5.96	4.18e-05	0.000764	Not significant
2000	ENSG00000087502	ERGIC2	protein_coding	-0.553	6.54	4.18e-05	0.000764	Not significant
2000	ENSG00000117868	ESYT2	protein_coding	0.365	7.23	4.25e-05	0.000776	Not significant
2000	ENSG00000177606	JUN	protein_coding	0.66	7.33	4.27e-05	0.000779	Not significant
2000	ENSG00000089597	GANAB	protein_coding	0.657	8.35	4.31e-05	0.000785	Not significant
[truncated: 19,047 more rows]

## Sheet: BETi+SMACm vs Vehicle
Rank	Ensg	Symbol	Biotype	Log2foldchange	Average.expression	P.value	Adj.p.val	Regulation
1	ENSG00000162231	NXF1	protein_coding	2.5	5.89	5.98e-27	1.12e-22	Up-regulated
2	ENSG00000120709	FAM53C	protein_coding	1.83	5.45	1.26e-26	1.12e-22	Up-regulated
3	ENSG00000186834	HEXIM1	protein_coding	2.44	7.31	1.83e-26	1.12e-22	Up-regulated
4	ENSG00000170791	CHCHD7	protein_coding	2.08	6.76	2.56e-26	1.12e-22	Up-regulated
5	ENSG00000181222	POLR2A	protein_coding	1.97	7.47	2.67e-26	1.12e-22	Up-regulated
6	ENSG00000101040	ZMYND8	protein_coding	-2.52	7.21	7.42e-26	2.6e-22	Down-regulated
7	ENSG00000144485	HES6	protein_coding	3.3	4.27	6.33e-25	1.9e-21	Up-regulated
8	ENSG00000184678	HIST2H2BE	protein_coding	3.04	5.95	2.96e-24	7.79e-21	Up-regulated
9	ENSG00000132669	RIN2	protein_coding	-2.41	6.48	3.71e-24	8.69e-21	Down-regulated
10	ENSG00000099875	MKNK2	protein_coding	1.65	7.83	4.2e-24	8.85e-21	Up-regulated
11	ENSG00000197019	SERTAD1	protein_coding	2.88	5.59	6.48e-24	1.24e-20	Up-regulated
12	ENSG00000204256	BRD2	protein_coding	1.58	7.68	2.28e-23	3.7e-20	Up-regulated
13	ENSG00000158406	HIST1H4H	protein_coding	3.46	5.17	2.13e-23	3.7e-20	Up-regulated
14	ENSG00000158373	HIST1H2BD	protein_coding	2.63	5.98	5.75e-22	8.65e-19	Up-regulated
15	ENSG00000188613	NANOS1	protein_coding	4.94	2.55	1.46e-21	2.05e-18	Up-regulated
16	ENSG00000244405	ETV5	protein_coding	2.23	5.59	1.85e-21	2.43e-18	Up-regulated
17	ENSG00000277149	TYW1B	protein_coding	2.5	4.24	6.21e-21	7.69e-18	Up-regulated
18	ENSG00000110925	CSRNP2	protein_coding	2.49	4.36	1.22e-20	1.43e-17	Up-regulated
19	ENSG00000033867	SLC4A7	protein_coding	1.93	5.73	2.23e-20	2.47e-17	Up-regulated
20	ENSG00000132475	H3F3B	protein_coding	1.72	9.54	2.59e-20	2.72e-17	Up-regulated
21	ENSG00000107036	RIC1	protein_coding	1.94	4.04	3.24e-20	3.24e-17	Up-regulated
22	ENSG00000167470	MIDN	protein_coding	1.37	8.66	3.82e-20	3.66e-17	Up-regulated
23	ENSG00000245532	NEAT1	lincRNA	2	12.2	8.08e-20	6.6e-17	Up-regulated
24	ENSG00000179094	PER1	protein_coding	2.48	4.17	8.16e-20	6.6e-17	Up-regulated
25	ENSG00000139438	FAM222A	protein_coding	3.46	3.04	8.14e-20	6.6e-17	Up-regulated
26	ENSG00000233030		antisense	4.65	2.69	7.56e-20	6.6e-17	Up-regulated
27	ENSG00000261324		sense_overlapping	2.25	7.07	1.47e-19	1.15e-16	Up-regulated
28	ENSG00000179918	SEPHS2	protein_coding	1.15	6.81	1.99e-19	1.49e-16	Up-regulated
29	ENSG00000139746	RBM26	protein_coding	-1.12	7.47	2.25e-19	1.58e-16	Down-regulated
30	ENSG00000182985	CADM1	protein_coding	3.91	1.76	2.25e-19	1.58e-16	Up-regulated
31	ENSG00000248810		lincRNA	2.99	4.5	4.22e-19	2.87e-16	Up-regulated
32	ENSG00000162139	NEU3	protein_coding	1.66	4.44	8.39e-19	5.52e-16	Up-regulated
33	ENSG00000006607	FARP2	protein_coding	1.39	5.32	9.36e-19	5.85e-16	Up-regulated
34	ENSG00000130827	PLXNA3	protein_coding	1.69	6.23	9.44e-19	5.85e-16	Up-regulated
35	ENSG00000115756	HPCAL1	protein_coding	2.72	3.27	1.4e-18	8.43e-16	Up-regulated
36	ENSG00000124782	RREB1	protein_coding	-1.65	5.83	2.11e-18	1.23e-15	Down-regulated
37	ENSG00000138386	NAB1	protein_coding	-1.56	6.35	2.18e-18	1.24e-15	Down-regulated
38	ENSG00000173559	NABP1	protein_coding	2.03	4.74	2.49e-18	1.38e-15	Up-regulated
39	ENSG00000261716		sense_overlapping	2.66	5.07	3.08e-18	1.66e-15	Up-regulated
40	ENSG00000107731	UNC5B	protein_coding	1.08	7.16	3.38e-18	1.78e-15	Up-regulated
41	ENSG00000157933	SKI	protein_coding	1.34	7.3	3.51e-18	1.8e-15	Up-regulated
42	ENSG00000173530	TNFRSF10D	protein_coding	1.92	4.83	4.7e-18	2.31e-15	Up-regulated
43	ENSG00000146834	MEPCE	protein_coding	1.57	5.48	4.72e-18	2.31e-15	Up-regulated
44	ENSG00000141543	EIF4A3	protein_coding	1.66	6.42	6.36e-18	3.03e-15	Up-regulated
45	ENSG00000044574	HSPA5	protein_coding	1.6	9.65	6.47e-18	3.03e-15	Up-regulated
46	ENSG00000174282	ZBTB4	protein_coding	-1.79	5.53	7.04e-18	3.22e-15	Down-regulated
47	ENSG00000110046	ATG2A	protein_coding	1.68	5.63	7.85e-18	3.52e-15	Up-regulated
48	ENSG00000177565	TBL1XR1	protein_coding	-1.27	7.3	9.24e-18	4.05e-15	Down-regulated
49	ENSG00000130066	SAT1	protein_coding	1.78	8.48	1e-17	4.31e-15	Up-regulated
50	ENSG00000181218	HIST3H2A	protein_coding	2.76	3.86	1.05e-17	4.41e-15	Up-regulated
51	ENSG00000140521	POLG	protein_coding	1.18	5.51	1.21e-17	5.01e-15	Up-regulated
52	ENSG00000102096	PIM2	protein_coding	2.49	3.81	1.38e-17	5.59e-15	Up-regulated
53	ENSG00000182759	MAFA	protein_coding	6.02	1.26	1.5e-17	5.95e-15	Up-regulated
54	ENSG00000172345	STARD5	protein_coding	1.43	5.3	2.08e-17	7.98e-15	Up-regulated
55	ENSG00000169738	DCXR	protein_coding	1.98	5.63	2.08e-17	7.98e-15	Up-regulated
56	ENSG00000180573	HIST1H2AC	protein_coding	2.1	6.67	2.7e-17	9.98e-15	Up-regulated
57	ENSG00000163536	SERPINI1	protein_coding	4.33	0.16	2.69e-17	9.98e-15	Up-regulated
58	ENSG00000204389	HSPA1A	protein_coding	1.77	8.44	2.89e-17	1.05e-14	Up-regulated
59	ENSG00000176973	FAM89B	protein_coding	1.5	5.46	3.17e-17	1.13e-14	Up-regulated
60	ENSG00000197323	TRIM33	protein_coding	1.08	7.51	3.63e-17	1.27e-14	Up-regulated
61	ENSG00000121274	PAPD5	protein_coding	1.53	7.05	4.04e-17	1.37e-14	Up-regulated
62	ENSG00000143384	MCL1	protein_coding	1.4	8.47	4.05e-17	1.37e-14	Up-regulated
63	ENSG00000110047	EHD1	protein_coding	1.6	6.25	5.92e-17	1.98e-14	Up-regulated
64	ENSG00000163132	MSX1	protein_coding	2.59	3.02	7.04e-17	2.32e-14	Up-regulated
65	ENSG00000178397	FAM220A	protein_coding	1.53	4.86	7.35e-17	2.38e-14	Up-regulated
66	ENSG00000272993		lincRNA	3.67	4.26	7.6e-17	2.42e-14	Up-regulated
67	ENSG00000120053	GOT1	protein_coding	1.51	6.07	7.71e-17	2.42e-14	Up-regulated
68	ENSG00000149809	TM7SF2	protein_coding	2.63	5.68	8.42e-17	2.58e-14	Up-regulated
69	ENSG00000096060	FKBP5	protein_coding	2.31	3.63	8.44e-17	2.58e-14	Up-regulated
70	ENSG00000103187	COTL1	protein_coding	2.53	4.94	8.79e-17	2.64e-14	Up-regulated
71	ENSG00000101126	ADNP	protein_coding	-1.66	6.87	9.71e-17	2.88e-14	Down-regulated
72	ENSG00000143367	TUFT1	protein_coding	1.6	6.14	1.12e-16	3.29e-14	Up-regulated
73	ENSG00000006652	IFRD1	protein_coding	1.57	5.89	1.27e-16	3.67e-14	Up-regulated
74	ENSG00000138709	LARP1B	protein_coding	1.2	6.18	1.34e-16	3.81e-14	Up-regulated
75	ENSG00000274173		lincRNA	-2.55	5.89	1.37e-16	3.85e-14	Down-regulated
76	ENSG00000158158	CNNM4	protein_coding	2.43	4.91	1.39e-16	3.86e-14	Up-regulated
77	ENSG00000076641	PAG1	protein_coding	2.69	4.55	1.58e-16	4.27e-14	Up-regulated
78	ENSG00000139364	TMEM132B	protein_coding	4.14	1.13	1.57e-16	4.27e-14	Up-regulated
79	ENSG00000264364	DYNLL2	protein_coding	1.23	6.7	1.62e-16	4.31e-14	Up-regulated
80	ENSG00000170846		lincRNA	2.51	3.79	1.73e-16	4.55e-14	Up-regulated
81	ENSG00000185950	IRS2	protein_coding	2.09	6	1.87e-16	4.8e-14	Up-regulated
82	ENSG00000278828	HIST1H3H	protein_coding	3.61	3.51	1.85e-16	4.8e-14	Up-regulated
83	ENSG00000107882	SUFU	protein_coding	1.58	3.6	1.98e-16	5.03e-14	Up-regulated
84	ENSG00000196787	HIST1H2AG	protein_coding	3.08	2.72	2.76e-16	6.91e-14	Up-regulated
85	ENSG00000233822	HIST1H2BN	protein_coding	2.84	2.61	2.88e-16	7.13e-14	Up-regulated
86	ENSG00000204386	NEU1	protein_coding	1.77	5.34	3.21e-16	7.78e-14	Up-regulated
87	ENSG00000080371	RAB21	protein_coding	1.08	6.65	3.46e-16	8.27e-14	Up-regulated
88	ENSG00000147316	MCPH1	protein_coding	-1.95	5.02	3.84e-16	9.08e-14	Down-regulated
89	ENSG00000119720	NRDE2	protein_coding	-1.63	5.54	4.03e-16	9.32e-14	Down-regulated
90	ENSG00000153561	RMND5A	protein_coding	1.19	5.38	4.05e-16	9.32e-14	Up-regulated
91	ENSG00000158769	F11R	protein_coding	1.31	7.43	4.07e-16	9.32e-14	Up-regulated
92	ENSG00000034152	MAP2K3	protein_coding	1.9	7.24	5.18e-16	1.17e-13	Up-regulated
93	ENSG00000163950	SLBP	protein_coding	1.93	5.13	5.28e-16	1.18e-13	Up-regulated
94	ENSG00000178607	ERN1	protein_coding	2.14	4.02	6.82e-16	1.51e-13	Up-regulated
95	ENSG00000163900	TMEM41A	protein_coding	1.4	4.87	7.74e-16	1.7e-13	Up-regulated
96	ENSG00000075213	SEMA3A	protein_coding	-2.6	7.18	8.31e-16	1.78e-13	Down-regulated
97	ENSG00000166016	ABTB2	protein_coding	3.48	2.87	8.2e-16	1.78e-13	Up-regulated
98	ENSG00000166750	SLFN5	protein_coding	1.74	7.24	8.61e-16	1.83e-13	Up-regulated
99	ENSG00000103550	KNOP1	protein_coding	-1.46	6.37	9.49e-16	2e-13	Down-regulated
100	ENSG00000116717	GADD45A	protein_coding	1.68	5.72	9.64e-16	2.01e-13	Up-regulated
101	ENSG00000272468		lincRNA	4.05	2.35	9.94e-16	2.05e-13	Up-regulated
102	ENSG00000179454	KLHL28	protein_coding	1.52	5.41	1.07e-15	2.17e-13	Up-regulated
103	ENSG00000167034	NKX3-1	protein_coding	1.55	5.75	1.07e-15	2.17e-13	Up-regulated
104	ENSG00000173825	TIGD3	protein_coding	3.67	2.43	1.19e-15	2.39e-13	Up-regulated
105	ENSG00000136856	SLC2A8	protein_coding	1.66	5.37	1.24e-15	2.46e-13	Up-regulated
106	ENSG00000130522	JUND	protein_coding	1.75	5.54	1.39e-15	2.72e-13	Up-regulated
107	ENSG00000164877	MICALL2	protein_coding	1.89	6.07	1.39e-15	2.72e-13	Up-regulated
108	ENSG00000156873	PHKG2	protein_coding	1.13	5.15	1.58e-15	3.03e-13	Up-regulated
109	ENSG00000181016	LSMEM1	protein_coding	3.02	2.44	1.58e-15	3.03e-13	Up-regulated
110	ENSG00000120656	TAF12	protein_coding	1.55	5	1.6e-15	3.04e-13	Up-regulated
111	ENSG00000180596	HIST1H2BC	protein_coding	2.51	3.47	1.83e-15	3.45e-13	Up-regulated
112	ENSG00000168792	ABHD15	protein_coding	1.34	4.21	1.93e-15	3.6e-13	Up-regulated
113	ENSG00000119397	CNTRL	protein_coding	-1.56	6.1	2.35e-15	4.35e-13	Down-regulated
114	ENSG00000182831	C16orf72	protein_coding	1.1	5.73	2.78e-15	5.09e-13	Up-regulated
115	ENSG00000105875	WDR91	protein_coding	1.71	3.81	2.91e-15	5.28e-13	Up-regulated
116	ENSG00000085185	BCORL1	protein_coding	1.92	4.26	2.98e-15	5.37e-13	Up-regulated
117	ENSG00000075407	ZNF37A	protein_coding	-1.59	4.7	3.22e-15	5.74e-13	Down-regulated
118	ENSG00000243927	MRPS6	protein_coding	1.65	5.21	3.41e-15	6.03e-13	Up-regulated
119	ENSG00000153487	ING1	protein_coding	1.72	4.42	3.51e-15	6.15e-13	Up-regulated
120	ENSG00000145050	MANF	protein_coding	1.95	6.54	3.69e-15	6.36e-13	Up-regulated
121	ENSG00000167797	CDK2AP2	protein_coding	1.17	7.09	3.8e-15	6.5e-13	Up-regulated
122	ENSG00000125772	GPCPD1	protein_coding	1.27	6.54	3.85e-15	6.54e-13	Up-regulated
123	ENSG00000057757	PITHD1	protein_coding	1.66	5.58	3.91e-15	6.59e-13	Up-regulated
124	ENSG00000141562	NARF	protein_coding	1.37	4.66	4.72e-15	7.76e-13	Up-regulated
125	ENSG00000111144	LTA4H	protein_coding	1.23	5.78	4.71e-15	7.76e-13	Up-regulated
126	ENSG00000155846	PPARGC1B	protein_coding	-1.96	4.75	4.94e-15	8.05e-13	Down-regulated
127	ENSG00000088986	DYNLL1	protein_coding	1.86	8.36	5.12e-15	8.28e-13	Up-regulated
128	ENSG00000198355	PIM3	protein_coding	1.11	7.34	5.39e-15	8.65e-13	Up-regulated
129	ENSG00000152465	NMT2	protein_coding	2.28	3.5	5.78e-15	9.14e-13	Up-regulated
130	ENSG00000039068	CDH1	protein_coding	1.14	8.46	5.78e-15	9.14e-13	Up-regulated
131	ENSG00000167257	RNF214	protein_coding	-2.25	4.52	7.24e-15	1.14e-12	Down-regulated
132	ENSG00000182253	SYNM	protein_coding	2.32	3.9	8.03e-15	1.24e-12	Up-regulated
133	ENSG00000134686	PHC2	protein_coding	1.25	5.36	8.66e-15	1.33e-12	Up-regulated
134	ENSG00000099860	GADD45B	protein_coding	1.97	4.89	9.86e-15	1.49e-12	Up-regulated
135	ENSG00000140941	MAP1LC3B	protein_coding	1.17	5.56	1.04e-14	1.56e-12	Up-regulated
136	ENSG00000111424	VDR	protein_coding	2.69	5.02	1.08e-14	1.6e-12	Up-regulated
137	ENSG00000108604	SMARCD2	protein_coding	1.32	6.01	1.07e-14	1.6e-12	Up-regulated
138	ENSG00000137947	GTF2B	protein_coding	1.72	4.6	1.1e-14	1.63e-12	Up-regulated
139	ENSG00000196865	NHLRC2	protein_coding	-1.71	4.92	1.12e-14	1.64e-12	Down-regulated
140	ENSG00000177311	ZBTB38	protein_coding	-1.95	5.92	1.19e-14	1.71e-12	Down-regulated
141	ENSG00000100744	GSKIP	protein_coding	1.69	5.05	1.18e-14	1.71e-12	Up-regulated
142	ENSG00000175048	ZDHHC14	protein_coding	1.87	3.86	1.22e-14	1.74e-12	Up-regulated
143	ENSG00000126903	SLC10A3	protein_coding	1.61	5.53	1.28e-14	1.82e-12	Up-regulated
144	ENSG00000042445	RETSAT	protein_coding	1.71	6.7	1.38e-14	1.95e-12	Up-regulated
145	ENSG00000196923	PDLIM7	protein_coding	2.63	4.75	1.47e-14	2.07e-12	Up-regulated
146	ENSG00000177283	FZD8	protein_coding	2.53	3	1.8e-14	2.49e-12	Up-regulated
147	ENSG00000003402	CFLAR	protein_coding	-1.13	6.9	1.79e-14	2.49e-12	Down-regulated
148	ENSG00000165355	FBXO33	protein_coding	1.58	4.42	1.89e-14	2.6e-12	Up-regulated
149	ENSG00000182580	EPHB3	protein_coding	1.72	6.21	2.12e-14	2.9e-12	Up-regulated
150	ENSG00000132819	RBM38	protein_coding	1.63	4.86	2.23e-14	3.02e-12	Up-regulated
151	ENSG00000276023	DUSP14	protein_coding	2.03	4.92	2.62e-14	3.53e-12	Up-regulated
152	ENSG00000114933	INO80D	protein_coding	-1.88	4.98	2.66e-14	3.56e-12	Down-regulated
153	ENSG00000136854	STXBP1	protein_coding	1.76	4.52	2.73e-14	3.64e-12	Up-regulated
154	ENSG00000188229	TUBB4B	protein_coding	2.09	8.61	2.78e-14	3.69e-12	Up-regulated
155	ENSG00000070761	CFAP20	protein_coding	1.92	4.55	2.82e-14	3.71e-12	Up-regulated
156	ENSG00000170540	ARL6IP1	protein_coding	1.58	6.3	2.84e-14	3.72e-12	Up-regulated
157	ENSG00000115419	GLS	protein_coding	1.59	6.18	3.1e-14	4.02e-12	Up-regulated
158	ENSG00000072401	UBE2D1	protein_coding	1.56	4.05	3.23e-14	4.15e-12	Up-regulated
159	ENSG00000107959	PITRM1	protein_coding	1.26	4.55	3.22e-14	4.15e-12	Up-regulated
160	ENSG00000228794	LINC01128	processed_transcript	1.67	3.38	3.56e-14	4.54e-12	Up-regulated
161	ENSG00000178035	IMPDH2	protein_coding	1.4	6.01	3.71e-14	4.71e-12	Up-regulated
162	ENSG00000180964	TCEAL8	protein_coding	-1.23	6.34	3.77e-14	4.76e-12	Down-regulated
163	ENSG00000131979	GCH1	protein_coding	1.75	3.77	3.95e-14	4.95e-12	Up-regulated
164	ENSG00000106459	NRF1	protein_coding	1.41	4	4.28e-14	5.33e-12	Up-regulated
165	ENSG00000120899	PTK2B	protein_coding	1.61	5.94	4.35e-14	5.36e-12	Up-regulated
166	ENSG00000118900	UBN1	protein_coding	1.04	8.39	4.35e-14	5.36e-12	Up-regulated
167	ENSG00000162413	KLHL21	protein_coding	1.31	6.5	4.65e-14	5.69e-12	Up-regulated
168	ENSG00000163781	TOPBP1	protein_coding	-1.18	5.71	5.73e-14	6.97e-12	Down-regulated
169	ENSG00000141526	SLC16A3	protein_coding	1.3	5.69	6e-14	7.26e-12	Up-regulated
170	ENSG00000155096	AZIN1	protein_coding	1.26	6.08	6.05e-14	7.28e-12	Up-regulated
171	ENSG00000008256	CYTH3	protein_coding	1.25	4.74	6.13e-14	7.29e-12	Up-regulated
172	ENSG00000117318	ID3	protein_coding	2.65	2.83	6.13e-14	7.29e-12	Up-regulated
173	ENSG00000083307	GRHL2	protein_coding	-1.31	5.82	6.29e-14	7.43e-12	Down-regulated
174	ENSG00000276045	ORAI1	protein_coding	1.4	4.75	6.5e-14	7.64e-12	Up-regulated
175	ENSG00000164920	OSR2	protein_coding	1.9	4.12	7.14e-14	8.35e-12	Up-regulated
176	ENSG00000173334	TRIB1	protein_coding	1.52	5.81	7.28e-14	8.47e-12	Up-regulated
177	ENSG00000125968	ID1	protein_coding	1.76	7.28	8.19e-14	9.47e-12	Up-regulated
178	ENSG00000248092	NNT-AS1	antisense	-1.97	5.58	8.35e-14	9.55e-12	Down-regulated
179	ENSG00000225595	LINC01623	lincRNA	4.62	0.667	8.3e-14	9.55e-12	Up-regulated
180	ENSG00000205060	SLC35B4	protein_coding	-1.58	4.61	9.18e-14	1.04e-11	Down-regulated
181	ENSG00000042832	TG	protein_coding	3.9	0.741	9.27e-14	1.04e-11	Up-regulated
182	ENSG00000143816	WNT9A	protein_coding	1.59	5.28	9.48e-14	1.06e-11	Up-regulated
183	ENSG00000173727		transcribed_unprocessed_pseudogene	2.88	2.43	9.57e-14	1.07e-11	Up-regulated
184	ENSG00000164574	GALNT10	protein_coding	1.2	5.34	1.01e-13	1.12e-11	Up-regulated
185	ENSG00000069509	FUNDC1	protein_coding	-1.33	3.88	1.02e-13	1.13e-11	Down-regulated
186	ENSG00000132002	DNAJB1	protein_coding	1.71	7.34	1.14e-13	1.24e-11	Up-regulated
187	ENSG00000151929	BAG3	protein_coding	1.69	7.18	1.16e-13	1.27e-11	Up-regulated
188	ENSG00000276180	HIST1H4I	protein_coding	2.45	3.63	1.26e-13	1.35e-11	Up-regulated
189	ENSG00000105281	SLC1A5	protein_coding	1.1	7.54	1.26e-13	1.35e-11	Up-regulated
190	ENSG00000152217	SETBP1	protein_coding	-1.36	5.61	1.29e-13	1.38e-11	Down-regulated
191	ENSG00000134852	CLOCK	protein_coding	-1.1	5.89	1.32e-13	1.39e-11	Down-regulated
192	ENSG00000204388	HSPA1B	protein_coding	1.61	6.88	1.31e-13	1.39e-11	Up-regulated
193	ENSG00000171612	SLC25A33	protein_coding	1.69	3.39	1.34e-13	1.41e-11	Up-regulated
194	ENSG00000116525	TRIM62	protein_coding	1.71	3.61	1.44e-13	1.5e-11	Up-regulated
195	ENSG00000163840	DTX3L	protein_coding	-1.68	5.88	1.45e-13	1.51e-11	Down-regulated
196	ENSG00000151729	SLC25A4	protein_coding	1.96	3.72	1.47e-13	1.52e-11	Up-regulated
197	ENSG00000148143	ZNF462	protein_coding	-1.83	5.76	1.48e-13	1.52e-11	Down-regulated
198	ENSG00000196935	SRGAP1	protein_coding	-1.44	7.05	1.58e-13	1.62e-11	Down-regulated
199	ENSG00000168813	ZNF507	protein_coding	-2.07	5.1	1.61e-13	1.63e-11	Down-regulated
200	ENSG00000083544	TDRD3	protein_coding	-1.58	4.53	1.62e-13	1.63e-11	Down-regulated
201	ENSG00000146373	RNF217	protein_coding	-1.1	5.88	1.62e-13	1.63e-11	Down-regulated
202	ENSG00000131943	C19orf12	protein_coding	-2.31	3.93	1.6e-13	1.63e-11	Down-regulated
203	ENSG00000124635	HIST1H2BJ	protein_coding	3.06	3.09	1.65e-13	1.64e-11	Up-regulated
204	ENSG00000152413	HOMER1	protein_coding	1.54	5.67	1.64e-13	1.64e-11	Up-regulated
205	ENSG00000164548	TRA2A	protein_coding	1.17	7.37	1.68e-13	1.67e-11	Up-regulated
206	ENSG00000139190	VAMP1	protein_coding	2.31	2.84	1.7e-13	1.68e-11	Up-regulated
207	ENSG00000166963	MAP1A	protein_coding	4.92	0.339	1.84e-13	1.81e-11	Up-regulated
208	ENSG00000189180	ZNF33A	protein_coding	-1.67	6.15	1.89e-13	1.85e-11	Down-regulated
209	ENSG00000167977	KCTD5	protein_coding	2.37	4.88	2e-13	1.95e-11	Up-regulated
210	ENSG00000110066	KMT5B	protein_coding	-1.43	6.65	2.03e-13	1.97e-11	Down-regulated
211	ENSG00000119547	ONECUT2	protein_coding	3.45	0.762	2.41e-13	2.32e-11	Up-regulated
212	ENSG00000130821	SLC6A8	protein_coding	1.99	5.04	2.55e-13	2.44e-11	Up-regulated
213	ENSG00000167081	PBX3	protein_coding	1.61	4.31	2.62e-13	2.5e-11	Up-regulated
214	ENSG00000077782	FGFR1	protein_coding	2.89	2.99	2.67e-13	2.52e-11	Up-regulated
215	ENSG00000198900	TOP1	protein_coding	1.15	8.97	2.67e-13	2.52e-11	Up-regulated
216	ENSG00000166037	CEP57	protein_coding	-1.09	6.33	2.75e-13	2.59e-11	Down-regulated
217	ENSG00000006327	TNFRSF12A	protein_coding	2.16	5.59	2.79e-13	2.61e-11	Up-regulated
218	ENSG00000155760	FZD7	protein_coding	3.16	3.06	2.92e-13	2.72e-11	Up-regulated
219	ENSG00000085433	WDR47	protein_coding	1.33	4.71	2.97e-13	2.75e-11	Up-regulated
220	ENSG00000116883		antisense	2.61	2.14	3e-13	2.77e-11	Up-regulated
221	ENSG00000067369	TP53BP1	protein_coding	-1.22	5.72	3.04e-13	2.79e-11	Down-regulated
222	ENSG00000168101	NUDT16L1	protein_coding	1.22	5.91	3.06e-13	2.8e-11	Up-regulated
223	ENSG00000175352	NRIP3	protein_coding	2.28	3.89	3.22e-13	2.93e-11	Up-regulated
224	ENSG00000164778	EN2	protein_coding	2.93	2.04	3.26e-13	2.95e-11	Up-regulated
225	ENSG00000139620	KANSL2	protein_coding	1.6	4.86	3.37e-13	3.03e-11	Up-regulated
226	ENSG00000011304	PTBP1	protein_coding	1.05	7.97	3.36e-13	3.03e-11	Up-regulated
227	ENSG00000088826	SMOX	protein_coding	2.84	3.77	3.55e-13	3.18e-11	Up-regulated
228	ENSG00000121644	DESI2	protein_coding	1.21	4.89	3.66e-13	3.26e-11	Up-regulated
229	ENSG00000084710	EFR3B	protein_coding	5.53	-0.47	4.08e-13	3.63e-11	Up-regulated
230	ENSG00000155367	PPM1J	protein_coding	2.18	3.08	4.11e-13	3.64e-11	Up-regulated
231	ENSG00000164970	FAM219A	protein_coding	1.58	3.74	4.47e-13	3.94e-11	Up-regulated
232	ENSG00000189079	ARID2	protein_coding	-1.1	6.34	4.74e-13	4.16e-11	Down-regulated
233	ENSG00000126391	FRMD8	protein_coding	1.97	8.18	4.84e-13	4.23e-11	Up-regulated
234	ENSG00000164164	OTUD4	protein_coding	-1.17	4.86	4.99e-13	4.34e-11	Down-regulated
235	ENSG00000124496	TRERF1	protein_coding	-1.97	5.12	5.76e-13	4.96e-11	Down-regulated
236	ENSG00000174437	ATP2A2	protein_coding	1.04	7.27	5.8e-13	4.96e-11	Up-regulated
237	ENSG00000114353	GNAI2	protein_coding	1.16	7.74	5.79e-13	4.96e-11	Up-regulated
238	ENSG00000149646	CNBD2	protein_coding	2.47	2.2	5.85e-13	4.98e-11	Up-regulated
239	ENSG00000008710	PKD1	protein_coding	1.21	4.82	6.08e-13	5.14e-11	Up-regulated
240	ENSG00000254858	MPV17L2	protein_coding	2.49	2.47	6.14e-13	5.17e-11	Up-regulated
241	ENSG00000130164	LDLR	protein_coding	1.65	7.51	6.54e-13	5.49e-11	Up-regulated
242	ENSG00000008405	CRY1	protein_coding	1.46	3.72	6.69e-13	5.59e-11	Up-regulated
243	ENSG00000040608	RTN4R	protein_coding	1.91	3.25	6.74e-13	5.6e-11	Up-regulated
244	ENSG00000142546	NOSIP	protein_coding	1.2	5.99	7.08e-13	5.87e-11	Up-regulated
245	ENSG00000261150	EPPK1	protein_coding	2.08	5.76	7.92e-13	6.54e-11	Up-regulated
246	ENSG00000123989	CHPF	protein_coding	1.13	5.04	8.6e-13	7.05e-11	Up-regulated
247	ENSG00000100350	FOXRED2	protein_coding	1.54	5.77	8.65e-13	7.05e-11	Up-regulated
248	ENSG00000230453	ANKRD18B	protein_coding	-2.01	5.15	9.14e-13	7.43e-11	Down-regulated
249	ENSG00000020256	ZFP64	protein_coding	-2.04	3.91	9.29e-13	7.52e-11	Down-regulated
250	ENSG00000122591	FAM126A	protein_coding	2.24	6.25	9.34e-13	7.52e-11	Up-regulated
251	ENSG00000018408	WWTR1	protein_coding	1.27	6.6	9.36e-13	7.52e-11	Up-regulated
252	ENSG00000162298	SYVN1	protein_coding	1.31	5.07	9.71e-13	7.77e-11	Up-regulated
253	ENSG00000163964	PIGX	protein_coding	1.41	4.68	1.01e-12	8.07e-11	Up-regulated
254	ENSG00000132357	CARD6	protein_coding	-2.03	4.75	1.15e-12	9.07e-11	Down-regulated
255	ENSG00000245848	CEBPA	protein_coding	1.36	6.52	1.19e-12	9.35e-11	Up-regulated
256	ENSG00000164543	STK17A	protein_coding	1.75	6.32	1.19e-12	9.36e-11	Up-regulated
257	ENSG00000197798	FAM118B	protein_coding	1.48	3.96	1.21e-12	9.46e-11	Up-regulated
258	ENSG00000070214	SLC44A1	protein_coding	1.18	7.55	1.21e-12	9.47e-11	Up-regulated
259	ENSG00000110911	SLC11A2	protein_coding	-1.15	5.81	1.24e-12	9.62e-11	Down-regulated
260	ENSG00000163754	GYG1	protein_coding	1.34	4.02	1.27e-12	9.84e-11	Up-regulated
261	ENSG00000164855	TMEM184A	protein_coding	-1.72	5.16	1.29e-12	9.91e-11	Down-regulated
262	ENSG00000196544	BORCS6	protein_coding	1.36	4.53	1.29e-12	9.91e-11	Up-regulated
263	ENSG00000230732		sense_intronic	1.09	4.69	1.3e-12	9.91e-11	Up-regulated
264	ENSG00000090020	SLC9A1	protein_coding	1.09	6.14	1.3e-12	9.91e-11	Up-regulated
265	ENSG00000163848	ZNF148	protein_coding	-1.5	6.72	1.39e-12	1.05e-10	Down-regulated
266	ENSG00000165861	ZFYVE1	protein_coding	1.38	4.4	1.55e-12	1.16e-10	Up-regulated
267	ENSG00000174292	TNK1	protein_coding	1.61	3.2	1.63e-12	1.21e-10	Up-regulated
268	ENSG00000089693	MLF2	protein_coding	1.26	6.88	1.64e-12	1.22e-10	Up-regulated
269	ENSG00000135414	GDF11	protein_coding	1.75	4	1.82e-12	1.34e-10	Up-regulated
270	ENSG00000176845	METRNL	protein_coding	1.46	5.57	1.84e-12	1.35e-10	Up-regulated
271	ENSG00000101193	GID8	protein_coding	1.13	7.69	1.88e-12	1.37e-10	Up-regulated
272	ENSG00000136861	CDK5RAP2	protein_coding	-1.05	6.47	1.91e-12	1.39e-10	Down-regulated
273	ENSG00000089486	CDIP1	protein_coding	1.76	3.55	1.94e-12	1.41e-10	Up-regulated
274	ENSG00000189159	HN1	protein_coding	1.62	7.68	1.99e-12	1.44e-10	Up-regulated
275	ENSG00000138162	TACC2	protein_coding	-1.09	6.29	2.14e-12	1.53e-10	Down-regulated
276	ENSG00000189060	H1F0	protein_coding	1.63	6.5	2.14e-12	1.53e-10	Up-regulated
277	ENSG00000121766	ZCCHC17	protein_coding	1.15	5.6	2.22e-12	1.59e-10	Up-regulated
278	ENSG00000122299	ZC3H7A	protein_coding	-1.21	5.29	2.26e-12	1.61e-10	Down-regulated
279	ENSG00000184402	SS18L1	protein_coding	1.08	5.08	2.33e-12	1.65e-10	Up-regulated
280	ENSG00000164181	ELOVL7	protein_coding	1.84	2.84	2.42e-12	1.71e-10	Up-regulated
281	ENSG00000066583	ISOC1	protein_coding	1.58	4.06	2.5e-12	1.76e-10	Up-regulated
282	ENSG00000108175	ZMIZ1	protein_coding	-1.54	5.78	2.58e-12	1.81e-10	Down-regulated
283	ENSG00000145555	MYO10	protein_coding	1.11	6.88	2.58e-12	1.81e-10	Up-regulated
284	ENSG00000141084	RANBP10	protein_coding	1.11	4.79	2.72e-12	1.89e-10	Up-regulated
285	ENSG00000164828	SUN1	protein_coding	1.02	7.29	2.72e-12	1.89e-10	Up-regulated
286	ENSG00000121671	CRY2	protein_coding	1.62	4.54	2.75e-12	1.9e-10	Up-regulated
287	ENSG00000277443	MARCKS	protein_coding	-1.17	7.86	2.8e-12	1.92e-10	Down-regulated
288	ENSG00000274290	HIST1H2BE	protein_coding	3.78	1.14	2.9e-12	1.99e-10	Up-regulated
289	ENSG00000165424	ZCCHC24	protein_coding	2.32	4.05	3.01e-12	2.05e-10	Up-regulated
290	ENSG00000112701	SENP6	protein_coding	-1.27	5.98	3.08e-12	2.08e-10	Down-regulated
291	ENSG00000109103	UNC119	protein_coding	1.57	4.32	3.09e-12	2.09e-10	Up-regulated
292	ENSG00000166444	ST5	protein_coding	-1.64	5.05	3.12e-12	2.1e-10	Down-regulated
293	ENSG00000112658	SRF	protein_coding	2.27	5.87	3.3e-12	2.21e-10	Up-regulated
294	ENSG00000163491	NEK10	protein_coding	4.08	0.849	3.44e-12	2.29e-10	Up-regulated
295	ENSG00000196872	KIAA1211L	protein_coding	-2.62	3.73	3.55e-12	2.34e-10	Down-regulated
296	ENSG00000068383	INPP5A	protein_coding	1.39	5.67	3.53e-12	2.34e-10	Up-regulated
297	ENSG00000120549	KIAA1217	protein_coding	-1.07	6.69	3.58e-12	2.35e-10	Down-regulated
298	ENSG00000132463	GRSF1	protein_coding	1.03	6.32	3.67e-12	2.4e-10	Up-regulated
299	ENSG00000178821	TMEM52	protein_coding	3.29	1.38	3.8e-12	2.48e-10	Up-regulated
300	ENSG00000137575	SDCBP	protein_coding	1.37	7.1	3.88e-12	2.52e-10	Up-regulated
301	ENSG00000203814	HIST2H2BF	protein_coding	3.31	2.19	4.05e-12	2.62e-10	Up-regulated
302	ENSG00000246705	H2AFJ	protein_coding	1.55	5.85	4.12e-12	2.66e-10	Up-regulated
303	ENSG00000010810	FYN	protein_coding	2.3	3.1	4.42e-12	2.82e-10	Up-regulated
304	ENSG00000146463	ZMYM4	protein_coding	-1.64	5.79	4.79e-12	3.05e-10	Down-regulated
305	ENSG00000170385	SLC30A1	protein_coding	1.18	5.22	4.78e-12	3.05e-10	Up-regulated
306	ENSG00000129422	MTUS1	protein_coding	-1.93	7.33	4.92e-12	3.11e-10	Down-regulated
307	ENSG00000112406	HECA	protein_coding	1.26	6.24	5.15e-12	3.24e-10	Up-regulated
308	ENSG00000226476	LINC01748	lincRNA	-1.61	4.63	5.42e-12	3.39e-10	Down-regulated
309	ENSG00000071462	WBSCR22	protein_coding	1.18	5.93	6.01e-12	3.74e-10	Up-regulated
310	ENSG00000197989	SNHG12	antisense	1.63	6.27	6.02e-12	3.74e-10	Up-regulated
311	ENSG00000065911	MTHFD2	protein_coding	2.21	5.38	6.1e-12	3.78e-10	Up-regulated
312	ENSG00000053371	AKR7A2	protein_coding	1.12	5.7	6.2e-12	3.83e-10	Up-regulated
313	ENSG00000135148	TRAFD1	protein_coding	1.37	4.24	6.41e-12	3.94e-10	Up-regulated
314	ENSG00000173846	PLK3	protein_coding	1.42	4.38	7.14e-12	4.33e-10	Up-regulated
315	ENSG00000109787	KLF3	protein_coding	-1.37	7.47	7.13e-12	4.33e-10	Down-regulated
316	ENSG00000172270	BSG	protein_coding	1.06	6.07	7.4e-12	4.46e-10	Up-regulated
317	ENSG00000205683	DPF3	protein_coding	4.14	-0.586	7.4e-12	4.46e-10	Up-regulated
318	ENSG00000204054	LINC00963	processed_transcript	-1.38	5.52	7.51e-12	4.52e-10	Down-regulated
319	ENSG00000001084	GCLC	protein_coding	1.22	5.57	7.69e-12	4.61e-10	Up-regulated
320	ENSG00000141664	ZCCHC2	protein_coding	1.26	5.74	7.94e-12	4.75e-10	Up-regulated
321	ENSG00000101191	DIDO1	protein_coding	-1.15	6.53	8.03e-12	4.78e-10	Down-regulated
322	ENSG00000197694	SPTAN1	protein_coding	1.17	6.36	8.04e-12	4.78e-10	Up-regulated
323	ENSG00000106829	TLE4	protein_coding	1.48	7.25	8.42e-12	4.99e-10	Up-regulated
324	ENSG00000109089	CDR2L	protein_coding	1.59	4.03	8.67e-12	5.13e-10	Up-regulated
325	ENSG00000198668	CALM1	protein_coding	1.32	9.97	9.25e-12	5.46e-10	Up-regulated
326	ENSG00000221963	APOL6	protein_coding	-1.67	4.89	9.45e-12	5.55e-10	Down-regulated
327	ENSG00000196954	CASP4	protein_coding	-1.01	5.65	9.53e-12	5.59e-10	Down-regulated
328	ENSG00000103723	AP3B2	protein_coding	3.31	0.753	9.74e-12	5.69e-10	Up-regulated
329	ENSG00000125454	SLC25A19	protein_coding	1.69	2.91	1.01e-11	5.86e-10	Up-regulated
330	ENSG00000086712	TXLNG	protein_coding	1.03	4.88	1.02e-11	5.88e-10	Up-regulated
331	ENSG00000111145	ELK3	protein_coding	-1.55	4.64	1.07e-11	6.16e-10	Down-regulated
332	ENSG00000157483	MYO1E	protein_coding	1.15	6.04	1.09e-11	6.24e-10	Up-regulated
333	ENSG00000162923	WDR26	protein_coding	1.04	5.77	1.14e-11	6.53e-10	Up-regulated
334	ENSG00000173926	MARCH3	protein_coding	1.08	4.66	1.17e-11	6.65e-10	Up-regulated
335	ENSG00000187266	EPOR	protein_coding	3.78	1.07	1.23e-11	6.97e-10	Up-regulated
336	ENSG00000006704	GTF2IRD1	protein_coding	-1.43	4.81	1.26e-11	7.13e-10	Down-regulated
337	ENSG00000049860	HEXB	protein_coding	1.06	6.16	1.26e-11	7.13e-10	Up-regulated
338	ENSG00000162777	DENND2D	protein_coding	-1.63	4.78	1.35e-11	7.57e-10	Down-regulated
339	ENSG00000173786	CNP	protein_coding	1.38	5.26	1.35e-11	7.57e-10	Up-regulated
340	ENSG00000130449	ZSWIM6	protein_coding	1.61	5.71	1.49e-11	8.3e-10	Up-regulated
341	ENSG00000170185	USP38	protein_coding	1.65	4.31	1.52e-11	8.45e-10	Up-regulated
342	ENSG00000136193	SCRN1	protein_coding	-1.22	4.77	1.56e-11	8.59e-10	Down-regulated
343	ENSG00000181588	MEX3D	protein_coding	1.34	5.03	1.56e-11	8.59e-10	Up-regulated
344	ENSG00000100889	PCK2	protein_coding	1.5	3.71	1.57e-11	8.66e-10	Up-regulated
345	ENSG00000101928	MOSPD1	protein_coding	1.26	4.18	1.68e-11	9.22e-10	Up-regulated
346	ENSG00000155744	FAM126B	protein_coding	1.02	5.16	1.69e-11	9.24e-10	Up-regulated
347	ENSG00000233016	SNHG7	antisense	1.31	6.25	1.7e-11	9.26e-10	Up-regulated
348	ENSG00000168374	ARF4	protein_coding	1.26	6.68	1.74e-11	9.42e-10	Up-regulated
349	ENSG00000067064	IDI1	protein_coding	1.8	4.7	1.77e-11	9.56e-10	Up-regulated
350	ENSG00000152056	AP1S3	protein_coding	1.12	5.36	1.78e-11	9.56e-10	Up-regulated
351	ENSG00000086061	DNAJA1	protein_coding	1.12	7.05	1.78e-11	9.56e-10	Up-regulated
352	ENSG00000125741	OPA3	protein_coding	-1.08	5.36	1.79e-11	9.61e-10	Down-regulated
353	ENSG00000104904	OAZ1	protein_coding	1.29	9.03	1.86e-11	9.94e-10	Up-regulated
354	ENSG00000114790	ARHGEF26	protein_coding	3.24	0.7	1.87e-11	9.94e-10	Up-regulated
355	ENSG00000198604	BAZ1A	protein_coding	1.03	7.43	1.96e-11	1.04e-09	Up-regulated
356	ENSG00000151287	TEX30	protein_coding	2.31	2.61	2.04e-11	1.08e-09	Up-regulated
357	ENSG00000132541	RIDA	protein_coding	1.38	3.62	2.23e-11	1.17e-09	Up-regulated
358	ENSG00000128311	TST	protein_coding	1.17	6.32	2.23e-11	1.17e-09	Up-regulated
359	ENSG00000179862	CITED4	protein_coding	1.3	5.38	2.32e-11	1.21e-09	Up-regulated
360	ENSG00000082458	DLG3	protein_coding	-1.31	6.08	2.37e-11	1.24e-09	Down-regulated
361	ENSG00000225246	RPS2P1	processed_pseudogene	2.27	2.03	2.66e-11	1.38e-09	Up-regulated
362	ENSG00000083857	FAT1	protein_coding	-1.17	6.54	2.76e-11	1.43e-09	Down-regulated
363	ENSG00000177169	ULK1	protein_coding	1.2	5.92	2.8e-11	1.44e-09	Up-regulated
364	ENSG00000080824	HSP90AA1	protein_coding	1.43	11.1	3.16e-11	1.62e-09	Up-regulated
365	ENSG00000188486	H2AFX	protein_coding	2.09	5.66	3.18e-11	1.63e-09	Up-regulated
366	ENSG00000168140	VASN	protein_coding	2.84	1.93	3.22e-11	1.64e-09	Up-regulated
367	ENSG00000103707	MTFMT	protein_coding	1.52	4.28	3.21e-11	1.64e-09	Up-regulated
368	ENSG00000144597	EAF1	protein_coding	1.18	3.62	3.24e-11	1.65e-09	Up-regulated
369	ENSG00000125148	MT2A	protein_coding	1.47	9.75	3.27e-11	1.66e-09	Up-regulated
370	ENSG00000184164	CRELD2	protein_coding	1.24	4.53	3.3e-11	1.67e-09	Up-regulated
371	ENSG00000204592	HLA-E	protein_coding	1.08	7.26	3.34e-11	1.68e-09	Up-regulated
372	ENSG00000253293	HOXA10	protein_coding	-2.02	5.6	3.4e-11	1.7e-09	Down-regulated
373	ENSG00000169908	TM4SF1	protein_coding	-1.5	6.56	3.42e-11	1.71e-09	Down-regulated
374	ENSG00000179562	GCC1	protein_coding	1.3	5.23	3.46e-11	1.72e-09	Up-regulated
375	ENSG00000151151	IPMK	protein_coding	1.69	4	3.5e-11	1.73e-09	Up-regulated
376	ENSG00000160993	ALKBH4	protein_coding	-2.47	3.29	3.54e-11	1.75e-09	Down-regulated
377	ENSG00000135828	RNASEL	protein_coding	-1.42	4.36	3.58e-11	1.76e-09	Down-regulated
378	ENSG00000239306	RBM14	protein_coding	1.35	4.94	3.66e-11	1.8e-09	Up-regulated
379	ENSG00000158201	ABHD3	protein_coding	2.02	3.3	3.94e-11	1.93e-09	Up-regulated
380	ENSG00000135365	PHF21A	protein_coding	-1.51	5.14	3.95e-11	1.93e-09	Down-regulated
381	ENSG00000115652	UXS1	protein_coding	1.06	5.96	4.4e-11	2.14e-09	Up-regulated
382	ENSG00000278952		TEC	6.15	-0.125	4.77e-11	2.3e-09	Up-regulated
383	ENSG00000126464	PRR12	protein_coding	-1.41	4.16	4.85e-11	2.34e-09	Down-regulated
384	ENSG00000070444	MNT	protein_coding	-1.06	4.74	4.86e-11	2.34e-09	Down-regulated
385	ENSG00000184384	MAML2	protein_coding	-1.79	5.41	4.93e-11	2.36e-09	Down-regulated
386	ENSG00000110318	CEP126	protein_coding	-1.47	5.26	5.03e-11	2.39e-09	Down-regulated
387	ENSG00000130726	TRIM28	protein_coding	1.08	7.54	5.01e-11	2.39e-09	Up-regulated
388	ENSG00000150394	CDH8	protein_coding	-2.62	2.76	5.03e-11	2.39e-09	Down-regulated
389	ENSG00000196693	ZNF33B	protein_coding	-1.4	5.48	5.1e-11	2.42e-09	Down-regulated
390	ENSG00000185000	DGAT1	protein_coding	1.55	4.8	5.23e-11	2.48e-09	Up-regulated
391	ENSG00000109107	ALDOC	protein_coding	1.95	2.86	5.31e-11	2.51e-09	Up-regulated
392	ENSG00000168566	SNRNP48	protein_coding	1.05	5.86	5.4e-11	2.54e-09	Up-regulated
393	ENSG00000167772	ANGPTL4	protein_coding	2.87	2.66	5.51e-11	2.58e-09	Up-regulated
394	ENSG00000185112	FAM43A	protein_coding	1.81	5.22	5.48e-11	2.58e-09	Up-regulated
395	ENSG00000173805	HAP1	protein_coding	2.85	1.5	5.53e-11	2.59e-09	Up-regulated
396	ENSG00000122008	POLK	protein_coding	-1.52	4.59	5.58e-11	2.6e-09	Down-regulated
397	ENSG00000186480	INSIG1	protein_coding	1.19	5.7	5.59e-11	2.6e-09	Up-regulated
398	ENSG00000054277	OPN3	protein_coding	1.32	4.38	5.71e-11	2.64e-09	Up-regulated
399	ENSG00000115548	KDM3A	protein_coding	1.3	5.25	5.69e-11	2.64e-09	Up-regulated
400	ENSG00000150967	ABCB9	protein_coding	1.56	3.36	5.83e-11	2.68e-09	Up-regulated
401	ENSG00000184557	SOCS3	protein_coding	2.82	2.61	5.9e-11	2.71e-09	Up-regulated
402	ENSG00000130589	HELZ2	protein_coding	1.17	5.81	6.02e-11	2.76e-09	Up-regulated
403	ENSG00000168310	IRF2	protein_coding	-1.57	5.03	6.07e-11	2.77e-09	Down-regulated
404	ENSG00000141458	NPC1	protein_coding	1.12	4.44	6.13e-11	2.79e-09	Up-regulated
405	ENSG00000136147	PHF11	protein_coding	-1.17	4.94	6.2e-11	2.82e-09	Down-regulated
406	ENSG00000140450	ARRDC4	protein_coding	2.78	5.81	6.22e-11	2.82e-09	Up-regulated
407	ENSG00000103415	HMOX2	protein_coding	1.16	5.68	6.24e-11	2.83e-09	Up-regulated
408	ENSG00000165671	NSD1	protein_coding	-1.31	6.69	6.41e-11	2.89e-09	Down-regulated
409	ENSG00000156463	SH3RF2	protein_coding	-1.56	5.74	6.71e-11	3.02e-09	Down-regulated
410	ENSG00000133401	PDZD2	protein_coding	-1.95	4.28	7.03e-11	3.15e-09	Down-regulated
411	ENSG00000198909	MAP3K3	protein_coding	1.33	4.95	7.13e-11	3.19e-09	Up-regulated
412	ENSG00000249395	CASC9	lincRNA	-1.42	6.41	7.76e-11	3.47e-09	Down-regulated
413	ENSG00000186088	GSAP	protein_coding	-2.41	4.32	8.16e-11	3.63e-09	Down-regulated
414	ENSG00000125249	RAP2A	protein_coding	1.73	4.57	8.91e-11	3.96e-09	Up-regulated
415	ENSG00000111696	NT5DC3	protein_coding	1.98	2.21	9.15e-11	4.05e-09	Up-regulated
416	ENSG00000172819	RARG	protein_coding	-1.16	6.36	9.4e-11	4.16e-09	Down-regulated
417	ENSG00000257894		lincRNA	2.6	1	9.58e-11	4.23e-09	Up-regulated
418	ENSG00000163104	SMARCAD1	protein_coding	-1.33	4.79	9.74e-11	4.29e-09	Down-regulated
419	ENSG00000054967	RELT	protein_coding	2.36	3.05	9.8e-11	4.31e-09	Up-regulated
420	ENSG00000023330	ALAS1	protein_coding	1.02	4.66	9.85e-11	4.31e-09	Up-regulated
421	ENSG00000107362	ABHD17B	protein_coding	1.02	4.94	1.05e-10	4.57e-09	Up-regulated
422	ENSG00000105136	ZNF419	protein_coding	1.27	4.95	1.06e-10	4.6e-09	Up-regulated
423	ENSG00000204520	MICA	protein_coding	1.26	4.27	1.07e-10	4.62e-09	Up-regulated
424	ENSG00000124145	SDC4	protein_coding	1.4	9.01	1.07e-10	4.62e-09	Up-regulated
425	ENSG00000143434	SEMA6C	protein_coding	2.9	1.48	1.08e-10	4.66e-09	Up-regulated
426	ENSG00000131015	ULBP2	protein_coding	2.13	3.29	1.15e-10	4.91e-09	Up-regulated
427	ENSG00000100908	EMC9	protein_coding	1.54	3.92	1.15e-10	4.91e-09	Up-regulated
428	ENSG00000078403	MLLT10	protein_coding	-1.48	5.13	1.16e-10	4.92e-09	Down-regulated
429	ENSG00000237945	LINC00649	antisense	-1.57	3.88	1.17e-10	4.94e-09	Down-regulated
430	ENSG00000122482	ZNF644	protein_coding	-1.11	6.73	1.28e-10	5.35e-09	Down-regulated
431	ENSG00000135373	EHF	protein_coding	-1.38	6.88	1.29e-10	5.38e-09	Down-regulated
432	ENSG00000167693	NXN	protein_coding	1.36	5.77	1.3e-10	5.41e-09	Up-regulated
433	ENSG00000102547	CAB39L	protein_coding	-2.43	3.71	1.35e-10	5.61e-09	Down-regulated
434	ENSG00000133935	C14orf1	protein_coding	1.05	5.33	1.36e-10	5.65e-09	Up-regulated
435	ENSG00000143379	SETDB1	protein_coding	-1.35	4.75	1.42e-10	5.88e-09	Down-regulated
436	ENSG00000198843	SELENOT	protein_coding	1.36	5.91	1.47e-10	6.08e-09	Up-regulated
437	ENSG00000171813	PWWP2B	protein_coding	-1.49	5.49	1.49e-10	6.14e-09	Down-regulated
438	ENSG00000049283	EPN3	protein_coding	-1.63	3.83	1.5e-10	6.16e-09	Down-regulated
439	ENSG00000165152	TMEM246	protein_coding	-1.07	5.76	1.51e-10	6.17e-09	Down-regulated
440	ENSG00000156603	MED19	protein_coding	1.04	6.19	1.57e-10	6.36e-09	Up-regulated
441	ENSG00000169715	MT1E	protein_coding	1.03	8.23	1.58e-10	6.42e-09	Up-regulated
442	ENSG00000169435	RASSF6	protein_coding	-2.04	7	1.61e-10	6.53e-09	Down-regulated
443	ENSG00000128578	STRIP2	protein_coding	2.13	3.17	1.64e-10	6.62e-09	Up-regulated
444	ENSG00000130590	SAMD10	protein_coding	-1.75	4.6	1.65e-10	6.66e-09	Down-regulated
445	ENSG00000259330	INAFM2	antisense	1.58	3.66	1.72e-10	6.91e-09	Up-regulated
446	ENSG00000174032	SLC25A30	protein_coding	2.38	2.69	1.75e-10	7.01e-09	Up-regulated
447	ENSG00000151136	BTBD11	protein_coding	1.57	4.48	1.83e-10	7.3e-09	Up-regulated
448	ENSG00000138271	GPR87	protein_coding	-1.68	4.93	1.84e-10	7.31e-09	Down-regulated
449	ENSG00000100591	AHSA1	protein_coding	1.2	6.89	1.84e-10	7.31e-09	Up-regulated
450	ENSG00000162783	IER5	protein_coding	1.58	7.26	1.89e-10	7.51e-09	Up-regulated
451	ENSG00000105993	DNAJB6	protein_coding	1.19	6.78	1.95e-10	7.74e-09	Up-regulated
452	ENSG00000134533	RERG	protein_coding	-3.19	3.8	1.97e-10	7.8e-09	Down-regulated
453	ENSG00000179859		protein_coding	1.87	2.47	2.06e-10	8.13e-09	Up-regulated
454	ENSG00000155252	PI4K2A	protein_coding	1.46	4.43	2.06e-10	8.14e-09	Up-regulated
455	ENSG00000083642	PDS5B	protein_coding	-1.14	6.93	2.1e-10	8.25e-09	Down-regulated
456	ENSG00000110328	GALNT18	protein_coding	2.84	2.39	2.11e-10	8.26e-09	Up-regulated
457	ENSG00000198886	MT-ND4	protein_coding	1.31	13.6	2.11e-10	8.26e-09	Up-regulated
458	ENSG00000130766	SESN2	protein_coding	1.42	6.61	2.15e-10	8.39e-09	Up-regulated
459	ENSG00000187446	CHP1	protein_coding	1.03	6.24	2.23e-10	8.68e-09	Up-regulated
460	ENSG00000175866	BAIAP2	protein_coding	1.67	6.48	2.28e-10	8.85e-09	Up-regulated
461	ENSG00000183742	MACC1	protein_coding	-2.61	4.49	2.31e-10	8.9e-09	Down-regulated
462	ENSG00000196295		processed_transcript	-1.54	5.3	2.31e-10	8.9e-09	Down-regulated
463	ENSG00000128791	TWSG1	protein_coding	1.44	4.36	2.33e-10	8.92e-09	Up-regulated
464	ENSG00000116285	ERRFI1	protein_coding	1.26	5.11	2.37e-10	9.05e-09	Up-regulated
465	ENSG00000164066	INTU	protein_coding	-2.33	3.59	2.47e-10	9.38e-09	Down-regulated
466	ENSG00000082497	SERTAD4	protein_coding	-1.44	5.16	2.47e-10	9.39e-09	Down-regulated
467	ENSG00000011198	ABHD5	protein_coding	1.91	3.27	2.5e-10	9.5e-09	Up-regulated
468	ENSG00000105483	CARD8	protein_coding	-1.62	3.79	2.76e-10	1.04e-08	Down-regulated
469	ENSG00000077157	PPP1R12B	protein_coding	-2.01	6.36	2.74e-10	1.04e-08	Down-regulated
470	ENSG00000178764	ZHX2	protein_coding	-2.04	3.59	2.83e-10	1.06e-08	Down-regulated
471	ENSG00000122435	TRMT13	protein_coding	-1.47	5.15	2.81e-10	1.06e-08	Down-regulated
472	ENSG00000127837	AAMP	protein_coding	1.21	6.74	2.8e-10	1.06e-08	Up-regulated
473	ENSG00000197451	HNRNPAB	protein_coding	1.3	6.99	2.82e-10	1.06e-08	Up-regulated
474	ENSG00000184515	BEX5	protein_coding	1.46	5.1	2.94e-10	1.1e-08	Up-regulated
475	ENSG00000198920	KIAA0753	protein_coding	-1.55	4.25	3.04e-10	1.13e-08	Down-regulated
476	ENSG00000126821	SGPP1	protein_coding	1.27	3.72	3.04e-10	1.13e-08	Up-regulated
477	ENSG00000260027	HOXB7	protein_coding	-1.36	4.85	3.13e-10	1.16e-08	Down-regulated
478	ENSG00000137871	ZNF280D	protein_coding	-1.36	5.66	3.15e-10	1.17e-08	Down-regulated
479	ENSG00000172113	NME6	protein_coding	-1.49	3.31	3.19e-10	1.18e-08	Down-regulated
480	ENSG00000102678	FGF9	protein_coding	3.83	1.34	3.29e-10	1.21e-08	Up-regulated
481	ENSG00000163956	LRPAP1	protein_coding	1.06	5.29	3.43e-10	1.25e-08	Up-regulated
482	ENSG00000169379	ARL13B	protein_coding	1.24	5.03	3.52e-10	1.28e-08	Up-regulated
483	ENSG00000172315	TP53RK	protein_coding	1.39	4.54	3.53e-10	1.29e-08	Up-regulated
484	ENSG00000184009	ACTG1	protein_coding	1.67	10.4	3.59e-10	1.3e-08	Up-regulated
485	ENSG00000001631	KRIT1	protein_coding	-1.12	5.49	3.64e-10	1.32e-08	Down-regulated
486	ENSG00000124762	CDKN1A	protein_coding	2.54	6.68	3.64e-10	1.32e-08	Up-regulated
487	ENSG00000170027	YWHAG	protein_coding	1.34	7.24	3.69e-10	1.33e-08	Up-regulated
488	ENSG00000074657	ZNF532	protein_coding	-2.04	4.19	3.8e-10	1.36e-08	Down-regulated
489	ENSG00000123353	ORMDL2	protein_coding	1.15	5.7	3.76e-10	1.36e-08	Up-regulated
490	ENSG00000004478	FKBP4	protein_coding	1.1	5.66	3.84e-10	1.37e-08	Up-regulated
491	ENSG00000105085	MED26	protein_coding	1.47	3.66	3.96e-10	1.41e-08	Up-regulated
492	ENSG00000120158	RCL1	protein_coding	1.14	4.21	3.97e-10	1.42e-08	Up-regulated
493	ENSG00000246876		lincRNA	-2.64	2.42	4.3e-10	1.53e-08	Down-regulated
494	ENSG00000037965	HOXC8	protein_coding	-2.26	4.02	4.33e-10	1.54e-08	Down-regulated
495	ENSG00000255717	SNHG1	processed_transcript	1.34	6.99	4.39e-10	1.56e-08	Up-regulated
496	ENSG00000131473	ACLY	protein_coding	1.45	5.48	4.52e-10	1.6e-08	Up-regulated
497	ENSG00000166311	SMPD1	protein_coding	1.36	3.66	4.59e-10	1.62e-08	Up-regulated
498	ENSG00000135723	FHOD1	protein_coding	1.82	4.71	4.62e-10	1.62e-08	Up-regulated
499	ENSG00000173812	EIF1	protein_coding	1.39	8.24	4.6e-10	1.62e-08	Up-regulated
500	ENSG00000234616	JRK	protein_coding	-1.62	4.57	4.67e-10	1.63e-08	Down-regulated
501	ENSG00000125898	FAM110A	protein_coding	-1.08	4.85	4.65e-10	1.63e-08	Down-regulated
502	ENSG00000119771	KLHL29	protein_coding	1.71	2.72	4.77e-10	1.66e-08	Up-regulated
503	ENSG00000142168	SOD1	protein_coding	1.01	7.42	4.85e-10	1.69e-08	Up-regulated
504	ENSG00000120256	LRP11	protein_coding	1.05	6.32	4.92e-10	1.7e-08	Up-regulated
505	ENSG00000179218	CALR	protein_coding	1.19	8.8	4.91e-10	1.7e-08	Up-regulated
506	ENSG00000112624	GLTSCR1L	protein_coding	-1.98	3.94	5.02e-10	1.73e-08	Down-regulated
507	ENSG00000183077	AFMID	protein_coding	1.11	4.7	5.05e-10	1.74e-08	Up-regulated
508	ENSG00000186260	MKL2	protein_coding	-1.6	4.88	5.1e-10	1.75e-08	Down-regulated
509	ENSG00000251493	FOXD1	protein_coding	1.27	4.51	5.25e-10	1.79e-08	Up-regulated
510	ENSG00000245648		antisense	-1.96	3.38	5.34e-10	1.82e-08	Down-regulated
511	ENSG00000132530	XAF1	protein_coding	-1.78	6.2	5.35e-10	1.82e-08	Down-regulated
512	ENSG00000215421	ZNF407	protein_coding	-1.89	4.38	5.38e-10	1.83e-08	Down-regulated
513	ENSG00000116675	DNAJC6	protein_coding	3.6	0.581	5.47e-10	1.85e-08	Up-regulated
514	ENSG00000030419	IKZF2	protein_coding	-2.24	5.89	5.5e-10	1.86e-08	Down-regulated
515	ENSG00000070669	ASNS	protein_coding	2.01	3.84	5.65e-10	1.91e-08	Up-regulated
516	ENSG00000158470	B4GALT5	protein_coding	-1.2	7.88	5.8e-10	1.96e-08	Down-regulated
517	ENSG00000146826	C7orf43	protein_coding	1.8	3.07	6.07e-10	2.04e-08	Up-regulated
518	ENSG00000139116	KIF21A	protein_coding	1.17	6.99	6.05e-10	2.04e-08	Up-regulated
519	ENSG00000078237	TIGAR	protein_coding	1.75	3.28	6.18e-10	2.07e-08	Up-regulated
520	ENSG00000174749	C4orf32	protein_coding	1.59	3.9	6.46e-10	2.15e-08	Up-regulated
521	ENSG00000146243	IRAK1BP1	protein_coding	-3.35	2.12	6.43e-10	2.15e-08	Down-regulated
522	ENSG00000279522		TEC	2.3	2	6.62e-10	2.2e-08	Up-regulated
523	ENSG00000121039	RDH10	protein_coding	1.02	5	6.93e-10	2.29e-08	Up-regulated
524	ENSG00000150347	ARID5B	protein_coding	-1.16	6.82	6.93e-10	2.29e-08	Down-regulated
525	ENSG00000169032	MAP2K1	protein_coding	1.52	4.8	6.97e-10	2.3e-08	Up-regulated
526	ENSG00000138468	SENP7	protein_coding	-1.57	5.05	7.06e-10	2.32e-08	Down-regulated
527	ENSG00000133818	RRAS2	protein_coding	1.28	4.3	7.15e-10	2.35e-08	Up-regulated
528	ENSG00000260260	SNHG19	lincRNA	1.2	6.61	7.27e-10	2.38e-08	Up-regulated
529	ENSG00000184564	SLITRK6	protein_coding	-2.25	6.9	7.32e-10	2.39e-08	Down-regulated
530	ENSG00000157551	KCNJ15	protein_coding	-1.81	3.45	7.36e-10	2.4e-08	Down-regulated
531	ENSG00000196458	ZNF605	protein_coding	-2.19	3.78	7.43e-10	2.42e-08	Down-regulated
532	ENSG00000144655	CSRNP1	protein_coding	1.79	3.27	7.76e-10	2.52e-08	Up-regulated
533	ENSG00000065154	OAT	protein_coding	1.85	6.96	7.76e-10	2.52e-08	Up-regulated
534	ENSG00000112245	PTP4A1	protein_coding	1.32	6.13	7.91e-10	2.56e-08	Up-regulated
535	ENSG00000196700	ZNF512B	protein_coding	-1.51	5.52	7.99e-10	2.58e-08	Down-regulated
536	ENSG00000165389	SPTSSA	protein_coding	1.62	5.55	8.19e-10	2.64e-08	Up-regulated
537	ENSG00000204116	CHIC1	protein_coding	-2.03	3.34	8.4e-10	2.7e-08	Down-regulated
538	ENSG00000168906	MAT2A	protein_coding	1.61	5.6	8.46e-10	2.72e-08	Up-regulated
539	ENSG00000088854	C20orf194	protein_coding	-1.32	5.4	8.64e-10	2.76e-08	Down-regulated
540	ENSG00000123505	AMD1	protein_coding	1.21	6.92	8.59e-10	2.76e-08	Up-regulated
541	ENSG00000121207	LRAT	protein_coding	3.42	0.195	8.69e-10	2.78e-08	Up-regulated
542	ENSG00000111911	HINT3	protein_coding	-1.54	4.5	8.99e-10	2.86e-08	Down-regulated
543	ENSG00000160785	SLC25A44	protein_coding	1.44	4.82	9.22e-10	2.92e-08	Up-regulated
544	ENSG00000145214	DGKQ	protein_coding	1.36	3.86	9.34e-10	2.95e-08	Up-regulated
545	ENSG00000215158		transcribed_unprocessed_pseudogene	-2.34	3.75	9.43e-10	2.97e-08	Down-regulated
546	ENSG00000169403	PTAFR	protein_coding	1.15	5.4	9.59e-10	3.01e-08	Up-regulated
547	ENSG00000156650	KAT6B	protein_coding	-1.38	5.22	9.7e-10	3.03e-08	Down-regulated
548	ENSG00000162419	GMEB1	protein_coding	-1.53	4.35	9.88e-10	3.08e-08	Down-regulated
549	ENSG00000147274	RBMX	protein_coding	-1.15	7.47	9.87e-10	3.08e-08	Down-regulated
550	ENSG00000095209	TMEM38B	protein_coding	1.41	3.58	1.04e-09	3.23e-08	Up-regulated
551	ENSG00000225697	SLC26A6	protein_coding	1.42	3.97	1.04e-09	3.24e-08	Up-regulated
552	ENSG00000134369	NAV1	protein_coding	-2.15	4.44	1.07e-09	3.32e-08	Down-regulated
553	ENSG00000184992	BRI3BP	protein_coding	1.73	5.8	1.09e-09	3.38e-08	Up-regulated
554	ENSG00000169490	TM2D2	protein_coding	1.32	4.53	1.11e-09	3.42e-08	Up-regulated
555	ENSG00000153029	MR1	protein_coding	-1.15	4.49	1.17e-09	3.61e-08	Down-regulated
556	ENSG00000020129	NCDN	protein_coding	1.11	5.34	1.18e-09	3.63e-08	Up-regulated
557	ENSG00000120889	TNFRSF10B	protein_coding	1.28	5.37	1.21e-09	3.72e-08	Up-regulated
558	ENSG00000172977	KAT5	protein_coding	-1.04	5.87	1.22e-09	3.73e-08	Down-regulated
559	ENSG00000136943	CTSV	protein_coding	2.87	4.3	1.26e-09	3.85e-08	Up-regulated
560	ENSG00000060749	QSER1	protein_coding	-1.09	6.79	1.28e-09	3.92e-08	Down-regulated
561	ENSG00000179886	TIGD5	protein_coding	-1.29	3.97	1.29e-09	3.94e-08	Down-regulated
562	ENSG00000116741	RGS2	protein_coding	1.6	6.18	1.29e-09	3.94e-08	Up-regulated
563	ENSG00000129566	TEP1	protein_coding	1.15	4.42	1.3e-09	3.96e-08	Up-regulated
564	ENSG00000272079		lincRNA	1.95	3.32	1.32e-09	4.01e-08	Up-regulated
565	ENSG00000169926	KLF13	protein_coding	-1.06	7.01	1.33e-09	4.05e-08	Down-regulated
566	ENSG00000153048	CARHSP1	protein_coding	1.12	5.55	1.36e-09	4.13e-08	Up-regulated
567	ENSG00000083535	PIBF1	protein_coding	-1.56	5.73	1.37e-09	4.14e-08	Down-regulated
568	ENSG00000159348	CYB5R1	protein_coding	1.16	5.23	1.38e-09	4.16e-08	Up-regulated
569	ENSG00000164032	H2AFZ	protein_coding	1.73	7.29	1.42e-09	4.26e-08	Up-regulated
570	ENSG00000112218	GPR63	protein_coding	3.6	-0.192	1.44e-09	4.34e-08	Up-regulated
571	ENSG00000211455	STK38L	protein_coding	1.04	5.67	1.49e-09	4.48e-08	Up-regulated
572	ENSG00000181449	SOX2	protein_coding	-1.67	7.11	1.51e-09	4.51e-08	Down-regulated
573	ENSG00000100116	GCAT	protein_coding	1.55	2.34	1.52e-09	4.54e-08	Up-regulated
574	ENSG00000186318	BACE1	protein_coding	1.11	4.41	1.52e-09	4.54e-08	Up-regulated
575	ENSG00000073737	DHRS9	protein_coding	-1.76	5.35	1.57e-09	4.66e-08	Down-regulated
576	ENSG00000117625	RCOR3	protein_coding	-1.21	5.34	1.56e-09	4.66e-08	Down-regulated
577	ENSG00000266028	SRGAP2	protein_coding	1.27	3.93	1.59e-09	4.73e-08	Up-regulated
578	ENSG00000157077	ZFYVE9	protein_coding	-1.28	4.87	1.6e-09	4.75e-08	Down-regulated
579	ENSG00000163870	TPRA1	protein_coding	1.03	4.55	1.62e-09	4.77e-08	Up-regulated
580	ENSG00000117226	GBP3	protein_coding	-2.48	4.64	1.64e-09	4.81e-08	Down-regulated
581	ENSG00000197757	HOXC6	protein_coding	-2.18	5.25	1.64e-09	4.81e-08	Down-regulated
582	ENSG00000081760	AACS	protein_coding	1.21	5.58	1.63e-09	4.81e-08	Up-regulated
583	ENSG00000170468	C14orf169	protein_coding	1.58	4.51	1.65e-09	4.85e-08	Up-regulated
584	ENSG00000079387	SENP1	protein_coding	-1.34	5.01	1.68e-09	4.92e-08	Down-regulated
585	ENSG00000143753	DEGS1	protein_coding	1.39	3.42	1.74e-09	5.09e-08	Up-regulated
586	ENSG00000101444	AHCY	protein_coding	1.68	6.19	1.76e-09	5.15e-08	Up-regulated
587	ENSG00000180357	ZNF609	protein_coding	-1.83	5.86	1.81e-09	5.27e-08	Down-regulated
588	ENSG00000101104	PABPC1L	protein_coding	1.18	4.04	1.82e-09	5.29e-08	Up-regulated
589	ENSG00000128590	DNAJB9	protein_coding	1.45	3.35	1.85e-09	5.37e-08	Up-regulated
590	ENSG00000160216	AGPAT3	protein_coding	-1	5.7	1.91e-09	5.53e-08	Down-regulated
591	ENSG00000180806	HOXC9	protein_coding	-2	4.16	2.02e-09	5.82e-08	Down-regulated
592	ENSG00000116903	EXOC8	protein_coding	1.06	3.74	2.03e-09	5.82e-08	Up-regulated
593	ENSG00000129355	CDKN2D	protein_coding	1.35	3.82	2.03e-09	5.83e-08	Up-regulated
594	ENSG00000256223	ZNF10	protein_coding	1.58	3.86	2.04e-09	5.84e-08	Up-regulated
595	ENSG00000250189		processed_pseudogene	2.33	1.94	2.09e-09	5.97e-08	Up-regulated
596	ENSG00000159461	AMFR	protein_coding	1.07	5.54	2.23e-09	6.34e-08	Up-regulated
597	ENSG00000016402	IL20RA	protein_coding	-1.21	6.36	2.23e-09	6.34e-08	Down-regulated
598	ENSG00000240616	RPS6P25	processed_pseudogene	1.32	3.29	2.4e-09	6.79e-08	Up-regulated
599	ENSG00000077514	POLD3	protein_coding	-1.55	4.79	2.43e-09	6.83e-08	Down-regulated
600	ENSG00000124657	OR2B6	protein_coding	5.51	-0.593	2.42e-09	6.83e-08	Up-regulated
601	ENSG00000140416	TPM1	protein_coding	-1.16	6.73	2.47e-09	6.95e-08	Down-regulated
602	ENSG00000198945	L3MBTL3	protein_coding	-2.28	3.65	2.48e-09	6.98e-08	Down-regulated
603	ENSG00000255874	LINC00346	lincRNA	-2.22	3.44	2.5e-09	7.01e-08	Down-regulated
604	ENSG00000189319	FAM53B	protein_coding	-1.21	6.31	2.53e-09	7.08e-08	Down-regulated
605	ENSG00000138029	HADHB	protein_coding	1	5.65	2.54e-09	7.09e-08	Up-regulated
606	ENSG00000198755	RPL10A	protein_coding	1.06	9.19	2.65e-09	7.38e-08	Up-regulated
607	ENSG00000169499	PLEKHA2	protein_coding	-1.27	5.53	2.69e-09	7.47e-08	Down-regulated
608	ENSG00000273604	EPOP	protein_coding	2.31	2.61	2.74e-09	7.61e-08	Up-regulated
609	ENSG00000141452	C18orf8	protein_coding	1.32	3.81	2.77e-09	7.67e-08	Up-regulated
610	ENSG00000163251	FZD5	protein_coding	1.22	4.19	2.99e-09	8.21e-08	Up-regulated
611	ENSG00000130349	C6orf203	protein_coding	1.31	4.48	2.99e-09	8.21e-08	Up-regulated
612	ENSG00000101474	APMAP	protein_coding	1.21	7.74	2.99e-09	8.21e-08	Up-regulated
613	ENSG00000173992	CCS	protein_coding	1.09	4.37	3.02e-09	8.28e-08	Up-regulated
614	ENSG00000145147	SLIT2	protein_coding	2.16	2.02	3.05e-09	8.34e-08	Up-regulated
615	ENSG00000107338	SHB	protein_coding	1.23	4.96	3.09e-09	8.42e-08	Up-regulated
616	ENSG00000104290	FZD3	protein_coding	1.73	3.42	3.1e-09	8.44e-08	Up-regulated
617	ENSG00000171451	DSEL	protein_coding	1.74	3.87	3.12e-09	8.5e-08	Up-regulated
618	ENSG00000147416	ATP6V1B2	protein_coding	1.59	6.39	3.34e-09	9.06e-08	Up-regulated
619	ENSG00000114859	CLCN2	protein_coding	1.56	2.75	3.37e-09	9.12e-08	Up-regulated
620	ENSG00000175606	TMEM70	protein_coding	1.49	4.13	3.43e-09	9.27e-08	Up-regulated
621	ENSG00000186918	ZNF395	protein_coding	-1.04	6.29	3.47e-09	9.33e-08	Down-regulated
622	ENSG00000104635	SLC39A14	protein_coding	1.37	4.3	3.49e-09	9.38e-08	Up-regulated
623	ENSG00000139263	LRIG3	protein_coding	-1.95	4.32	3.56e-09	9.52e-08	Down-regulated
624	ENSG00000188599	NPIPP1	transcribed_unprocessed_pseudogene	1.99	3.25	3.58e-09	9.57e-08	Up-regulated
625	ENSG00000273691		sense_intronic	-2.3	2.09	3.71e-09	9.88e-08	Down-regulated
626	ENSG00000132005	RFX1	protein_coding	-1.28	4.75	3.79e-09	1e-07	Down-regulated
627	ENSG00000135070	ISCA1	protein_coding	1.31	3.83	3.81e-09	1.01e-07	Up-regulated
628	ENSG00000197782	ZNF780A	protein_coding	-1.43	3.6	3.94e-09	1.04e-07	Down-regulated
629	ENSG00000135048	TMEM2	protein_coding	1.75	3.6	3.96e-09	1.04e-07	Up-regulated
630	ENSG00000133131	MORC4	protein_coding	1.14	4.99	4.04e-09	1.06e-07	Up-regulated
631	ENSG00000185379	RAD51D	protein_coding	-1.55	3.48	4.09e-09	1.07e-07	Down-regulated
632	ENSG00000108551	RASD1	protein_coding	3.38	0.283	4.28e-09	1.11e-07	Up-regulated
633	ENSG00000160570	DEDD2	protein_coding	1.13	5.12	4.35e-09	1.13e-07	Up-regulated
634	ENSG00000175182	FAM131A	protein_coding	1.31	4.03	4.39e-09	1.14e-07	Up-regulated
635	ENSG00000006432	MAP3K9	protein_coding	1.11	4.14	4.57e-09	1.18e-07	Up-regulated
636	ENSG00000176058	TPRN	protein_coding	1.14	5.43	4.59e-09	1.19e-07	Up-regulated
637	ENSG00000278970	HEIH	TEC	-1.46	4.22	4.66e-09	1.21e-07	Down-regulated
638	ENSG00000197852	FAM212B	protein_coding	1.57	3.54	4.98e-09	1.28e-07	Up-regulated
639	ENSG00000276850		lincRNA	-2.65	3.26	5.12e-09	1.32e-07	Down-regulated
640	ENSG00000140950	TLDC1	protein_coding	-1	5.66	5.15e-09	1.32e-07	Down-regulated
641	ENSG00000188002		transcribed_unprocessed_pseudogene	-1.53	4.5	5.21e-09	1.33e-07	Down-regulated
642	ENSG00000077935	SMC1B	protein_coding	-1.25	5.6	5.23e-09	1.34e-07	Down-regulated
643	ENSG00000085231	AK6	protein_coding	1.37	4.42	5.31e-09	1.35e-07	Up-regulated
644	ENSG00000108828	VAT1	protein_coding	1.05	4.37	5.32e-09	1.36e-07	Up-regulated
645	ENSG00000213079	SCAF8	protein_coding	-1.02	5.26	5.33e-09	1.36e-07	Down-regulated
646	ENSG00000163874	ZC3H12A	protein_coding	1.6	5.65	5.34e-09	1.36e-07	Up-regulated
647	ENSG00000123395	ATG101	protein_coding	1.13	5.14	5.46e-09	1.39e-07	Up-regulated
648	ENSG00000188158	NHS	protein_coding	-2.5	5.77	5.57e-09	1.41e-07	Down-regulated
649	ENSG00000130348	QRSL1	protein_coding	-1.16	4.04	5.61e-09	1.42e-07	Down-regulated
650	ENSG00000248905	FMN1	protein_coding	-1.92	5.49	5.72e-09	1.44e-07	Down-regulated
651	ENSG00000095380	NANS	protein_coding	1.08	6.06	5.75e-09	1.45e-07	Up-regulated
652	ENSG00000114127	XRN1	protein_coding	-1.03	6.23	5.95e-09	1.49e-07	Down-regulated
653	ENSG00000115459	ELMOD3	protein_coding	-2.05	2.93	5.98e-09	1.5e-07	Down-regulated
654	ENSG00000112874	NUDT12	protein_coding	-1.02	4.1	6.12e-09	1.53e-07	Down-regulated
655	ENSG00000228223	HCG11	lincRNA	-1.86	3.07	6.2e-09	1.54e-07	Down-regulated
656	ENSG00000142875	PRKACB	protein_coding	-1.2	5.72	6.16e-09	1.54e-07	Down-regulated
657	ENSG00000186625	KATNA1	protein_coding	1.04	4.85	6.22e-09	1.54e-07	Up-regulated
658	ENSG00000143162	CREG1	protein_coding	1.42	5.34	6.19e-09	1.54e-07	Up-regulated
659	ENSG00000122970	IFT81	protein_coding	-2.1	3.33	6.55e-09	1.61e-07	Down-regulated
660	ENSG00000154258	ABCA9	protein_coding	2.1	1	6.56e-09	1.61e-07	Up-regulated
661	ENSG00000185418	TARSL2	protein_coding	1.16	3.64	6.56e-09	1.61e-07	Up-regulated
662	ENSG00000282988		protein_coding	2.42	1.62	6.75e-09	1.66e-07	Up-regulated
663	ENSG00000112096	SOD2	protein_coding	1.01	5.45	6.79e-09	1.67e-07	Up-regulated
664	ENSG00000234571		lincRNA	4.43	-0.127	6.82e-09	1.67e-07	Up-regulated
665	ENSG00000120733	KDM3B	protein_coding	-1.25	4.95	6.92e-09	1.69e-07	Down-regulated
666	ENSG00000217646	HIST1H2BPS2	processed_pseudogene	5.2	-2.68	6.96e-09	1.7e-07	Up-regulated
667	ENSG00000169371	SNUPN	protein_coding	-2.23	3.06	7.22e-09	1.76e-07	Down-regulated
668	ENSG00000214193	SH3D21	protein_coding	1.52	3.07	7.41e-09	1.8e-07	Up-regulated
669	ENSG00000074590	NUAK1	protein_coding	-2.34	5.14	7.54e-09	1.82e-07	Down-regulated
670	ENSG00000174799	CEP135	protein_coding	-1.15	4.63	7.53e-09	1.82e-07	Down-regulated
671	ENSG00000158792	SPATA2L	protein_coding	2.59	0.699	7.56e-09	1.82e-07	Up-regulated
672	ENSG00000092020	PPP2R3C	protein_coding	-1.25	4.92	7.69e-09	1.85e-07	Down-regulated
673	ENSG00000142188	TMEM50B	protein_coding	1.37	5.13	7.89e-09	1.9e-07	Up-regulated
674	ENSG00000007944	MYLIP	protein_coding	1.27	5.17	7.96e-09	1.91e-07	Up-regulated
675	ENSG00000101255	TRIB3	protein_coding	-2.77	1.79	7.95e-09	1.91e-07	Down-regulated
676	ENSG00000114999	TTL	protein_coding	1.04	6.25	8.09e-09	1.94e-07	Up-regulated
677	ENSG00000186193	SAPCD2	protein_coding	2.24	5.03	8.15e-09	1.95e-07	Up-regulated
678	ENSG00000132763	MMACHC	protein_coding	-1.98	3.68	8.26e-09	1.97e-07	Down-regulated
679	ENSG00000133111	RFXAP	protein_coding	-2.06	3.06	8.31e-09	1.98e-07	Down-regulated
680	ENSG00000262943	ALOX12P2	transcribed_unprocessed_pseudogene	-1.43	5.25	8.4e-09	2e-07	Down-regulated
681	ENSG00000196917	HCAR1	protein_coding	-2.82	3.55	8.72e-09	2.07e-07	Down-regulated
682	ENSG00000181744	C3orf58	protein_coding	1.29	4.92	8.76e-09	2.07e-07	Up-regulated
683	ENSG00000154237	LRRK1	protein_coding	-1.16	4.61	9.02e-09	2.13e-07	Down-regulated
684	ENSG00000114861	FOXP1	protein_coding	-1.13	7.26	9.07e-09	2.14e-07	Down-regulated
685	ENSG00000091483	FH	protein_coding	1.36	4.94	9.21e-09	2.17e-07	Up-regulated
686	ENSG00000182584	ACTL10	protein_coding	1.65	4.46	9.25e-09	2.18e-07	Up-regulated
687	ENSG00000204130	RUFY2	protein_coding	-1.26	4.93	9.4e-09	2.21e-07	Down-regulated
688	ENSG00000139211	AMIGO2	protein_coding	-2.88	4.33	9.51e-09	2.23e-07	Down-regulated
689	ENSG00000036530	CYP46A1	protein_coding	3.15	-0.385	9.66e-09	2.26e-07	Up-regulated
690	ENSG00000161547	SRSF2	protein_coding	1.29	7.07	9.82e-09	2.29e-07	Up-regulated
691	ENSG00000088836	SLC4A11	protein_coding	1.25	5.24	9.87e-09	2.3e-07	Up-regulated
692	ENSG00000183734	ASCL2	protein_coding	-1.3	3.76	9.92e-09	2.31e-07	Down-regulated
693	ENSG00000122965	RBM19	protein_coding	-1.03	5.03	1.03e-08	2.39e-07	Down-regulated
694	ENSG00000197837	HIST4H4	protein_coding	2.38	2.02	1.07e-08	2.48e-07	Up-regulated
695	ENSG00000079156	OSBPL6	protein_coding	4.1	0.228	1.08e-08	2.5e-07	Up-regulated
696	ENSG00000090447	TFAP4	protein_coding	-2.09	3.27	1.09e-08	2.52e-07	Down-regulated
697	ENSG00000104133	SPG11	protein_coding	-1.51	6.09	1.11e-08	2.56e-07	Down-regulated
698	ENSG00000169136	ATF5	protein_coding	1.24	5.55	1.14e-08	2.62e-07	Up-regulated
699	ENSG00000078902	TOLLIP	protein_coding	1.01	6.13	1.19e-08	2.71e-07	Up-regulated
700	ENSG00000077721	UBE2A	protein_coding	1.56	5.99	1.2e-08	2.73e-07	Up-regulated
701	ENSG00000260992	DOCK9-AS2	antisense	1.71	1.93	1.22e-08	2.77e-07	Up-regulated
702	ENSG00000185129	PURA	protein_coding	1.14	7.65	1.21e-08	2.77e-07	Up-regulated
703	ENSG00000060971	ACAA1	protein_coding	1.23	5.24	1.32e-08	2.99e-07	Up-regulated
704	ENSG00000044459	CNTLN	protein_coding	-1.15	4.86	1.32e-08	3e-07	Down-regulated
705	ENSG00000149679	CABLES2	protein_coding	1.29	3.4	1.33e-08	3.02e-07	Up-regulated
706	ENSG00000064300	NGFR	protein_coding	1.27	4.59	1.35e-08	3.07e-07	Up-regulated
707	ENSG00000133812	SBF2	protein_coding	-1.02	5.34	1.38e-08	3.13e-07	Down-regulated
708	ENSG00000198774	RASSF9	protein_coding	-3.26	5.03	1.43e-08	3.22e-07	Down-regulated
709	ENSG00000198625	MDM4	protein_coding	-1.48	6.3	1.44e-08	3.24e-07	Down-regulated
710	ENSG00000165417	GTF2A1	protein_coding	1.01	5.68	1.45e-08	3.25e-07	Up-regulated
711	ENSG00000263001	GTF2I	protein_coding	-1.93	4.69	1.45e-08	3.26e-07	Down-regulated
712	ENSG00000140650	PMM2	protein_coding	-1.64	5.6	1.48e-08	3.32e-07	Down-regulated
713	ENSG00000165416	SUGT1	protein_coding	1.01	6.38	1.48e-08	3.32e-07	Up-regulated
714	ENSG00000168758	SEMA4C	protein_coding	-2.01	4.64	1.49e-08	3.34e-07	Down-regulated
715	ENSG00000275393		sense_intronic	-1.98	3.12	1.5e-08	3.36e-07	Down-regulated
716	ENSG00000120265	PCMT1	protein_coding	1.11	5.94	1.56e-08	3.48e-07	Up-regulated
717	ENSG00000148832	PAOX	protein_coding	1.33	2.92	1.59e-08	3.52e-07	Up-regulated
718	ENSG00000136542	GALNT5	protein_coding	-1.26	5.23	1.6e-08	3.53e-07	Down-regulated
719	ENSG00000173320	STOX2	protein_coding	-2.77	2.57	1.62e-08	3.59e-07	Down-regulated
720	ENSG00000105607	GCDH	protein_coding	1.31	3.77	1.65e-08	3.63e-07	Up-regulated
721	ENSG00000130528	HRC	protein_coding	2.74	0.705	1.68e-08	3.7e-07	Up-regulated
722	ENSG00000165724	ZMYND19	protein_coding	1.48	4.41	1.69e-08	3.71e-07	Up-regulated
723	ENSG00000196118	CCDC189	protein_coding	1.99	1.85	1.69e-08	3.72e-07	Up-regulated
724	ENSG00000127418	FGFRL1	protein_coding	1.37	3.68	1.7e-08	3.74e-07	Up-regulated
725	ENSG00000113971	NPHP3	protein_coding	1.13	4.83	1.75e-08	3.84e-07	Up-regulated
726	ENSG00000232229	LINC00865	lincRNA	-3.31	3.02	1.8e-08	3.94e-07	Down-regulated
727	ENSG00000115271	GCA	protein_coding	1.31	4.51	1.84e-08	4.03e-07	Up-regulated
728	ENSG00000125850	OVOL2	protein_coding	-2.6	2.13	1.88e-08	4.1e-07	Down-regulated
729	ENSG00000151612	ZNF827	protein_coding	-3.28	4.87	1.89e-08	4.12e-07	Down-regulated
730	ENSG00000262919	FAM58A	protein_coding	1.2	5.07	1.89e-08	4.12e-07	Up-regulated
731	ENSG00000109321	AREG	protein_coding	2.09	5.44	1.95e-08	4.24e-07	Up-regulated
732	ENSG00000225611		antisense	5.28	-2.38	2.02e-08	4.37e-07	Up-regulated
733	ENSG00000182150	ERCC6L2	protein_coding	-1	5.72	2.06e-08	4.45e-07	Down-regulated
734	ENSG00000164535	DAGLB	protein_coding	1.06	4	2.09e-08	4.5e-07	Up-regulated
735	ENSG00000151552	QDPR	protein_coding	1.18	4.74	2.09e-08	4.5e-07	Up-regulated
736	ENSG00000134058	CDK7	protein_coding	1.32	3.71	2.13e-08	4.58e-07	Up-regulated
737	ENSG00000110987	BCL7A	protein_coding	-1.17	5.67	2.14e-08	4.6e-07	Down-regulated
738	ENSG00000182704	TSKU	protein_coding	-1.18	5.33	2.17e-08	4.66e-07	Down-regulated
739	ENSG00000099139	PCSK5	protein_coding	1.06	4.1	2.19e-08	4.68e-07	Up-regulated
740	ENSG00000103966	EHD4	protein_coding	1.05	4.9	2.19e-08	4.68e-07	Up-regulated
741	ENSG00000167685	ZNF444	protein_coding	-1.76	3.35	2.33e-08	4.94e-07	Down-regulated
742	ENSG00000196367	TRRAP	protein_coding	-1.52	3.83	2.32e-08	4.94e-07	Down-regulated
743	ENSG00000010256	UQCRC1	protein_coding	1.09	6.19	2.32e-08	4.94e-07	Up-regulated
744	ENSG00000066827	ZFAT	protein_coding	-1.71	3.32	2.37e-08	5.01e-07	Down-regulated
745	ENSG00000160211	G6PD	protein_coding	1.66	4.91	2.37e-08	5.01e-07	Up-regulated
746	ENSG00000166579	NDEL1	protein_coding	1.12	5.62	2.44e-08	5.14e-07	Up-regulated
747	ENSG00000135469	COQ10A	protein_coding	1.49	2.74	2.45e-08	5.15e-07	Up-regulated
748	ENSG00000235173	HGH1	protein_coding	1.31	3.5	2.45e-08	5.15e-07	Up-regulated
749	ENSG00000181061	HIGD1A	protein_coding	1.02	4.37	2.54e-08	5.32e-07	Up-regulated
750	ENSG00000172922	RNASEH2C	protein_coding	1.06	4.76	2.57e-08	5.35e-07	Up-regulated
751	ENSG00000196182	STK40	protein_coding	1.23	5.92	2.56e-08	5.35e-07	Up-regulated
752	ENSG00000124659	TBCC	protein_coding	1.26	3.78	2.67e-08	5.53e-07	Up-regulated
753	ENSG00000241685	ARPC1A	protein_coding	1.29	5.41	2.67e-08	5.53e-07	Up-regulated
754	ENSG00000171428	NAT1	protein_coding	1.39	2.54	2.74e-08	5.66e-07	Up-regulated
755	ENSG00000136816	TOR1B	protein_coding	1	4.19	2.74e-08	5.66e-07	Up-regulated
756	ENSG00000169957	ZNF768	protein_coding	-1.2	4.8	2.82e-08	5.8e-07	Down-regulated
757	ENSG00000167106	FAM102A	protein_coding	1.05	7.17	2.87e-08	5.9e-07	Up-regulated
758	ENSG00000064932	SBNO2	protein_coding	-1.15	4.57	2.88e-08	5.92e-07	Down-regulated
759	ENSG00000161010	MRNIP	protein_coding	1.19	4.09	2.94e-08	6.03e-07	Up-regulated
760	ENSG00000116641	DOCK7	protein_coding	-1.43	5.07	2.95e-08	6.04e-07	Down-regulated
761	ENSG00000068097	HEATR6	protein_coding	-1.24	4.22	2.97e-08	6.06e-07	Down-regulated
762	ENSG00000125812	GZF1	protein_coding	1.02	3.96	2.97e-08	6.06e-07	Up-regulated
763	ENSG00000186577	C6orf1	protein_coding	1.07	4.38	2.98e-08	6.08e-07	Up-regulated
764	ENSG00000140836	ZFHX3	protein_coding	-1.08	7.31	3.01e-08	6.13e-07	Down-regulated
765	ENSG00000168028	RPSA	protein_coding	1.17	5.29	3.17e-08	6.44e-07	Up-regulated
766	ENSG00000213047	DENND1B	protein_coding	-1.81	4.1	3.19e-08	6.48e-07	Down-regulated
767	ENSG00000135999	EPC2	protein_coding	-1.29	4.56	3.23e-08	6.54e-07	Down-regulated
768	ENSG00000166562	SEC11C	protein_coding	1.05	5.11	3.28e-08	6.64e-07	Up-regulated
769	ENSG00000248527	MTATP6P1	unprocessed_pseudogene	2.88	8.01	3.3e-08	6.67e-07	Up-regulated
770	ENSG00000154429	CCSAP	protein_coding	1.78	3.28	3.34e-08	6.72e-07	Up-regulated
771	ENSG00000196890	HIST3H2BB	protein_coding	3.26	0.454	3.36e-08	6.76e-07	Up-regulated
772	ENSG00000165410	CFL2	protein_coding	-2.29	3.06	3.44e-08	6.9e-07	Down-regulated
773	ENSG00000233029		antisense	4.94	-1.75	3.53e-08	7.05e-07	Up-regulated
774	ENSG00000134698	AGO4	protein_coding	-1.71	4.14	3.57e-08	7.13e-07	Down-regulated
775	ENSG00000140986	RPL3L	protein_coding	4.72	-2.5	3.6e-08	7.18e-07	Up-regulated
776	ENSG00000174109	C16orf91	protein_coding	1.31	3.68	3.68e-08	7.32e-07	Up-regulated
777	ENSG00000168569	TMEM223	protein_coding	-1.05	4.84	3.72e-08	7.4e-07	Down-regulated
778	ENSG00000123609	NMI	protein_coding	-1.11	5.28	3.74e-08	7.42e-07	Down-regulated
779	ENSG00000242125	SNHG3	sense_intronic	1.63	5.93	3.74e-08	7.42e-07	Up-regulated
780	ENSG00000183624	HMCES	protein_coding	1.37	6.54	3.75e-08	7.43e-07	Up-regulated
781	ENSG00000152315	KCNK13	protein_coding	4.23	-3.24	3.76e-08	7.43e-07	Up-regulated
782	ENSG00000009950	MLXIPL	protein_coding	2.08	0.985	3.9e-08	7.67e-07	Up-regulated
783	ENSG00000167799	NUDT8	protein_coding	1.24	4.4	3.89e-08	7.67e-07	Up-regulated
784	ENSG00000198142	SOWAHC	protein_coding	1.21	5.86	3.91e-08	7.68e-07	Up-regulated
785	ENSG00000112319	EYA4	protein_coding	-2.19	2.73	3.93e-08	7.71e-07	Down-regulated
786	ENSG00000134744	ZCCHC11	protein_coding	-1.42	5.43	3.98e-08	7.81e-07	Down-regulated
787	ENSG00000175854	SWI5	protein_coding	1.09	4.31	4.02e-08	7.85e-07	Up-regulated
788	ENSG00000278873		TEC	1.65	2.41	4.04e-08	7.86e-07	Up-regulated
789	ENSG00000241990	PRR34-AS1	antisense	-1.73	4.16	4.04e-08	7.86e-07	Down-regulated
790	ENSG00000196177	ACADSB	protein_coding	1.27	4.38	4.03e-08	7.86e-07	Up-regulated
[truncated: 20,256 more rows]
