# Supplementary material for: Combining BET inhibition with SMAC mimetics restricts tumor growth and triggers immune surveillance in preclinical cancer models
Source: Cell Rep Med. 2025 Aug 25;6(9):102313. doi: 10.1016/j.xcrm.2025.102313 (PMC12490239; doi:10.1016/j.xcrm.2025.102313)
Supplement: Table S4. Flow and AbSeq antibodies [file mmc5.xlsx]

## Sheet: Flow antibodies
Antigen	Fluorochrome	conc. [µg/ml]	stain conc. [µg/ml]	Vendor	Clone	Cat#	staining
Thy1.2	BUV395	200	5	BD	30-H12	740205	surface
CD45	BUV496	200	5	BD	30-F11	749091	surface
CD31	BUV661	200	10	BD	390	741505	surface
CD80	BUV805	200	5	BD	16-10A1	741956	surface
F4/80	BV421	50	2.5	Biolegend	BM8	123131	surface
CD11b	BV480	200	4	BD	M1/70	566117	surface
CD8a	eF506	200	2.5	Thermo Fisher	53-6.7	69-0081-82	surface
CD44	BV570	100	2.5	Biolegend	IM7	103037	surface
CD25	BV605	200	5	BD	PC61	563061	surface
Ly-6C	BV711	200	2.5	Biolegend	HK1.4	128037	surface
CD86	BV750	200	5	BD	GL1	747439	surface
CD4	Qdot800	200	2.5	Invitrogen	RM4-5	Q22165	surface
CD11c	KIRAVIA Blue 520	200	2	Biolegend	N418	117364	surface
MHCII (I-A/I-E)	PerCP	200	5	Biolegend	M5/114.15.2	107624	surface
PD-L1	PE/Dazzle594	200	5	Biolegend	10F.9G2	116130	surface
Ly-6G	NovaYellow660	NA	20 µl/ml	Biolegend/Thermo Fisher	1A8		surface
CD103	APC	200	5	BD	M290	562772	surface
Siglec-F	AF647	200	5	BD	E50-2440	562680	surface
Foxp3	PerCP-Cy5.5	200	5	BD	R16-715	563902	intracell
CD206	Spark YG 570	500	5	Biolegend	C068C2	141738	intracell
Arg1	PE-Cy7	200	5	Invitrogen	A1exF5	25-3697-82	intracell

## Sheet: AbSeq antibodies
Antigen	Clone	Supplier	Cat#	SeqID
CD3	145-2C11	BD	940107	AMM2001
CD4	RM4-5	BD	940108	AMM2002
CD45R (B220)	RA3-6B2	BD	940110	AMM2006
CD19	1D3	BD	940111	AMM2007
CD11c	HL3	BD	940112	AMM2008
Ly-6G	1A8	BD	940113	AMM2009
CD25	PC61	BD	940116	AMM2012
Siglec-F	E50-2440	BD	940117	AMM2013
Ly-6G/Ly-6C	RB6-8C5	BD	940119	AMM2015
CD28	37.51	BD	940120	AMM2016
NK-1.1	PK136	BD	940121	AMM2017
CD62L	MEL-14	BD	940122	AMM2018
I-A/I-E	M5/114.15.2	BD	940123	AMM2019
TCR BETA CHAIN	H57-597	BD	940125	AMM2021
CD69	H1.2F3	BD	940126	AMM2022
CD117 (c-Kit)	2B8	BD	940127	AMM2023
CD279 PD-1	J43	BD	940128	AMM2024
CD86 (B7-2)	GL1	BD	940129	AMM2025
TER-119	TER-119	BD	940132	AMM2028
CD103	M290	BD	940136	AMM2032
CD90.2	53-2.1	BD	940139	AMM2035
CD335(NKp46)	29A1.4	BD	940140	AMM2036
CD80 (B7-1)	16-10A1	BD	940141	AMM2037
CD274 (B7-H1)	MIH5	BD	940142	AMM2038
CD40	3/23	BD	940143	AMM2039
CD24	M1/69	BD	940144	AMM2040
CD223 (LAG-3)	C9B7W	BD	940152	AMM2048
H-2Kb	AF6-88.5	BD	940164	AMM2060
CD197 (CCR7)	4B12	BD	940165	AMM2061
CD326 (Ep-CAM)	G8.8	BD	940169	AMM2065
CD1d	1B1	BD	940171	AMM2067
CD54 (ICAM-1)	300	BD	940172	AMM2068
CD14	RMC5-3	BD	940174	AMM2070
CD278(ICOS)	7E.17G9	BD	940176	AMM2072
CD273 (PD-L2)	TY25	BD	940180	AMM2076
H-2Kd	SF1-1.1	BD	940194	AMM2090
CD115	T38-320	BD	940198	AMM2094
CD137 (4-1BB)	1AH2	BD	940199	AMM2095
CD172a (SIRPα)	P84	BD	940201	AMM2097
CD45RB	16A	BD	940206	AMM2102
CXCR2	V48-2310	BD	940209	AMM2105
TCR Vγ1.1	2.11	BD	940334	AMM2118
CD45Ra	14.8	BD	940335	AMM2119
CD8a	53-6.7	BD	940345	AMM2142
CD25	3C7	BD	940356	AMM2164
CD83	MICHEL-19	BD	940350	AMM2151
CD272	HMBT-6B2	BD	940415	AMM2166
Vγ 3 TCR	536	BD	940354	AMM2158
F4/80-L	6F12	BD	940412	AMM2159
CD44	IM7	BD	940114	AMM2010
CD11b	M1/70	BD	940008	AHS0005
