# Supplementary material for: Combining BET inhibition with SMAC mimetics restricts tumor growth and triggers immune surveillance in preclinical cancer models
Source: Cell Rep Med. 2025 Aug 25;6(9):102313. doi: 10.1016/j.xcrm.2025.102313 (PMC12490239; doi:10.1016/j.xcrm.2025.102313)
Supplement: Table S5. DEGs from CITE-seq analysis [file mmc6.xlsx]

## Sheet: Dendritic cells.SMACm_vs_vehicl
gene	p_val	avg_log2FC	pct.1	pct.2	p_val_adj
Kdelr1	7.86902e-81	-1.7763	0.151	0.599	2.09316e-78
Runx3	7.07982e-74	-1.90776	0.195	0.625	1.88323e-71
Junb	2.38528e-63	-1.05921	0.947	0.988	6.34486e-61
Ybx3	3.06163e-59	-1.6782	0.217	0.6	8.14393e-57
Igkc	3.53934e-46	-3.26228	0.079	0.384	9.41465e-44
Bcl6	1.11295e-41	-1.54328	0.04	0.294	2.96044e-39
Apoe	2.09157e-40	-0.956225	0.606	0.942	5.56357e-38
Il1rn	3.00376e-32	1.29313	0.869	0.741	7.99001e-30
S100a8	1.92121e-29	0.12573	0.782	0.987	5.11043e-27
Il18r1	1.1643e-27	-2.39599	0.005	0.155	3.09703e-25
Lgals3	2.88773e-27	0.77397	0.947	0.903	7.68137e-25
Nod2	1.26332e-24	-0.996665	0.19	0.425	3.36043e-22
Fcer1g	3.22194e-22	0.471236	0.985	0.948	8.57037e-20
Fyb	4.10545e-21	-1.02265	0.09	0.269	1.09205e-18
S100a9	1.5164e-19	-1.02991	0.142	0.348	4.03362e-17
Cd14	8.05751e-19	0.676197	0.941	0.947	2.1433e-16
Btg1	3.93553e-18	-0.530155	0.996	0.996	1.04685e-15
Tyk2	5.72179e-18	-0.811307	0.518	0.692	1.522e-15
Ccr1	9.04436e-18	0.745326	0.765	0.654	2.4058e-15
Irf3	8.64412e-17	-0.738401	0.181	0.368	2.29933e-14
Trbc2	9.16863e-15	-1.80596	0.177	0.353	2.43886e-12
Egr1	4.81995e-14	-0.533476	0.353	0.546	1.28211e-11
Anxa5	5.4631e-14	0.438554	0.919	0.883	1.45318e-11
Dock8	2.27705e-13	-0.557544	0.365	0.555	6.05694e-11
Ccnd2	2.9183e-13	-0.972376	0.073	0.196	7.76267e-11
H2-DMb2	4.12977e-13	-1.11071	0.413	0.563	1.09852e-10
Cd63	5.7193e-13	-1.24947	0.535	0.69	1.52133e-10
Hmox1	9.97847e-13	1.54645	0.514	0.393	2.65427e-10
C3	2.52168e-12	0.868516	0.656	0.537	6.70768e-10
Ccl17	3.8838e-12	-0.656518	0.435	0.648	1.03309e-09
Igbp1	1.21258e-11	-0.530929	0.397	0.568	3.22545e-09
Ctla4	4.4607e-11	-1.09403	0.135	0.27	1.18655e-08
Bin2	3.10525e-10	-0.44843	0.592	0.709	8.25995e-08
Ltb	5.70925e-10	-1.10303	0.055	0.148	1.51866e-07
Stat1	5.82308e-10	0.433576	0.695	0.599	1.54894e-07
Il2ra	9.37705e-10	-0.72253	0.087	0.199	2.4943e-07
Vegfa	9.7987e-10	0.435044	0.723	0.625	2.60645e-07
Chil3	2.00418e-09	1.06834	0.249	0.131	5.33112e-07
Itgae	2.26881e-09	-1.29381	0.103	0.21	6.03504e-07
Trac	2.4569e-09	-1.48772	0.133	0.254	6.53536e-07
Ier3	4.87143e-09	0.81659	0.744	0.757	1.2958e-06
Clec4d	6.29204e-09	1.00001	0.621	0.604	1.67368e-06
Ccr5	1.02393e-08	-0.608516	0.485	0.591	2.72366e-06
Trbc1	1.13596e-08	-2.08329	0.106	0.21	3.02166e-06
Clec4e	1.67542e-08	1.04881	0.618	0.595	4.45663e-06
Tlr2	1.97976e-08	0.464782	0.732	0.658	5.26616e-06
Selplg	4.97537e-08	-0.342795	0.9	0.952	1.32345e-05
Stat5a	9.77408e-08	-0.56593	0.304	0.437	2.59991e-05
Pcna	1.27556e-07	-0.46431	0.629	0.741	3.393e-05
Atf6b	1.40504e-07	-0.374387	0.476	0.606	3.73742e-05
Ccl9	3.77912e-07	0.482536	0.774	0.723	0.000100525
H2-DMa	1.07345e-06	-0.436231	0.823	0.816	0.000285539
Lyz2	1.53575e-06	0.443569	0.967	0.975	0.00040851
Cxcl9	1.79521e-06	0.459201	0.6	0.545	0.000477526
Dusp1	2.06415e-06	0.641333	0.642	0.588	0.000549065
Arg1	3.3305e-06	-0.611563	0.278	0.415	0.000885912
Cd74	3.57764e-06	-0.304438	0.953	0.966	0.000951653
Mki67	3.75324e-06	-0.921652	0.128	0.212	0.000998362
Gapdh	3.92258e-06	0.202831	0.991	0.991	0.00104341
Lat	4.33233e-06	-1.19725	0.127	0.213	0.0011524
Fyn	4.74453e-06	-0.346021	0.591	0.697	0.00126205
Tcf7	6.97039e-06	-0.912078	0.132	0.216	0.00185412
Tlr7	7.62744e-06	0.363475	0.132	0.066	0.0020289
Cd3e	8.42098e-06	-1.29044	0.09	0.162	0.00223998
Jak2	8.85585e-06	-0.404376	0.695	0.768	0.00235566
Ccl3	9.95512e-06	0.900618	0.459	0.654	0.00264806
Casp1	9.99776e-06	0.32624	0.605	0.52	0.0026594
Cd6	1.3204e-05	-0.607949	0.067	0.133	0.00351226
Bcl2a1a	1.3692e-05	-0.218133	0.969	0.987	0.00364207
Lat2	1.40419e-05	0.410642	0.644	0.578	0.00373515
Spp1	1.64887e-05	0.307863	0.415	0.556	0.004386
Dpp4	1.75304e-05	-0.362326	0.322	0.433	0.0046631
Cxcr4	1.91483e-05	0.358776	0.232	0.15	0.00509345
Hif1a	2.14065e-05	0.177973	0.864	0.856	0.00569412
Mbp	2.28856e-05	-0.399529	0.463	0.566	0.00608757
Csf1	2.95347e-05	-0.769783	0.062	0.121	0.00785624
Tyms	2.96474e-05	-0.364242	0.113	0.189	0.00788621
Stat6	3.04437e-05	-0.446403	0.549	0.645	0.00809804
Tnfsf13	3.9475e-05	0.343689	0.383	0.297	0.0105003
Fth1	4.11023e-05	0.293064	1	0.999	0.0109332
Cd37	5.06905e-05	-0.69351	0.088	0.155	0.0134837
Cxcl1	6.32336e-05	0.192018	0.214	0.33	0.0168201
Ifngr1	0.000118631	-0.299824	0.771	0.813	0.0315558
Lilrb4a	0.000144997	-0.465796	0.819	0.84	0.0385691
Icos	0.000148267	-1.39188	0.109	0.174	0.039439
Ikbkb	0.000148875	-0.268312	0.667	0.756	0.0396008
Myd88	0.000165135	0.230002	0.762	0.703	0.0439259
Ccr7	0.000173819	-0.273034	0.379	0.471	0.0462357
Nt5e	0.0001794	0.337376	0.267	0.194	0.0477204
Cblb	0.000205262	-0.598395	0.171	0.242	0.0545997
Ifnar1	0.000223347	-0.378687	0.659	0.702	0.0594102
Tnfrsf18	0.0002704	-0.312761	0.277	0.372	0.0719265
Slc7a7	0.000279721	-0.272278	0.24	0.328	0.0744057
Cd5	0.000287451	-0.646613	0.062	0.114	0.0764621
Cd3g	0.00031894	-1.60348	0.112	0.171	0.084838
Cd52	0.000328483	-0.162417	0.99	0.989	0.0873766
Cd2	0.000350757	-0.386833	0.167	0.242	0.0933012
Cxcr3	0.000416587	-0.344455	0.071	0.124	0.110812
Irf8	0.000506934	-0.446214	0.636	0.693	0.134844
Lgals9	0.000509775	0.234765	0.679	0.629	0.1356
C5ar1	0.000528131	0.394835	0.454	0.391	0.140483
Havcr2	0.000548367	0.405265	0.567	0.509	0.145866
Ccr2	0.000668812	-0.519675	0.5	0.566	0.177904
Il1r2	0.000694193	0.528065	0.762	0.775	0.184655
Irf7	0.000886868	0.371202	0.472	0.396	0.235907
Lck	0.00092623	-0.761613	0.176	0.244	0.246377
Il7r	0.00111101	-1.01729	0.332	0.398	0.29553
Cd9	0.00113424	0.33883	0.867	0.838	0.301707
H2-Ab1	0.00132076	-0.215913	0.973	0.987	0.351322
Cd38	0.00142049	0.337949	0.29	0.232	0.377849
Il18rap	0.00147039	0.499266	0.333	0.269	0.391125
Pdia4	0.00163363	-0.388553	0.468	0.544	0.434544
Nfkb1	0.00167512	-0.277438	0.803	0.837	0.445582
Lag3	0.0016966	-0.250288	0.076	0.125	0.451296
Tmem173	0.00180812	-0.152965	0.688	0.75	0.48096
Sell	0.00210911	0.198558	0.268	0.205	0.561023
Jun	0.00240385	-0.370331	0.326	0.404	0.639425
S100a10	0.00289015	0.146035	0.955	0.93	0.76878
Cxcr2	0.00300927	-0.371479	0.092	0.141	0.800465
Prdm1	0.00305558	-0.074169	0.183	0.133	0.812783
Adgre1	0.00305656	0.217893	0.456	0.395	0.813044
Ccl2	0.00306295	0.290424	0.183	0.259	0.814744
Rgs1	0.0033601	-0.306411	0.623	0.72	0.893786
Icam1	0.00338505	0.413782	0.74	0.706	0.900423
Itga4	0.00380252	-0.290121	0.577	0.643	1
Qpct	0.00433805	-0.419141	0.281	0.34	1
Blnk	0.00541816	-1.04166	0.188	0.234	1
Ticam1	0.00547851	-0.172824	0.174	0.238	1
Cxcr6	0.0061896	-1.27065	0.071	0.108	1
Birc3	0.00703768	-0.275259	0.7	0.769	1
Il18	0.00711221	-0.210998	0.078	0.12	1
Lap3	0.00754327	0.429605	0.458	0.42	1
Tnfrsf13b	0.00772759	-0.230925	0.35	0.427	1
Fosb	0.00774973	-0.0886134	0.865	0.925	1
Cd72	0.00782231	0.290333	0.501	0.459	1
Stat3	0.0084377	-0.229676	0.85	0.883	1
Fn1	0.00978391	0.602908	0.626	0.621	1
Cd33	0.0108966	0.223665	0.314	0.26	1
Fcgr3	0.0120865	0.0847275	0.768	0.72	1
Ighm	0.0121436	-2.13099	0.223	0.276	1
Mapk1	0.012767	0.295517	0.715	0.697	1
Il4ra	0.0129278	-0.270183	0.703	0.742	1
Oas2	0.0131694	0.35325	0.128	0.091	1
Nkg7	0.0143819	0.716705	0.332	0.293	1
Lmna	0.0145366	0.200537	0.377	0.33	1
Tnfsf13b	0.014851	0.292134	0.117	0.081	1
Trem1	0.0152784	0.244297	0.632	0.631	1
Cd247	0.0158193	-0.931995	0.115	0.155	1
Psen1	0.0202851	0.157384	0.662	0.639	1
Thy1	0.0210381	-0.65388	0.285	0.34	1
Nfkb2	0.0224162	-0.215073	0.665	0.707	1
Zap70	0.0228267	-0.544918	0.092	0.126	1
Hprt	0.0237205	-0.157969	0.762	0.799	1
Cd48	0.0260474	-0.140186	0.767	0.784	1
Itgam	0.0261745	-0.517753	0.623	0.625	1
Ifitm2	0.0296713	0.127257	0.919	0.926	1
Mmp12	0.03021	-0.344879	0.412	0.482	1
Cd244	0.030212	-0.132988	0.131	0.173	1
Kit	0.0311044	-0.440291	0.364	0.413	1
Clec10a	0.0311558	-0.041202	0.327	0.389	1
Ly96	0.0338454	0.267154	0.281	0.244	1
Ccl5	0.0338701	0.0575747	0.709	0.724	1
Cd274	0.0340949	0.193762	0.641	0.626	1
Dusp2	0.0367836	0.239942	0.59	0.575	1
Mapk8	0.0375679	-0.183115	0.208	0.256	1
Lgals1	0.0479019	-0.0080871	0.924	0.939	1
Bax	0.0486176	0.139891	0.792	0.772	1
Slc11a1	0.0517685	0.257722	0.576	0.59	1
Tgfb3	0.0532513	0.514411	0.115	0.087	1
Cd40	0.0549776	-0.0651239	0.283	0.333	1
Tmem97	0.0569189	-0.0374639	0.242	0.292	1
Tspan32	0.0595955	-0.54504	0.117	0.148	1
Ly86	0.0613676	0.181452	0.819	0.815	1
Ddx58	0.0616464	0.15727	0.229	0.193	1
Mmp9	0.064643	-0.00814671	0.332	0.315	1
C1qb	0.0797737	-0.0571305	0.558	0.656	1
Arg2	0.0804209	0.277668	0.353	0.32	1
Nrp1	0.0840842	-0.205857	0.29	0.337	1
Cnot2	0.0844786	-0.204227	0.354	0.409	1
Thbd	0.0863959	0.25302	0.16	0.13	1
Tnfrsf4	0.0876385	-0.0398797	0.105	0.134	1
Gzmb	0.0939082	0.620093	0.156	0.129	1
Cd69	0.104726	-0.280226	0.221	0.26	1
C1qa	0.115817	0.285946	0.659	0.672	1
Cd86	0.117967	0.105187	0.694	0.68	1
Cd3d	0.118931	-0.545629	0.149	0.179	1
Il12rb2	0.135585	0.0602644	0.15	0.183	1
Cd300a	0.152636	-0.227072	0.45	0.467	1
Tbx21	0.155263	0.546098	0.171	0.148	1
Cst7	0.162566	0.0803828	0.253	0.291	1
Cxcl10	0.170986	0.503392	0.406	0.395	1
Aqp9	0.17138	0.364189	0.136	0.115	1
Itk	0.173221	-0.479439	0.138	0.163	1
Xbp1	0.174456	-0.0383751	0.8	0.778	1
H2-K1	0.177287	-0.0171085	1	1	1
Entpd1	0.178363	0.161763	0.564	0.551	1
Top2a	0.191146	-0.382909	0.109	0.131	1
Mgst1	0.198449	-0.29193	0.241	0.27	1
Mcm2	0.198783	0.174572	0.167	0.198	1
Casp8	0.202695	-0.09607	0.619	0.648	1
Klrk1	0.230679	0.103592	0.417	0.456	1
Il1b	0.236646	-0.130532	0.944	0.967	1
Cd1d1	0.259698	0.0362402	0.26	0.245	1
H2-Eb1	0.269202	-0.0718192	0.971	0.98	1
Lamp1	0.301648	-0.042803	0.922	0.926	1
Il2rb	0.377604	0.148986	0.233	0.212	1
Itgb2	0.388156	0.0570033	0.896	0.858	1
Traf6	0.410239	-0.14577	0.147	0.163	1
Il3ra	0.429693	-0.163486	0.422	0.448	1
Tlr1	0.432718	-0.220583	0.186	0.205	1
Il1a	0.443374	0.513359	0.308	0.355	1
Pdcd1	0.461142	-0.394474	0.114	0.125	1
Cxcl2	0.471151	0.706605	0.829	0.974	1
Itgax	0.475819	0.00855643	0.812	0.752	1
Bcl2	0.48048	0.324567	0.124	0.115	1
Ccl4	0.513332	1.08804	0.438	0.503	1
Tnfrsf1b	0.533797	-0.0570546	0.809	0.82	1
Ccl6	0.556795	-0.0623267	0.715	0.744	1
Tfrc	0.567916	-0.13753	0.271	0.291	1
Klrc1	0.571688	0.0162577	0.156	0.147	1
Tlr4	0.596101	0.0617462	0.135	0.146	1
Mcm4	0.601034	0.206734	0.444	0.438	1
Fas	0.601552	-0.110558	0.274	0.265	1
Il15ra	0.614513	-0.196763	0.253	0.263	1
Stat4	0.68188	0.100726	0.429	0.415	1
Myc	0.70559	0.258068	0.249	0.249	1
H2-Aa	0.712813	-0.0145662	0.985	0.994	1
Glg1	0.727296	0.0932703	0.313	0.335	1
2810417H13Rik	0.739688	0.304887	0.118	0.125	1
Vps28	0.752581	-0.0765855	0.771	0.788	1
Lyn	0.771774	0.0110306	0.831	0.838	1
Thbs1	0.77405	0.273742	0.776	0.906	1
Slc25a37	0.774054	0.066215	0.25	0.254	1
Nod1	0.783394	-0.151442	0.149	0.153	1
Ptprc	0.790639	0.0719803	0.956	0.957	1
Cmklr1	0.792284	-0.0757344	0.303	0.292	1
Nlrp3	0.798613	0.0260802	0.736	0.79	1
Il15	0.811223	-0.174374	0.162	0.164	1
Cd44	0.821629	-0.0428913	0.778	0.789	1
Ctsw	0.825397	0.318216	0.177	0.183	1
Ifitm3	0.830619	-0.0878249	0.818	0.829	1
Cd8a	0.837657	-0.300231	0.112	0.115	1
Il6ra	0.854831	-0.122863	0.587	0.591	1
Trem2	0.879722	-0.0963061	0.446	0.454	1
Rpn2	0.916808	-0.0284364	0.682	0.697	1
Cxcl16	0.919213	-0.0706311	0.808	0.798	1
Ctsd	0.924537	-0.0346075	0.854	0.886	1
Tnfrsf9	0.953916	-0.242602	0.445	0.469	1
Arl4c	0.97322	-0.0120381	0.683	0.674	1
Tnf	0.992419	0.790759	0.312	0.333	1

## Sheet: Dendritic cells.BETi_vs_vehicle
gene	p_val	avg_log2FC	pct.1	pct.2	p_val_adj
Apoe	4.2234e-59	-1.03551	0.555	0.942	1.12342e-56
Igkc	8.0124e-54	-3.61047	0.055	0.384	2.1313e-51
Runx3	1.99367e-51	-1.42779	0.264	0.625	5.30317e-49
Junb	2.11702e-43	-0.877523	0.934	0.988	5.63128e-41
Kdelr1	1.79531e-36	-1.00364	0.294	0.599	4.77552e-34
Ybx3	1.15428e-29	-1.13209	0.327	0.6	3.07039e-27
Bcl6	1.1759e-27	-1.30021	0.079	0.294	3.12791e-25
Il18r1	5.78764e-23	-2.11389	0.015	0.155	1.53951e-20
Fcer1g	1.85557e-22	0.48338	0.972	0.948	4.93581e-20
Stat1	2.10425e-17	0.621642	0.732	0.599	5.5973e-15
Cxcl1	6.4553e-15	-0.307761	0.148	0.33	1.71711e-12
Fyb	2.47832e-14	-0.671076	0.113	0.269	6.59232e-12
Ccl3	1.21219e-13	0.443201	0.401	0.654	3.22442e-11
Arg1	1.3315e-13	-0.784431	0.228	0.415	3.54179e-11
Cxcl2	3.54223e-13	0.0583659	0.806	0.974	9.42233e-11
Igbp1	1.03971e-12	-0.567237	0.384	0.568	2.76563e-10
Nod2	1.07784e-12	-0.575632	0.257	0.425	2.86706e-10
S100a9	3.63065e-12	-0.542821	0.177	0.348	9.65754e-10
Ltb	2.54845e-11	-1.03575	0.047	0.148	6.77888e-09
Stat6	6.77426e-11	-0.678074	0.489	0.645	1.80195e-08
Cd63	1.07159e-10	-0.482475	0.522	0.69	2.85042e-08
Irf3	1.92956e-10	-0.51891	0.218	0.368	5.13262e-08
Tyk2	2.72776e-10	-0.621352	0.557	0.692	7.25585e-08
C3	1.57731e-09	0.694076	0.644	0.537	4.19565e-07
Lgals3	1.65748e-09	0.471379	0.925	0.903	4.40891e-07
Blnk	2.21238e-09	-1.3491	0.124	0.234	5.88493e-07
Ifnar1	3.84949e-09	-0.595261	0.602	0.702	1.02396e-06
Nkg7	4.02291e-09	0.776441	0.418	0.293	1.07009e-06
H2-DMb2	4.14006e-09	-0.84511	0.435	0.563	1.10126e-06
Cxcl9	2.09056e-08	0.832004	0.603	0.545	5.56088e-06
Mki67	6.1614e-08	-0.847886	0.109	0.212	1.63893e-05
Ccr1	6.62121e-08	0.530757	0.71	0.654	1.76124e-05
Egr1	7.76885e-08	-0.226987	0.385	0.546	2.06651e-05
Birc3	9.9172e-08	-0.468408	0.645	0.769	2.63798e-05
Cd37	1.04833e-07	-0.859296	0.07	0.155	2.78856e-05
Il1rn	1.18829e-07	0.616566	0.792	0.741	3.16085e-05
Rgs1	2.46395e-07	-0.477012	0.569	0.72	6.55412e-05
Btg1	3.72216e-07	-0.28169	0.995	0.996	9.90096e-05
Bin2	4.09881e-07	-0.40179	0.596	0.709	0.000109028
Il1a	4.31897e-07	0.106583	0.219	0.355	0.000114885
S100a8	4.88037e-07	0.583437	0.949	0.987	0.000129818
Slc7a7	5.8519e-07	-0.36894	0.207	0.328	0.00015566
Thbs1	1.38081e-06	-0.0382831	0.712	0.906	0.000367295
Tcf7	1.76256e-06	-0.832288	0.125	0.216	0.00046884
Dusp1	2.21892e-06	0.627656	0.645	0.588	0.000590232
Pdcd1	6.00387e-06	0.835471	0.208	0.125	0.00159703
Spp1	7.49865e-06	0.486658	0.398	0.556	0.00199464
Itgae	1.02975e-05	-1.1518	0.131	0.21	0.00273914
Il2rb	1.66052e-05	0.486766	0.314	0.212	0.00441697
Ikbkb	2.21491e-05	-0.299377	0.645	0.756	0.00589165
Tigit	2.49665e-05	0.752973	0.124	0.063	0.0066411
Arl4c	3.11989e-05	0.321946	0.734	0.674	0.00829892
Il7r	4.10103e-05	-1.04128	0.306	0.398	0.0109087
Hif1a	4.13727e-05	0.314372	0.86	0.856	0.0110051
Mmp12	4.2459e-05	-0.41563	0.368	0.482	0.0112941
Mbp	6.03259e-05	-0.197604	0.45	0.566	0.0160467
C1qb	6.07537e-05	-0.268668	0.513	0.656	0.0161605
Casp1	6.1957e-05	0.31745	0.577	0.52	0.0164806
Cd14	8.32918e-05	0.328239	0.918	0.947	0.0221556
Tyms	9.32012e-05	-0.402406	0.115	0.189	0.0247915
Cxcr3	0.000149593	-0.237638	0.066	0.124	0.0397918
Ier3	0.000166205	0.553467	0.757	0.757	0.0442104
Ccr2	0.000192723	-0.468361	0.47	0.566	0.0512644
Dock8	0.000192757	-0.196855	0.435	0.555	0.0512732
Mapk8	0.000195754	-0.18845	0.173	0.256	0.0520705
Xbp1	0.000261329	0.106921	0.831	0.778	0.0695135
Trbc1	0.00045663	-1.63599	0.144	0.21	0.121463
Cxcr4	0.000456978	0.407106	0.214	0.15	0.121556
Mmp9	0.000500929	-0.66251	0.218	0.315	0.133247
Dpp4	0.000697936	-0.435344	0.356	0.433	0.185651
Il18	0.00078803	-0.255349	0.069	0.12	0.209616
Il2ra	0.00080632	-0.188347	0.133	0.199	0.214481
Anxa5	0.00101645	0.202809	0.896	0.883	0.270376
Itgam	0.00110932	-0.537422	0.59	0.625	0.29508
Ly86	0.00137367	0.26372	0.832	0.815	0.365397
Cd8a	0.00147618	0.970308	0.168	0.115	0.392663
Fcgr3	0.00153963	0.119327	0.781	0.72	0.409542
Lap3	0.00173442	0.569526	0.454	0.42	0.461356
Rpn2	0.00190128	0.181347	0.72	0.697	0.50574
Bcl2a1a	0.00199423	-0.143021	0.974	0.987	0.530465
Csf1	0.00230387	-0.63832	0.075	0.121	0.61283
Il1b	0.00249773	-0.249374	0.931	0.967	0.664396
Ccr7	0.00293011	-0.32344	0.393	0.471	0.779409
Tmem97	0.00316703	-0.187753	0.22	0.292	0.842429
Nfkb2	0.00337844	-0.250342	0.624	0.707	0.898665
Atf6b	0.0035937	-0.147826	0.518	0.606	0.955923
Cd274	0.00385821	0.275855	0.649	0.626	1
Lat2	0.00401905	0.393876	0.602	0.578	1
Ifngr1	0.00424726	-0.27202	0.765	0.813	1
Fosb	0.00500353	-0.10812	0.873	0.925	1
Entpd1	0.00505415	0.17262	0.59	0.551	1
Cxcl10	0.00535898	0.791805	0.423	0.395	1
Fn1	0.00609634	0.229968	0.505	0.621	1
Aqp9	0.00627957	-0.207435	0.074	0.115	1
Selplg	0.00746017	-0.134364	0.925	0.952	1
Lyz2	0.00859148	0.378775	0.951	0.975	1
Slc11a1	0.00877474	-0.202733	0.495	0.59	1
Gapdh	0.00880583	0.129372	1	0.991	1
Havcr2	0.00912673	0.348513	0.546	0.509	1
Ccnd2	0.00954624	-0.24408	0.146	0.196	1
Lat	0.011229	-0.781809	0.164	0.213	1
Lmna	0.0115428	-0.238256	0.263	0.33	1
Cd9	0.0116804	0.241392	0.842	0.838	1
Glg1	0.0130255	-0.153881	0.268	0.335	1
Lgals9	0.0133544	0.265669	0.646	0.629	1
Tnfrsf9	0.0145942	0.235334	0.521	0.469	1
Lilrb4a	0.0166589	-0.251265	0.817	0.84	1
Itga4	0.0174854	-0.282873	0.579	0.643	1
Cxcr2	0.0192196	-0.0646751	0.1	0.141	1
C1qa	0.0205025	-0.00407688	0.578	0.672	1
Il3ra	0.0225809	-0.241857	0.38	0.448	1
S100a10	0.0231503	0.152402	0.925	0.93	1
Ccl2	0.0237142	0.922098	0.197	0.259	1
Tspan32	0.0237231	-0.423298	0.109	0.148	1
Tbx21	0.0237233	0.236654	0.19	0.148	1
Ticam1	0.023903	-0.146351	0.186	0.238	1
Cd72	0.025305	-0.224182	0.391	0.459	1
Pcna	0.0268165	-0.234867	0.675	0.741	1
Trbc2	0.0275297	-0.867648	0.298	0.353	1
Ddx58	0.0307853	0.242845	0.235	0.193	1
H2-Ab1	0.0324222	-0.124755	0.962	0.987	1
Ccl9	0.0333172	0.236314	0.718	0.723	1
Thbd	0.0337296	-0.192945	0.095	0.13	1
Kit	0.0358262	0.0978547	0.36	0.413	1
Hmox1	0.0368141	1.04274	0.417	0.393	1
Tnfsf13b	0.0373663	0.297456	0.111	0.081	1
Cd2	0.0389621	-0.249497	0.194	0.242	1
Sell	0.039317	0.117829	0.248	0.205	1
Ighm	0.0415891	-2.17172	0.232	0.276	1
Jak2	0.0417698	-0.229748	0.744	0.768	1
Irf7	0.0424808	0.523339	0.427	0.396	1
Ctsw	0.046126	0.139303	0.224	0.183	1
Cd8b1	0.0469698	0.27984	0.107	0.079	1
Qpct	0.0480557	0.228259	0.38	0.34	1
Mapk1	0.0495558	0.256946	0.694	0.697	1
Cd3g	0.0668097	-0.124728	0.208	0.171	1
Ifitm3	0.0718704	-0.108816	0.776	0.829	1
Thy1	0.0846538	0.038027	0.376	0.34	1
Tnfrsf13b	0.0875406	-0.152209	0.368	0.427	1
Stat5a	0.0903881	-0.119383	0.376	0.437	1
Clec4e	0.0956931	0.211587	0.497	0.595	1
Psen1	0.0967404	0.178492	0.644	0.639	1
Ctla4	0.100114	-0.108753	0.231	0.27	1
Cd38	0.101033	-0.0348789	0.189	0.232	1
Cd44	0.103452	0.10129	0.781	0.789	1
Fyn	0.105041	-0.14868	0.653	0.697	1
Fth1	0.105167	0.123905	1	0.999	1
Bax	0.11256	0.203679	0.777	0.772	1
Clec4d	0.117424	0.227312	0.505	0.604	1
Nlrp3	0.136981	-0.0680091	0.727	0.79	1
Tnfsf13	0.154611	-0.159364	0.261	0.297	1
Il1r2	0.156671	0.265304	0.737	0.775	1
Cd244	0.158706	-0.140766	0.144	0.173	1
Cd52	0.16542	0.0378599	0.987	0.989	1
Il18rap	0.168727	0.177788	0.293	0.269	1
Nrp1	0.172722	0.0986354	0.358	0.337	1
Tnfrsf4	0.179223	-0.0612522	0.16	0.134	1
Oas2	0.181189	0.329027	0.108	0.091	1
Hprt	0.186007	0.059739	0.788	0.799	1
Ccl5	0.189578	0.27251	0.67	0.724	1
Casp8	0.197109	-0.127107	0.592	0.648	1
Klrk1	0.211326	0.115623	0.414	0.456	1
Tnfrsf1b	0.211513	-0.123178	0.781	0.82	1
Cblb	0.211793	-0.221869	0.214	0.242	1
Tlr4	0.222722	0.192728	0.164	0.146	1
Cd40	0.223127	0.169848	0.355	0.333	1
Tlr1	0.232323	-0.171774	0.177	0.205	1
Tmem173	0.236193	-0.0468538	0.69	0.75	1
Tnf	0.236206	0.194271	0.289	0.333	1
Ccl4	0.236818	0.33985	0.438	0.503	1
Fas	0.242206	0.0446166	0.284	0.265	1
C5ar1	0.263274	0.185333	0.34	0.391	1
Il12rb2	0.264991	-0.182521	0.16	0.183	1
Tfrc	0.276867	-0.192004	0.26	0.291	1
Traf6	0.290716	0.0659633	0.14	0.163	1
Cd1d1	0.298162	0.137438	0.261	0.245	1
Cnot2	0.302555	-0.0615644	0.365	0.409	1
Arg2	0.325568	0.240073	0.331	0.32	1
Lag3	0.334791	0.600166	0.139	0.125	1
Cd86	0.340965	0.241872	0.668	0.68	1
H2-Aa	0.345517	-0.033568	0.987	0.994	1
Lgals1	0.347865	0.0517675	0.927	0.939	1
Cd5	0.356433	-0.0531495	0.098	0.114	1
Myc	0.361681	-0.0736798	0.222	0.249	1
Zap70	0.363854	-0.148821	0.144	0.126	1
Ctsd	0.381719	0.17803	0.859	0.886	1
Top2a	0.394826	-0.332357	0.117	0.131	1
Tlr2	0.408154	0.0697939	0.646	0.658	1
Cd3e	0.411128	0.0835247	0.177	0.162	1
2810417H13Rik	0.43402	0.244339	0.111	0.125	1
Lamp1	0.440877	-0.0412987	0.914	0.926	1
Clec10a	0.450047	0.322046	0.355	0.389	1
H2-DMa	0.450729	-0.102083	0.826	0.816	1
Ly96	0.455928	0.0873352	0.218	0.244	1
Stat3	0.464806	0.00340727	0.881	0.883	1
Adgre1	0.465037	-0.154981	0.365	0.395	1
Ccr5	0.487657	-0.0556315	0.563	0.591	1
Cd3d	0.488467	-0.0522272	0.189	0.179	1
Cmklr1	0.488818	-0.0768753	0.273	0.292	1
Prdm1	0.491871	-0.0811208	0.141	0.133	1
Tnfrsf18	0.496301	0.44716	0.359	0.372	1
Il15ra	0.510592	-0.0165061	0.245	0.263	1
Ccl6	0.519331	-0.103348	0.669	0.744	1
Dusp2	0.525327	-0.0898025	0.536	0.575	1
Jun	0.536472	0.0253516	0.368	0.404	1
Icos	0.540729	-1.04263	0.164	0.174	1
H2-Eb1	0.55355	-0.027539	0.966	0.98	1
Trem2	0.554335	0.0769214	0.416	0.454	1
Vps28	0.557684	-0.051569	0.747	0.788	1
Itk	0.566603	-0.800738	0.154	0.163	1
Cd74	0.587001	0.0288445	0.962	0.966	1
Cst7	0.590993	0.467294	0.286	0.291	1
Vegfa	0.594495	-0.0707923	0.602	0.625	1
Cd48	0.598201	-0.0323717	0.761	0.784	1
Il4ra	0.618489	-0.0563248	0.763	0.742	1
Cd300a	0.618713	0.0726134	0.476	0.467	1
Ptprc	0.630826	-0.00203599	0.927	0.957	1
Lck	0.632092	-0.18532	0.251	0.244	1
Nt5e	0.632596	-0.306085	0.181	0.194	1
Trem1	0.639621	0.187298	0.557	0.631	1
Irf8	0.648819	-0.15854	0.726	0.693	1
Il6ra	0.664751	0.0263902	0.547	0.591	1
Cd69	0.664792	-0.224099	0.244	0.26	1
Slc25a37	0.673479	-0.0951964	0.236	0.254	1
Lyn	0.675801	-0.0313453	0.825	0.838	1
H2-K1	0.6782	-0.0689337	1	1	1
Mcm4	0.682231	0.0702506	0.435	0.438	1
Mcm2	0.689122	0.115144	0.185	0.198	1
Ifitm2	0.69074	0.0165121	0.918	0.926	1
Pdia4	0.734493	-0.110658	0.513	0.544	1
Gzmb	0.751799	0.411547	0.121	0.129	1
Cd247	0.77502	-0.55097	0.152	0.155	1
Bcl2	0.786422	0.156783	0.117	0.115	1
Cxcr6	0.793747	-0.452618	0.113	0.108	1
Nod1	0.798877	-0.0724072	0.157	0.153	1
Cd33	0.827484	0.111404	0.247	0.26	1
Cd6	0.83197	0.052373	0.135	0.133	1
Ccl17	0.842678	0.420709	0.58	0.648	1
Icam1	0.850787	0.0562973	0.678	0.706	1
Stat4	0.856772	0.367415	0.414	0.415	1
Cxcl16	0.861502	-0.0492073	0.81	0.798	1
Myd88	0.869587	-0.0180274	0.669	0.703	1
Il15	0.871888	0.210272	0.164	0.164	1
Klrc1	0.892207	0.278133	0.146	0.147	1
Trac	0.901209	-0.319763	0.248	0.254	1
Itgax	0.903005	-0.0505305	0.76	0.752	1
Nfkb1	0.958947	0.0500122	0.801	0.837	1
Chil3	0.9635	0.0615655	0.133	0.131	1
Mgst1	0.988	0.022495	0.265	0.27	1
Itgb2	0.989394	0.000768004	0.863	0.858	1

## Sheet: Dendritic cells.Combo_vs_vehicl
gene	p_val	avg_log2FC	pct.1	pct.2	p_val_adj
Igkc	7.0716e-64	-6.53807	0.02	0.384	1.88104e-61
Apoe	1.64562e-47	-0.893972	0.625	0.942	4.37736e-45
Junb	6.42069e-46	-0.8488	0.951	0.988	1.7079e-43
Runx3	3.2171e-45	-1.40949	0.287	0.625	8.55749e-43
Ybx3	5.9979e-27	-1.10002	0.339	0.6	1.59544e-24
Cxcl9	4.59167e-21	1.0369	0.704	0.545	1.22138e-18
Stat1	2.77399e-20	0.917192	0.753	0.599	7.37882e-18
S100a8	8.67662e-20	0.413334	0.918	0.987	2.30798e-17
Arg1	7.8292e-19	-1.22833	0.195	0.415	2.08257e-16
Thbs1	2.19072e-18	-0.182697	0.649	0.906	5.82732e-16
Kdelr1	3.41313e-18	-0.706634	0.374	0.599	9.07894e-16
Fcer1g	4.97514e-18	0.444495	0.986	0.948	1.32339e-15
Fyb	6.0657e-18	-0.889234	0.093	0.269	1.61348e-15
Cd33	1.02716e-16	1.04446	0.435	0.26	2.73223e-14
Bcl6	8.37651e-16	-1.06156	0.128	0.294	2.22815e-13
Il1b	1.00332e-15	-0.538371	0.894	0.967	2.66883e-13
S100a9	1.33506e-14	-0.608698	0.157	0.348	3.55127e-12
Blnk	2.38682e-13	-1.52817	0.098	0.234	6.34894e-11
Cxcl2	1.75208e-12	0.198047	0.787	0.974	4.66053e-10
Cd8a	7.53624e-12	1.41142	0.247	0.115	2.00464e-09
Lgals3	8.78505e-12	0.505198	0.954	0.903	2.33682e-09
Havcr2	1.50358e-11	0.696228	0.629	0.509	3.99953e-09
Il18r1	2.71547e-11	-1.80271	0.05	0.155	7.22316e-09
Nod2	3.20727e-11	-0.531239	0.263	0.425	8.53134e-09
Nkg7	3.65189e-11	0.856357	0.44	0.293	9.71403e-09
Ccl3	3.77962e-10	0.456538	0.428	0.654	1.00538e-07
Cd8b1	8.16149e-10	0.989809	0.182	0.079	2.17096e-07
Ltb	1.00331e-09	-1.10959	0.053	0.148	2.6688e-07
Cxcl1	2.76715e-09	0.172429	0.174	0.33	7.36063e-07
Stat6	3.52326e-09	-0.590843	0.503	0.645	9.37187e-07
Slc7a7	3.62644e-09	-0.481383	0.191	0.328	9.64632e-07
Qpct	4.05456e-09	0.730339	0.473	0.34	1.07851e-06
C3	5.62627e-09	0.560387	0.672	0.537	1.49659e-06
Il18rap	1.27378e-08	0.496557	0.402	0.269	3.38826e-06
Chil3	1.54033e-08	1.26784	0.241	0.131	4.09728e-06
Il1a	2.8668e-08	-0.0584322	0.211	0.355	7.62568e-06
Lat2	3.06038e-08	1.03023	0.652	0.578	8.14061e-06
Pdcd1	3.14467e-08	1.22611	0.23	0.125	8.36484e-06
Mki67	4.16326e-08	-0.948991	0.108	0.212	1.10743e-05
Tnfsf13b	5.80832e-08	0.591018	0.171	0.081	1.54501e-05
Ccr2	1.15673e-07	-0.613784	0.428	0.566	3.07691e-05
Bin2	1.25892e-07	-0.367081	0.609	0.709	3.34873e-05
Igbp1	1.69972e-07	-0.467082	0.422	0.568	4.52125e-05
Irf3	1.85885e-07	-0.429938	0.237	0.368	4.94455e-05
Egr1	2.64301e-07	-0.256461	0.398	0.546	7.03042e-05
Cd52	5.6028e-07	0.175495	0.981	0.989	0.000149034
Fosb	9.43541e-07	-0.154352	0.869	0.925	0.000250982
Bcl2	1.32266e-06	0.875062	0.2	0.115	0.000351828
H2-Ab1	1.63377e-06	-0.307373	0.967	0.987	0.000434583
Fcgr3	2.07597e-06	0.232254	0.819	0.72	0.000552208
Kit	2.26185e-06	1.36117	0.503	0.413	0.000601652
Cxcl10	2.27413e-06	0.899018	0.487	0.395	0.000604919
Hprt	2.41145e-06	0.253361	0.843	0.799	0.000641446
Lyz2	5.88444e-06	0.487431	0.968	0.975	0.00156526
Cd86	6.16707e-06	0.714382	0.707	0.68	0.00164044
Lgals1	7.83983e-06	-0.177209	0.884	0.939	0.0020854
Thy1	8.85868e-06	0.376557	0.451	0.34	0.00235641
Clec10a	1.07116e-05	-0.192281	0.274	0.389	0.00284928
Cd38	1.14964e-05	-0.476133	0.138	0.232	0.00305804
Cxcr3	1.51931e-05	-0.471632	0.057	0.124	0.00404136
Itgae	1.53684e-05	-1.17639	0.131	0.21	0.00408798
Klrc1	1.537e-05	0.56691	0.233	0.147	0.00408842
Il1r2	1.71042e-05	0.433619	0.784	0.775	0.00454972
Cd1d1	1.74471e-05	-0.829466	0.155	0.245	0.00464092
Entpd1	2.1555e-05	0.277418	0.625	0.551	0.00573362
Mapk8	2.24746e-05	-0.375848	0.164	0.256	0.00597825
Ifnar1	2.25945e-05	-0.468903	0.629	0.702	0.00601015
Tigit	3.39483e-05	0.685996	0.124	0.063	0.00903025
Tlr2	3.47306e-05	0.325549	0.711	0.658	0.00923835
H2-DMb2	3.93572e-05	-0.474383	0.468	0.563	0.010469
Tyk2	3.96576e-05	-0.507897	0.606	0.692	0.0105489
Xbp1	4.93898e-05	0.189834	0.829	0.778	0.0131377
Btg1	5.06948e-05	-0.249705	1	0.996	0.0134848
Tcf7	8.4515e-05	-0.787164	0.138	0.216	0.022481
Cd9	0.000113295	0.236411	0.862	0.838	0.0301364
Slc11a1	0.000122984	-0.408725	0.48	0.59	0.0327138
Gapdh	0.000143264	0.185789	0.997	0.991	0.0381083
Pcna	0.000144144	-0.326027	0.648	0.741	0.0383424
Clec4d	0.000172548	-0.00559348	0.458	0.604	0.0458978
Fasl	0.00019939	0.324329	0.139	0.079	0.0530377
Cd274	0.000211438	0.391056	0.67	0.626	0.0562425
Cd63	0.000214878	0.0589001	0.586	0.69	0.0571575
Lgals9	0.000246237	0.279213	0.671	0.629	0.0654989
Ccnd2	0.000259087	-0.582835	0.128	0.196	0.0689173
Arl4c	0.000260226	0.278888	0.723	0.674	0.0692201
Il3ra	0.000411571	-0.24135	0.345	0.448	0.109478
Mmp9	0.000411731	-1.07142	0.216	0.315	0.10952
Ccr1	0.000583603	0.279817	0.713	0.654	0.155238
Atf6b	0.000691559	-0.193335	0.5	0.606	0.183955
Nfkb2	0.000747385	-0.225697	0.629	0.707	0.198804
Lag3	0.000751116	0.851668	0.182	0.125	0.199797
Il18	0.000763955	-0.276129	0.068	0.12	0.203212
Fth1	0.000860465	0.119819	1	0.999	0.228884
Il2rb	0.00117607	0.256591	0.29	0.212	0.312834
Il4ra	0.00119461	0.410238	0.799	0.742	0.317766
Lap3	0.00132552	0.506016	0.458	0.42	0.352588
Tspan32	0.00146192	-0.614689	0.095	0.148	0.38887
Ctla4	0.0016403	-0.109561	0.195	0.27	0.436321
Ifitm3	0.00173319	-0.300619	0.761	0.829	0.461028
Ctsw	0.00189564	0.435441	0.249	0.183	0.504241
Tmem97	0.00204535	-0.148554	0.218	0.292	0.544064
Cd2	0.00217467	-0.250679	0.17	0.242	0.578461
Thbd	0.00219308	-0.412163	0.08	0.13	0.583358
Ifitm2	0.00219521	-0.244821	0.881	0.926	0.583926
Dpp4	0.00240754	-0.495565	0.371	0.433	0.640406
Itk	0.00254796	-0.207648	0.226	0.163	0.677757
Ly86	0.00255244	0.19972	0.83	0.815	0.678948
Ikbkb	0.00264245	-0.193336	0.688	0.756	0.702892
Psen1	0.00290707	0.229136	0.678	0.639	0.773282
Cxcr2	0.00425916	-0.225712	0.091	0.141	1
Cd3g	0.00501423	-0.14484	0.23	0.171	1
Casp1	0.00532591	0.321387	0.56	0.52	1
Ighm	0.00568008	-2.34247	0.221	0.276	1
Anxa5	0.0058075	0.157167	0.912	0.883	1
Aqp9	0.00622017	-0.278934	0.073	0.115	1
Tnfrsf9	0.00627998	0.512881	0.54	0.469	1
Il2ra	0.00682939	-0.556023	0.145	0.199	1
Mapk1	0.00746404	0.207178	0.726	0.697	1
Bcl2a1a	0.00765202	-0.229447	0.974	0.987	1
Lyn	0.00878223	0.128313	0.878	0.838	1
Itgam	0.00888279	-0.418476	0.583	0.625	1
Dusp1	0.00921649	0.459307	0.608	0.588	1
Dock8	0.00936333	-0.110004	0.458	0.555	1
Tnfrsf4	0.011254	0.408826	0.181	0.134	1
Klrk1	0.0117121	-0.0905921	0.381	0.456	1
Tlr4	0.0125261	0.377777	0.188	0.146	1
Jak2	0.012931	-0.378186	0.739	0.768	1
Mbp	0.0151112	-0.10655	0.493	0.566	1
Ccr5	0.0154911	-0.155554	0.522	0.591	1
Tnfrsf18	0.0158091	0.522296	0.411	0.372	1
Il6ra	0.0168906	0.201753	0.614	0.591	1
Tnf	0.0168991	1.62148	0.361	0.333	1
Cxcr4	0.017316	0.174722	0.194	0.15	1
Il15ra	0.0186064	0.555628	0.312	0.263	1
Glg1	0.018999	-0.0884996	0.269	0.335	1
Prdm1	0.0195084	0.0537351	0.171	0.133	1
Sell	0.0223821	0.000522068	0.254	0.205	1
Ptprc	0.0232255	0.0842503	0.953	0.957	1
H2-Aa	0.024305	-0.12844	0.989	0.994	1
Tyms	0.0252447	-0.359589	0.145	0.189	1
Irf7	0.0256141	0.18524	0.437	0.396	1
Trem2	0.0327913	-0.294316	0.405	0.454	1
Ccl9	0.0354734	-0.0217718	0.741	0.723	1
Irf8	0.0364794	0.0473795	0.759	0.693	1
Gimap5	0.0422008	-0.103583	0.101	0.07	1
Tlr1	0.0437061	-0.429532	0.165	0.205	1
Top2a	0.0501208	-0.761183	0.099	0.131	1
Tbx21	0.0521146	0.463241	0.181	0.148	1
Nrp1	0.0549853	0.165451	0.365	0.337	1
Oas2	0.0559562	0.416879	0.118	0.091	1
Il7r	0.0593418	-0.580221	0.353	0.398	1
Nt5e	0.062395	0.171065	0.224	0.194	1
Zap70	0.0656717	-0.100196	0.162	0.126	1
Cd37	0.067431	-0.490193	0.122	0.155	1
Hif1a	0.0679358	0.101796	0.868	0.856	1
Ctsd	0.0697838	0.193516	0.914	0.886	1
Trbc1	0.0806353	-1.28839	0.177	0.21	1
Ccr7	0.0835108	-0.511335	0.444	0.471	1
Lilrb4a	0.0921567	0.145808	0.862	0.84	1
Lmna	0.0948079	-0.153379	0.277	0.33	1
Vegfa	0.112331	0.0404696	0.57	0.625	1
Bax	0.121776	0.106909	0.796	0.772	1
Cd5	0.129235	-0.185282	0.089	0.114	1
Vps28	0.130881	0.179103	0.783	0.788	1
S100a10	0.131285	-0.0170749	0.941	0.93	1
Cblb	0.155655	0.0417861	0.277	0.242	1
Ier3	0.158321	0.537604	0.721	0.757	1
Ddx58	0.16972	0.196831	0.217	0.193	1
Trem1	0.178556	0.36911	0.608	0.631	1
Cd3d	0.188441	0.195035	0.201	0.179	1
2810417H13Rik	0.192258	-0.400426	0.103	0.125	1
C1qb	0.193176	0.0286514	0.583	0.656	1
Icam1	0.195155	0.230652	0.7	0.706	1
Pdia4	0.201619	-0.261758	0.504	0.544	1
Cxcr6	0.202553	-0.297703	0.131	0.108	1
Slc25a37	0.206049	-0.25951	0.22	0.254	1
Fyn	0.219592	-0.158954	0.691	0.697	1
H2-Eb1	0.220495	-0.0773834	0.963	0.98	1
Ccl6	0.223616	-0.140155	0.736	0.744	1
Rgs1	0.22414	0.144835	0.711	0.72	1
Cst7	0.227705	0.633858	0.303	0.291	1
Mcm4	0.240691	0.218746	0.457	0.438	1
Rpn2	0.247346	0.0528047	0.707	0.697	1
Dusp2	0.253192	0.260198	0.568	0.575	1
Birc3	0.256082	-0.144411	0.747	0.769	1
Ccl4	0.273328	0.222193	0.43	0.503	1
Clec4e	0.279731	0.371352	0.494	0.595	1
Icos	0.296624	-0.7034	0.152	0.174	1
Nod1	0.297762	-0.0520579	0.171	0.153	1
Tnfrsf13b	0.298385	0.105391	0.438	0.427	1
Cd48	0.30688	0.0411975	0.802	0.784	1
Itgax	0.319236	0.103984	0.764	0.752	1
Tnfsf13	0.322947	-0.138408	0.272	0.297	1
Tmem173	0.352901	-0.0625177	0.707	0.75	1
Traf6	0.378031	-0.050294	0.144	0.163	1
Selplg	0.407277	0.00511418	0.951	0.952	1
Cd300a	0.411911	0.00544852	0.443	0.467	1
Mmp12	0.424822	-0.256111	0.448	0.482	1
Tnfrsf1b	0.429311	-0.158359	0.815	0.82	1
Ifngr1	0.437215	-0.0627227	0.822	0.813	1
Cd14	0.45352	0.040555	0.921	0.947	1
Stat5a	0.460311	-0.182023	0.411	0.437	1
Cd72	0.48146	-0.203736	0.425	0.459	1
C5ar1	0.483249	0.125734	0.356	0.391	1
Cd69	0.485088	0.0788258	0.266	0.26	1
Ccl2	0.503034	0.900368	0.253	0.259	1
Ticam1	0.504828	0.0268436	0.216	0.238	1
Cd6	0.504953	0.336993	0.141	0.133	1
Gzmb	0.510429	0.710581	0.136	0.129	1
Csf1	0.511026	-0.219176	0.109	0.121	1
Myc	0.522448	0.114667	0.226	0.249	1
Cd74	0.522756	0.0702916	0.978	0.966	1
Cd3e	0.535215	-0.207492	0.174	0.162	1
Arg2	0.547329	0.246042	0.322	0.32	1
Stat3	0.556923	0.270118	0.891	0.883	1
H2-DMa	0.559401	0.0471154	0.803	0.816	1
Cd40	0.560307	0.191455	0.303	0.333	1
C1qa	0.60036	0.208854	0.664	0.672	1
Nfkb1	0.612445	-0.0826103	0.838	0.837	1
Mgst1	0.624937	0.144072	0.277	0.27	1
Cnot2	0.626421	0.0666768	0.398	0.409	1
Itga4	0.627723	-0.142978	0.625	0.643	1
Il12rb2	0.643934	0.190755	0.185	0.183	1
Cd247	0.663088	-0.485217	0.167	0.155	1
Itgb2	0.677568	0.0362102	0.868	0.858	1
Fas	0.679335	0.113086	0.266	0.265	1
Casp8	0.68597	-0.0170953	0.632	0.648	1
Il1rn	0.699512	0.0872052	0.74	0.741	1
Stat4	0.711667	0.247189	0.398	0.415	1
Spp1	0.712231	1.08473	0.509	0.556	1
Jun	0.719137	0.0149615	0.386	0.404	1
Cxcl16	0.734794	-0.0105229	0.786	0.798	1
H2-K1	0.742639	0.0163477	1	1	1
Ccl17	0.753724	0.254218	0.568	0.648	1
Trac	0.75903	-0.0693678	0.25	0.254	1
Tfrc	0.764255	-0.230531	0.277	0.291	1
Lat	0.767898	-0.0213493	0.217	0.213	1
Lck	0.789112	-0.388281	0.237	0.244	1
Fn1	0.813405	0.384357	0.582	0.621	1
Cd244	0.82999	0.0890681	0.174	0.173	1
Trbc2	0.884638	-0.699336	0.349	0.353	1
Hmox1	0.914245	0.86086	0.378	0.393	1
Adgre1	0.931899	0.100592	0.381	0.395	1
Cmklr1	0.939791	0.177635	0.282	0.292	1
Mcm2	0.941559	0.158295	0.195	0.198	1
Cd44	0.948661	-0.0236577	0.773	0.789	1
Nlrp3	0.94908	0.100763	0.741	0.79	1
Ccl5	0.954949	0.318087	0.652	0.724	1
Lamp1	0.959475	-0.0882374	0.931	0.926	1
Myd88	0.964567	-0.033916	0.698	0.703	1
Il15	0.967378	0.12666	0.164	0.164	1
Ly96	0.989514	0.243272	0.231	0.244	1

## Sheet: Dendritic cells.combo_vs_SMACm
gene	p_val	avg_log2FC	pct.1	pct.2	p_val_adj
Il1rn	1.24301e-27	-1.20593	0.74	0.869	3.3064e-25
Kdelr1	3.76618e-25	1.06967	0.374	0.151	1.0018e-22
Cd52	1.25968e-17	0.337912	0.981	0.99	3.35074e-15
Qpct	1.98005e-17	1.14948	0.473	0.281	5.26694e-15
Clec4d	8.74935e-17	-1.00561	0.458	0.621	2.32733e-14
Cd14	5.25379e-15	-0.635642	0.921	0.941	1.39751e-12
Trbc2	2.15045e-13	1.10662	0.349	0.177	5.72019e-11
Cd38	1.36925e-12	-0.814082	0.138	0.29	3.64222e-10
Vegfa	1.42172e-12	-0.394574	0.57	0.723	3.78178e-10
Il1b	3.91853e-12	-0.407839	0.894	0.944	1.04233e-09
Cd8a	5.3516e-12	1.71165	0.247	0.112	1.42352e-09
Thbs1	1.1195e-11	-0.456439	0.649	0.776	2.97788e-09
Hprt	1.4511e-11	0.41133	0.843	0.762	3.85992e-09
Kit	2.87403e-11	1.80146	0.503	0.364	7.64493e-09
Hmox1	8.42041e-11	-0.685589	0.378	0.514	2.23983e-08
Thy1	8.67614e-11	1.03044	0.451	0.285	2.30785e-08
Cd3g	1.8639e-10	1.45864	0.23	0.112	4.95797e-08
Selplg	4.0149e-10	0.347909	0.951	0.9	1.06796e-07
Lag3	5.81617e-10	1.10196	0.182	0.076	1.5471e-07
Pdcd1	6.11909e-10	1.62058	0.23	0.114	1.62768e-07
Bcl6	8.04993e-10	0.481719	0.128	0.04	2.14128e-07
Cd33	2.3591e-09	0.820792	0.435	0.314	6.27519e-07
Trac	2.45693e-09	1.41835	0.25	0.133	6.53543e-07
Ccl17	4.01325e-09	0.910736	0.568	0.435	1.06753e-06
Clec4e	5.24222e-09	-0.677455	0.494	0.618	1.39443e-06
Cxcl2	8.89128e-09	-0.508558	0.787	0.829	2.36508e-06
Cd8b1	1.22585e-08	1.58293	0.182	0.086	3.26076e-06
Tnfrsf18	1.33677e-08	0.835057	0.411	0.277	3.5558e-06
Irf8	1.56205e-08	0.493593	0.759	0.636	4.15504e-06
Il4ra	2.16464e-08	0.680421	0.799	0.703	5.75794e-06
Ybx3	2.83025e-08	0.578171	0.339	0.217	7.52846e-06
Slc11a1	4.8049e-08	-0.666448	0.48	0.576	1.2781e-05
H2-DMa	5.7678e-08	0.483346	0.803	0.823	1.53424e-05
Lilrb4a	6.09418e-08	0.611604	0.862	0.819	1.62105e-05
Cd1d1	1.51719e-07	-0.865707	0.155	0.26	4.03573e-05
Ccr1	3.05892e-07	-0.465509	0.713	0.765	8.13672e-05
Ifitm2	3.96726e-07	-0.372078	0.881	0.919	0.000105529
Cblb	4.51926e-07	0.640181	0.277	0.171	0.000120212
Cd3e	5.15793e-07	1.08295	0.174	0.09	0.000137201
Blnk	7.58661e-07	-0.486511	0.098	0.188	0.000201804
Mmp9	7.60748e-07	-1.06327	0.216	0.332	0.000202359
Tnfsf13	1.001e-06	-0.482097	0.272	0.383	0.000266265
Cd6	1.46877e-06	0.944942	0.141	0.067	0.000390692
Anxa5	2.11251e-06	-0.281387	0.912	0.919	0.000561927
Lat	2.50544e-06	1.1759	0.217	0.127	0.000666446
Btg1	3.158e-06	0.28045	1	0.996	0.000840028
Thbd	3.83887e-06	-0.665183	0.08	0.16	0.00102114
Ifngr1	5.97826e-06	0.237101	0.822	0.771	0.00159022
Tlr7	7.06134e-06	-0.35848	0.06	0.132	0.00187832
Tyk2	7.24709e-06	0.30341	0.606	0.518	0.00192773
Cxcl9	8.30101e-06	0.577698	0.704	0.6	0.00220807
Il1a	1.12313e-05	-0.571792	0.211	0.308	0.00298752
Stat5a	1.26392e-05	0.383907	0.411	0.304	0.00336203
Itk	1.8083e-05	0.271791	0.226	0.138	0.00481007
Dock8	1.86202e-05	0.44754	0.458	0.365	0.00495298
Runx3	3.02983e-05	0.498268	0.287	0.195	0.00805934
Spp1	3.37684e-05	0.776867	0.509	0.415	0.0089824
Tnfrsf4	3.54613e-05	0.448706	0.181	0.105	0.00943271
Arg1	3.94834e-05	-0.616771	0.195	0.278	0.0105026
Lgals3	4.50641e-05	-0.268772	0.954	0.947	0.0119871
Zap70	4.60202e-05	0.444722	0.162	0.092	0.0122414
Bcl2	5.00022e-05	0.550495	0.2	0.124	0.0133006
Cd74	6.31319e-05	0.374729	0.978	0.953	0.0167931
Nkg7	7.00657e-05	0.139651	0.44	0.332	0.0186375
Cxcr6	7.64858e-05	0.972944	0.131	0.071	0.0203452
Aqp9	7.98208e-05	-0.643122	0.073	0.136	0.0212323
Ier3	9.23744e-05	-0.278986	0.721	0.744	0.0245716
Rgs1	9.36162e-05	0.451246	0.711	0.623	0.0249019
Trbc1	0.000109993	0.794901	0.177	0.106	0.0292581
S100a8	0.000113156	0.287605	0.918	0.782	0.0300994
C5ar1	0.0001179	-0.269101	0.356	0.454	0.0313613
Lmna	0.000124625	-0.353916	0.277	0.377	0.0331501
Arl4c	0.000135208	0.290926	0.723	0.683	0.0359653
Fasl	0.000183487	0.4307	0.139	0.078	0.0488074
Klrc1	0.000186622	0.550652	0.233	0.156	0.0496415
Myd88	0.00028483	-0.263918	0.698	0.762	0.0757647
Ccnd2	0.000336636	0.389542	0.128	0.073	0.0895453
Tnfrsf13b	0.00050102	0.336316	0.438	0.35	0.133271
Tgfb3	0.000514032	-0.70376	0.063	0.115	0.136733
Nrp1	0.000549445	0.371308	0.365	0.29	0.146152
Csf1	0.00068358	0.550607	0.109	0.062	0.181832
Nod2	0.000684601	0.465426	0.263	0.19	0.182104
Fyn	0.00072571	0.187067	0.691	0.591	0.193039
Stat1	0.00082631	0.483616	0.753	0.695	0.219798
Ifitm3	0.000874239	-0.212795	0.761	0.818	0.232547
Havcr2	0.000913381	0.290964	0.629	0.567	0.242959
Il2ra	0.000935212	0.166507	0.145	0.087	0.248766
Ccl2	0.000941435	0.609944	0.253	0.183	0.250422
Ctsw	0.00105531	0.117225	0.249	0.177	0.280713
Cd72	0.00129013	-0.494069	0.425	0.501	0.343176
Ctla4	0.00130088	0.984465	0.195	0.135	0.346035
Cd48	0.00138498	0.181383	0.802	0.767	0.368406
Cxcl10	0.0014197	0.395626	0.487	0.406	0.377641
Cd86	0.0016685	0.609195	0.707	0.694	0.443821
Stat3	0.00190426	0.499794	0.891	0.85	0.506534
Ccl9	0.00229325	-0.504308	0.741	0.774	0.610004
Tnfsf13b	0.00231302	0.298884	0.171	0.117	0.615264
Cd63	0.00305247	1.30837	0.586	0.535	0.811957
Tlr4	0.0032021	0.316031	0.188	0.135	0.85176
Lck	0.00321561	0.373332	0.237	0.176	0.855353
Ccr5	0.00378678	0.452961	0.522	0.485	1
Lyn	0.00443765	0.117283	0.878	0.831	1
H2-DMb2	0.00479157	0.636325	0.468	0.413	1
Cd3d	0.00481415	0.740665	0.201	0.149	1
Irf3	0.00498024	0.308463	0.237	0.181	1
Cd247	0.00503556	0.446778	0.167	0.115	1
Il15ra	0.0051481	0.752391	0.312	0.253	1
Entpd1	0.00518092	0.115655	0.625	0.564	1
Gimap5	0.00531694	0.170172	0.101	0.06	1
Xbp1	0.00581616	0.228209	0.829	0.8	1
Il3ra	0.00634862	-0.0778632	0.345	0.422	1
Icos	0.00767548	0.688483	0.152	0.109	1
Adgre1	0.00820982	-0.117301	0.381	0.456	1
Lgals1	0.00872246	-0.169122	0.884	0.924	1
Il6ra	0.00881056	0.324616	0.614	0.587	1
Tnfrsf9	0.0100401	0.755483	0.54	0.445	1
Fn1	0.0108468	-0.218552	0.582	0.626	1
Nfkb1	0.011057	0.194828	0.838	0.803	1
Jun	0.011523	0.385293	0.386	0.326	1
Cst7	0.0142801	0.553475	0.303	0.253	1
Il18rap	0.0144914	-0.00270943	0.402	0.333	1
Il2rb	0.0150039	0.107605	0.29	0.233	1
Itga4	0.0157316	0.147143	0.625	0.577	1
Slc7a7	0.0173889	-0.209105	0.191	0.24	1
Hif1a	0.0205606	-0.0761768	0.868	0.864	1
Fcgr3	0.022556	0.147526	0.819	0.768	1
Junb	0.0228169	0.210408	0.951	0.947	1
Cd244	0.0230127	0.222056	0.174	0.131	1
Tnf	0.0236734	0.830717	0.361	0.312	1
Clec10a	0.0242434	-0.151079	0.274	0.327	1
Mapk8	0.0269462	-0.192733	0.164	0.208	1
Cd69	0.0282099	0.359052	0.266	0.221	1
Jak2	0.0323482	0.0261905	0.739	0.695	1
Ccr2	0.0326265	-0.0941092	0.428	0.5	1
Cd37	0.0333836	0.203316	0.122	0.088	1
Fosb	0.0336897	-0.0657384	0.869	0.865	1
H2-Aa	0.0379603	-0.113873	0.989	0.985	1
Cnot2	0.0392856	0.270904	0.398	0.354	1
Egr1	0.041665	0.277014	0.398	0.353	1
Ccr7	0.0422516	-0.238301	0.444	0.379	1
Trem2	0.0479085	-0.19801	0.405	0.446	1
Ticam1	0.0486755	0.199668	0.216	0.174	1
Cxcl1	0.0518036	-0.0195891	0.174	0.214	1
Tmem173	0.0530831	0.0904476	0.707	0.688	1
Ptprc	0.05333	0.0122701	0.953	0.956	1
Glg1	0.0535308	-0.18177	0.269	0.313	1
Stat6	0.0570184	-0.144439	0.503	0.549	1
Ly96	0.0572782	-0.023882	0.231	0.281	1
Ctsd	0.0600434	0.228124	0.914	0.854	1
Dusp1	0.0600893	-0.182025	0.608	0.642	1
Tigit	0.0638032	-0.0149932	0.124	0.092	1
Il12rb2	0.066674	0.130491	0.185	0.15	1
Tyms	0.0670826	0.00465327	0.145	0.113	1
H2-Ab1	0.0703303	-0.0914595	0.967	0.973	1
Vps28	0.071576	0.255689	0.783	0.771	1
Pdia4	0.075859	0.126794	0.504	0.468	1
Bcl2a1a	0.0796527	-0.011314	0.974	0.969	1
Cxcr4	0.0840387	-0.184054	0.194	0.232	1
Mgst1	0.0843131	0.436002	0.277	0.241	1
Cd274	0.0889359	0.197294	0.67	0.641	1
Nt5e	0.0921493	-0.166312	0.224	0.267	1
Ccl5	0.0924328	0.260513	0.652	0.709	1
Ccl3	0.102977	-0.44408	0.428	0.459	1
Casp8	0.108373	0.0789747	0.632	0.619	1
Mbp	0.110042	0.292979	0.493	0.463	1
Itgae	0.11589	0.117426	0.131	0.103	1
Atf6b	0.117711	0.181052	0.5	0.476	1
Icam1	0.136112	-0.18313	0.7	0.74	1
Slc25a37	0.138102	-0.325725	0.22	0.25	1
Birc3	0.150277	0.130848	0.747	0.7	1
C3	0.154816	-0.308129	0.672	0.656	1
Tnfrsf1b	0.159001	-0.101304	0.815	0.809	1
S100a10	0.159572	-0.16311	0.941	0.955	1
Lat2	0.166096	0.619589	0.652	0.644	1
Tspan32	0.168016	-0.0696492	0.095	0.117	1
Klrk1	0.185004	-0.194184	0.381	0.417	1
Tlr2	0.188631	-0.139233	0.711	0.732	1
Casp1	0.190399	-0.00485344	0.56	0.605	1
Nod1	0.191928	0.0993839	0.171	0.149	1
Il7r	0.193748	0.437074	0.353	0.332	1
Dpp4	0.197158	-0.133239	0.371	0.322	1
Igbp1	0.19858	0.0638471	0.422	0.397	1
Rpn2	0.206582	0.0812411	0.707	0.682	1
Mcm2	0.20672	-0.0162774	0.195	0.167	1
Tlr1	0.206772	-0.208949	0.165	0.186	1
Nfkb2	0.209242	-0.010624	0.629	0.665	1
Pcna	0.209566	0.138283	0.648	0.629	1
Mmp12	0.214791	0.0887676	0.448	0.412	1
Cd40	0.2241	0.256579	0.303	0.283	1
Tmem97	0.2324	-0.11109	0.218	0.242	1
H2-K1	0.254935	0.0334562	1	1	1
Lamp1	0.257607	-0.0454344	0.931	0.922	1
Mki67	0.263028	-0.0273391	0.108	0.128	1
Ly86	0.270421	0.0182676	0.83	0.819	1
Arg2	0.290268	-0.031626	0.322	0.353	1
Fth1	0.291812	-0.173245	1	1	1
Myc	0.331743	-0.143401	0.226	0.249	1
2810417H13Rik	0.334683	-0.705313	0.103	0.118	1
C1qa	0.336039	-0.0770919	0.664	0.659	1
S100a9	0.35117	0.421215	0.157	0.142	1
Gzmb	0.359772	0.090488	0.136	0.156	1
Fcer1g	0.366552	-0.0267406	0.986	0.985	1
Irf7	0.371663	-0.185962	0.437	0.472	1
Bin2	0.388863	0.0813487	0.609	0.592	1
Dusp2	0.398793	0.0202566	0.568	0.59	1
Stat4	0.440261	0.146463	0.398	0.429	1
Trem1	0.455719	0.124814	0.608	0.632	1
Ikbkb	0.456175	0.0749761	0.688	0.667	1
Sell	0.458564	-0.198036	0.254	0.268	1
H2-Eb1	0.482432	-0.0055642	0.963	0.971	1
Il1r2	0.487251	-0.0944456	0.784	0.762	1
Psen1	0.488035	0.0717521	0.678	0.662	1
Cd9	0.488636	-0.102419	0.862	0.867	1
Top2a	0.492657	-0.378274	0.099	0.109	1
Gapdh	0.492912	-0.0170422	0.997	0.991	1
Mcm4	0.493983	0.0120125	0.457	0.444	1
Lap3	0.525737	0.0764112	0.458	0.458	1
Apoe	0.54874	0.062253	0.625	0.606	1
Cd300a	0.565306	0.232521	0.443	0.45	1
Ifnar1	0.566424	-0.090216	0.629	0.659	1
Tbx21	0.579016	-0.0828573	0.181	0.171	1
Ccl6	0.608519	-0.0778283	0.736	0.715	1
Itgam	0.611001	0.0992769	0.583	0.623	1
Prdm1	0.617482	0.127904	0.171	0.183	1
Ccl4	0.618571	-0.865844	0.43	0.438	1
Cxcl16	0.619858	0.0601082	0.786	0.808	1
Oas2	0.642678	0.0636285	0.118	0.128	1
Ddx58	0.68672	0.0395619	0.217	0.229	1
Itgb2	0.689616	-0.0207931	0.868	0.896	1
Bax	0.692092	-0.0329825	0.796	0.792	1
Tcf7	0.692878	0.124914	0.138	0.132	1
Ighm	0.73498	-0.211478	0.221	0.223	1
Cd2	0.736896	0.136154	0.17	0.167	1
Lgals9	0.740791	0.0444481	0.671	0.679	1
Nlrp3	0.748574	0.0746831	0.741	0.736	1
C1qb	0.770423	0.0857819	0.583	0.558	1
Il15	0.790899	0.301034	0.164	0.162	1
Itgax	0.829311	0.0954273	0.764	0.812	1
Tfrc	0.83747	-0.0930007	0.277	0.271	1
Mapk1	0.844031	-0.0883394	0.726	0.715	1
Lyz2	0.867186	0.0438625	0.968	0.967	1
Chil3	0.909699	0.1995	0.241	0.249	1
Cmklr1	0.910331	0.253369	0.282	0.303	1
Cd44	0.910808	0.0192336	0.773	0.778	1
Traf6	0.926604	0.0954763	0.144	0.147	1
Fas	0.969551	0.223644	0.266	0.274	1

## Sheet: Dendritic cells.Combo_vs_BETi
gene	p_val	avg_log2FC	pct.1	pct.2	p_val_adj
Cd33	4.08259e-16	0.933053	0.435	0.247	1.08597e-13
Kit	1.13723e-10	1.26331	0.503	0.36	3.02504e-08
Rgs1	2.36076e-09	0.621847	0.711	0.569	6.27963e-07
Chil3	2.6442e-08	1.20628	0.241	0.133	7.03358e-06
Il1b	1.99885e-07	-0.288997	0.894	0.931	5.31694e-05
Cd1d1	2.40106e-07	-0.966904	0.155	0.261	6.38682e-05
Il1rn	2.45205e-06	-0.529361	0.74	0.792	0.000652244
Bcl2	8.32791e-06	0.71828	0.2	0.117	0.00221522
Spp1	2.07194e-05	0.598071	0.509	0.398	0.00551136
Il18rap	3.21958e-05	0.318768	0.402	0.293	0.00856407
Cd8b1	3.51349e-05	0.709969	0.182	0.107	0.00934589
Havcr2	3.77764e-05	0.347715	0.629	0.546	0.0100485
Birc3	4.63844e-05	0.323996	0.747	0.645	0.0123383
Lilrb4a	6.31181e-05	0.397074	0.862	0.817	0.0167894
Klrc1	6.32807e-05	0.288778	0.233	0.146	0.0168327
Cd52	0.000127571	0.137635	0.981	0.987	0.0339338
Qpct	0.000130488	0.50208	0.473	0.38	0.0347098
Kdelr1	0.00030736	0.297003	0.374	0.294	0.0817578
Cd8a	0.000344324	0.441112	0.247	0.168	0.0915902
Ifngr1	0.000356992	0.209298	0.822	0.765	0.0949599
Itk	0.000385525	0.59309	0.226	0.154	0.10255
S100a8	0.000398851	-0.170103	0.918	0.949	0.106094
Cd86	0.000444064	0.472509	0.707	0.668	0.118121
Lgals1	0.000477402	-0.228976	0.884	0.927	0.126989
Clec10a	0.000480049	-0.514327	0.274	0.355	0.127693
Cd37	0.000644154	0.369102	0.122	0.07	0.171345
Selplg	0.000651942	0.139478	0.951	0.925	0.173417
Ifitm2	0.000753496	-0.261333	0.881	0.918	0.20043
Hprt	0.000826531	0.193622	0.843	0.788	0.219857
Tnf	0.00085705	1.42721	0.361	0.289	0.227975
Tnfsf13b	0.000868377	0.293562	0.171	0.111	0.230988
Thbs1	0.00110903	-0.144414	0.649	0.712	0.295002
Tlr2	0.00110996	0.255755	0.711	0.646	0.295249
Cxcl9	0.00125763	0.204896	0.704	0.603	0.334531
Mmp12	0.00205107	0.159519	0.448	0.368	0.545585
Cd14	0.00224774	-0.287684	0.921	0.918	0.5979
Bcl6	0.00273303	0.23865	0.128	0.079	0.726986
Lyn	0.00330727	0.159659	0.878	0.825	0.879734
Il15ra	0.003849	0.572134	0.312	0.245	1
Il4ra	0.00539196	0.466563	0.799	0.763	1
Lat	0.00630096	0.76046	0.217	0.164	1
Cd38	0.00675849	-0.441254	0.138	0.189	1
H2-Ab1	0.00684725	-0.182617	0.967	0.962	1
C1qa	0.00748285	0.212931	0.664	0.578	1
Lat2	0.00766787	0.636355	0.652	0.602	1
Il1r2	0.00789035	0.168315	0.784	0.737	1
Ccl2	0.00792659	-0.0217305	0.253	0.197	1
Tnfrsf13b	0.00921113	0.2576	0.438	0.368	1
Cblb	0.00924891	0.263655	0.277	0.214	1
Thy1	0.00930948	0.33853	0.451	0.376	1
Il6ra	0.0100676	0.175363	0.614	0.547	1
Fasl	0.0122102	0.393056	0.139	0.098	1
Cd63	0.0125294	0.541375	0.586	0.522	1
C1qb	0.0165738	0.297319	0.583	0.513	1
Fn1	0.0199577	0.154389	0.582	0.505	1
Lag3	0.0206011	0.251502	0.182	0.139	1
Csf1	0.0215637	0.419144	0.109	0.075	1
Hif1a	0.0226586	-0.212576	0.868	0.86	1
Nt5e	0.0230021	0.477149	0.224	0.181	1
Fosb	0.0296262	-0.0462318	0.869	0.873	1
Tyk2	0.0328636	0.113455	0.606	0.557	1
Il7r	0.0342568	0.461058	0.353	0.306	1
Apoe	0.0365637	0.141539	0.625	0.555	1
Ccr1	0.0381992	-0.25094	0.713	0.71	1
Rpn2	0.0445326	-0.128542	0.707	0.72	1
Vps28	0.0450416	0.230672	0.783	0.747	1
Clec4d	0.0454975	-0.232905	0.458	0.505	1
Dusp1	0.0466092	-0.168348	0.608	0.645	1
Ier3	0.0487297	-0.0158625	0.721	0.757	1
Trbc2	0.0537442	0.168312	0.349	0.298	1
Hmox1	0.0695547	-0.181878	0.378	0.417	1
Cxcl10	0.0713687	0.107213	0.487	0.423	1
Itga4	0.0775112	0.139895	0.625	0.579	1
Ptprc	0.0833172	0.0862863	0.953	0.927	1
Lyz2	0.0854111	0.108656	0.968	0.951	1
Trem1	0.0881459	0.181813	0.608	0.557	1
Dusp2	0.0903244	0.350001	0.568	0.536	1
Cd40	0.0911844	0.0216074	0.303	0.355	1
Ccr5	0.0920848	-0.0999228	0.522	0.563	1
Igbp1	0.0934892	0.100155	0.422	0.384	1
Trbc1	0.0958896	0.347603	0.177	0.144	1
Blnk	0.0961299	-0.179066	0.098	0.124	1
Ccr2	0.0969039	-0.145423	0.428	0.47	1
Irf8	0.097968	0.205919	0.759	0.726	1
Fcgr3	0.10307	0.112926	0.819	0.781	1
Arg1	0.105251	-0.443903	0.195	0.228	1
Pcna	0.106134	-0.0911598	0.648	0.675	1
Ifnar1	0.107201	0.126359	0.629	0.602	1
Casp8	0.109775	0.110012	0.632	0.592	1
Tyms	0.110155	0.0428176	0.145	0.115	1
Prdm1	0.110739	0.134856	0.171	0.141	1
Fth1	0.114747	-0.00408626	1	1	1
Cd244	0.118409	0.229834	0.174	0.144	1
Tnfrsf18	0.121411	0.0751363	0.411	0.359	1
H2-DMb2	0.121698	0.370728	0.468	0.435	1
Ccl6	0.12553	-0.0368069	0.736	0.669	1
Ctla4	0.125539	-0.000807506	0.195	0.231	1
Cd44	0.127173	-0.124948	0.773	0.781	1
Cxcl1	0.128585	0.480189	0.174	0.148	1
Cd48	0.131429	0.0735692	0.802	0.761	1
Il12rb2	0.131443	0.373277	0.185	0.16	1
Ticam1	0.139027	0.173195	0.216	0.186	1
Trem2	0.140821	-0.371237	0.405	0.416	1
Mbp	0.141521	0.091054	0.493	0.45	1
H2-DMa	0.14658	0.149198	0.803	0.826	1
Cd72	0.148666	0.0204456	0.425	0.391	1
Entpd1	0.149484	0.104798	0.625	0.59	1
Cnot2	0.153304	0.128241	0.398	0.365	1
H2-Aa	0.179972	-0.0948716	0.989	0.987	1
Ifitm3	0.181309	-0.191803	0.761	0.776	1
Gimap5	0.192038	0.258163	0.101	0.082	1
Gapdh	0.1921	0.0564173	0.997	1	1
Fyb	0.195217	-0.218157	0.093	0.113	1
Klrk1	0.196566	-0.206215	0.381	0.414	1
Il3ra	0.199709	0.000507002	0.345	0.38	1
Cd300a	0.202827	-0.0671649	0.443	0.476	1
Tlr4	0.206479	0.185049	0.188	0.164	1
Cd9	0.20907	-0.00498026	0.862	0.842	1
Tnfrsf4	0.216277	0.470078	0.181	0.16	1
Nlrp3	0.216499	0.168772	0.741	0.727	1
Ccr7	0.21769	-0.187895	0.444	0.393	1
Ikbkb	0.219131	0.106042	0.688	0.645	1
Psen1	0.221344	0.0506435	0.678	0.644	1
Slc11a1	0.230048	-0.205992	0.48	0.495	1
Ctsw	0.244291	0.296138	0.249	0.224	1
Lgals9	0.257344	0.0135443	0.671	0.646	1
Top2a	0.26378	-0.428825	0.099	0.117	1
Pdcd1	0.264978	0.390635	0.23	0.208	1
Ccnd2	0.268037	-0.338755	0.128	0.146	1
Fcer1g	0.274078	-0.038885	0.986	0.972	1
Stat1	0.275724	0.295549	0.753	0.732	1
Cxcr4	0.279531	-0.232384	0.194	0.214	1
Cd69	0.285427	0.302925	0.266	0.244	1
Vegfa	0.287438	0.111262	0.57	0.602	1
Ccl5	0.287639	0.0455779	0.652	0.67	1
Icam1	0.287857	0.174354	0.7	0.678	1
Btg1	0.288085	0.0319854	1	0.995	1
Cd2	0.296569	-0.00118249	0.17	0.194	1
Cxcr6	0.303535	0.154915	0.131	0.113	1
Cd3g	0.306639	-0.0201126	0.23	0.208	1
Casp1	0.310707	0.00393643	0.56	0.577	1
Dock8	0.320228	0.0868511	0.458	0.435	1
Slc7a7	0.329922	-0.112443	0.191	0.207	1
Tspan32	0.330582	-0.191391	0.095	0.109	1
S100a9	0.332693	-0.0658769	0.157	0.177	1
Il2rb	0.333937	-0.230174	0.29	0.314	1
Irf3	0.335081	0.0889721	0.237	0.218	1
Ccl3	0.33662	0.0133369	0.428	0.401	1
Gzmb	0.344636	0.299033	0.136	0.121	1
Zap70	0.346203	0.0486248	0.162	0.144	1
Pdia4	0.360556	-0.1511	0.504	0.513	1
Ctsd	0.365378	0.0154859	0.914	0.859	1
Itgax	0.374418	0.154514	0.764	0.76	1
Lamp1	0.385984	-0.0469386	0.931	0.914	1
Cd274	0.391011	0.115201	0.67	0.649	1
Tlr1	0.394854	-0.257757	0.165	0.177	1
Stat5a	0.403845	-0.0626399	0.411	0.376	1
Junb	0.404187	0.0287233	0.951	0.934	1
H2-Eb1	0.405279	-0.0498444	0.963	0.966	1
Slc25a37	0.410242	-0.164314	0.22	0.236	1
Nkg7	0.41155	0.0799154	0.44	0.418	1
Runx3	0.424205	0.0182988	0.287	0.264	1
S100a10	0.43018	-0.169477	0.941	0.925	1
Adgre1	0.432197	0.255574	0.381	0.365	1
Cmklr1	0.432305	0.25451	0.282	0.273	1
Ighm	0.433482	-0.170748	0.221	0.232	1
Lmna	0.438718	0.0848769	0.277	0.263	1
Nod1	0.438841	0.0203493	0.171	0.157	1
Mcm4	0.444847	0.148496	0.457	0.435	1
Tcf7	0.456814	0.0451239	0.138	0.125	1
Lck	0.460987	-0.202961	0.237	0.251	1
Ddx58	0.471221	-0.046014	0.217	0.235	1
Tfrc	0.482873	-0.0385267	0.277	0.26	1
Ly96	0.482932	0.155936	0.231	0.218	1
Cd247	0.485893	0.0657536	0.167	0.152	1
Cst7	0.520057	0.166564	0.303	0.286	1
Mapk1	0.520141	-0.0497679	0.726	0.694	1
H2-K1	0.531006	0.0852814	1	1	1
Cd3d	0.532585	0.247263	0.201	0.189	1
Itgam	0.536962	0.118947	0.583	0.59	1
Fas	0.541778	0.0684694	0.266	0.284	1
Il2ra	0.556085	-0.367676	0.145	0.133	1
Cxcr2	0.557953	-0.161036	0.091	0.1	1
Mapk8	0.565286	-0.187398	0.164	0.173	1
Oas2	0.565412	0.087852	0.118	0.108	1
Cxcl16	0.570864	0.0386844	0.786	0.81	1
Nrp1	0.577883	0.0668152	0.365	0.358	1
Atf6b	0.583864	-0.0455085	0.5	0.518	1
Stat4	0.58764	-0.120226	0.398	0.414	1
Anxa5	0.591699	-0.0456417	0.912	0.896	1
2810417H13Rik	0.596452	-0.644765	0.103	0.111	1
Lgals3	0.603235	0.0338192	0.954	0.925	1
Ccl17	0.604723	-0.16649	0.568	0.58	1
Clec4e	0.612043	0.159765	0.494	0.497	1
Il1a	0.612516	-0.165015	0.211	0.219	1
Mgst1	0.613122	0.121577	0.277	0.265	1
Xbp1	0.614093	0.0829136	0.829	0.831	1
Bcl2a1a	0.616719	-0.0864264	0.974	0.974	1
Nfkb2	0.617433	0.0246455	0.629	0.624	1
Tnfrsf1b	0.637532	-0.03518	0.815	0.781	1
C3	0.64066	-0.133689	0.672	0.644	1
Cd6	0.647515	0.28462	0.141	0.135	1
Stat6	0.654365	0.0872314	0.503	0.489	1
Mcm2	0.664174	0.0431507	0.195	0.185	1
Fyn	0.675922	-0.0102738	0.691	0.653	1
Arl4c	0.681864	-0.0430581	0.723	0.734	1
Icos	0.684095	0.339233	0.152	0.164	1
Tnfsf13	0.686495	0.020956	0.272	0.261	1
Itgb2	0.692781	0.0354422	0.868	0.863	1
Nfkb1	0.693512	-0.132623	0.838	0.801	1
Ybx3	0.72245	0.0320621	0.339	0.327	1
Arg2	0.726537	0.00596889	0.322	0.331	1
C5ar1	0.726831	-0.0595991	0.356	0.34	1
Jak2	0.735538	-0.148437	0.739	0.744	1
Dpp4	0.748655	-0.0602211	0.371	0.356	1
Tnfrsf9	0.764897	0.277547	0.54	0.521	1
Nod2	0.774696	0.0443931	0.263	0.257	1
Myc	0.780618	0.188347	0.226	0.222	1
Jun	0.798859	-0.0103901	0.386	0.368	1
Sell	0.809336	-0.117307	0.254	0.248	1
Bin2	0.815064	0.0347089	0.609	0.596	1
Irf7	0.822543	-0.338099	0.437	0.427	1
Stat3	0.835458	0.266711	0.891	0.881	1
Ccl9	0.835717	-0.258086	0.741	0.718	1
Trac	0.837221	0.250395	0.25	0.248	1
Tmem173	0.837856	-0.0156639	0.707	0.69	1
Tbx21	0.841905	0.226587	0.181	0.19	1
Mki67	0.847125	-0.101105	0.108	0.109	1
Egr1	0.850573	-0.0294745	0.398	0.385	1
Ly86	0.854712	-0.0640001	0.83	0.832	1
Tmem97	0.856131	0.0391987	0.218	0.22	1
Cd3e	0.858136	-0.291017	0.174	0.177	1
Traf6	0.892643	-0.116257	0.144	0.14	1
Myd88	0.895414	-0.0158886	0.698	0.669	1
Il15	0.907763	-0.0836123	0.164	0.164	1
Mmp9	0.908693	-0.408907	0.216	0.218	1
Lap3	0.912555	-0.0635102	0.458	0.454	1
Ccl4	0.919045	-0.117657	0.43	0.438	1
Bax	0.943755	-0.0967697	0.796	0.777	1
Cxcl2	0.959895	0.139681	0.787	0.806	1
Glg1	0.963107	0.0653814	0.269	0.268	1
Itgae	0.98433	-0.0245861	0.131	0.131	1
Cd74	0.988278	0.0414471	0.978	0.962	1
Tigit	0.995292	-0.0669771	0.124	0.124	1

## Sheet: Macrophages.SMACm_vs_vehicle
gene	p_val	avg_log2FC	pct.1	pct.2	p_val_adj
S100a8	1e-305	-1.02501	0.666	0.99	1e-305
Runx3	2.78881e-263	-1.8971	0.192	0.705	7.41823e-261
Kdelr1	1.99515e-261	-1.78342	0.275	0.781	5.30711e-259
Junb	9.95936e-210	-1.13382	0.952	0.993	2.64919e-207
Bcl6	2.31975e-163	-1.55401	0.073	0.423	6.17053e-161
Fyb	2.63213e-140	-1.14375	0.252	0.629	7.00146e-138
Ybx3	1.00104e-138	-1.59384	0.253	0.641	2.66278e-136
Igkc	3.30599e-138	-1.95973	0.065	0.382	8.79394e-136
S100a9	2.16421e-124	-0.870538	0.028	0.282	5.7568e-122
Cd63	3.89097e-123	-1.9922	0.747	0.868	1.035e-120
Egr1	7.67681e-118	-1.5654	0.319	0.694	2.04203e-115
Ccl17	3.69743e-91	-0.0745922	0.141	0.445	9.83517e-89
Lgals3	3.61689e-84	0.754473	0.99	0.982	9.62092e-82
Apoe	2.39843e-77	-1.30387	0.898	0.986	6.37981e-75
Itgam	1.70921e-65	-0.89628	0.842	0.855	4.54651e-63
Trbc2	6.33685e-59	-0.81637	0.089	0.289	1.6856e-56
Irf3	2.07116e-49	-0.637079	0.219	0.441	5.50929e-47
Ccl3	5.12699e-49	-0.442766	0.414	0.685	1.36378e-46
C3	8.04839e-46	0.882068	0.822	0.741	2.14087e-43
Cxcl1	1.27861e-45	-0.371114	0.176	0.399	3.4011e-43
Ccr5	2.08823e-45	-0.687287	0.728	0.81	5.55469e-43
H2-K1	1.4568e-44	0.195908	1	1	3.87509e-42
Stat1	2.52913e-44	0.660599	0.813	0.751	6.72749e-42
Lat	2.6131e-43	-1.97961	0.067	0.213	6.95086e-41
Anxa5	9.70176e-42	0.40425	0.993	0.981	2.58067e-39
Cxcl2	1.4047e-41	0.0366546	0.797	0.976	3.73651e-39
Cxcl9	1.50518e-40	1.34439	0.734	0.649	4.00379e-38
Il1rn	1.0077e-36	1.0586	0.854	0.787	2.68049e-34
Spp1	3.54643e-36	-0.670668	0.414	0.659	9.4335e-34
Ctsd	1.96262e-35	-0.808157	0.954	0.974	5.22056e-33
Cd52	5.4795e-35	0.32781	0.987	0.982	1.45755e-32
Igbp1	6.7102e-34	-0.44644	0.533	0.741	1.78491e-31
Gapdh	1.10961e-33	0.318973	1	1	2.95157e-31
Il18	9.47955e-33	-0.503478	0.194	0.371	2.52156e-30
Ctla4	8.64074e-32	-0.361986	0.107	0.253	2.29844e-29
Lilrb4a	7.91031e-30	-0.902064	0.924	0.948	2.10414e-27
Ccnd2	2.90922e-29	-0.588912	0.038	0.132	7.73852e-27
Mmp9	2.26918e-28	-0.806755	0.122	0.265	6.03601e-26
Nod2	4.9225e-28	-0.559977	0.19	0.34	1.30939e-25
Havcr2	1.11835e-27	0.515995	0.799	0.742	2.97482e-25
Jun	3.83414e-27	-0.821522	0.414	0.592	1.01988e-24
Trac	5.87921e-27	-0.427039	0.078	0.193	1.56387e-24
Csf1	1.09702e-26	-0.9957	0.029	0.109	2.91808e-24
Dock8	3.38696e-26	-0.464586	0.433	0.622	9.0093e-24
Tnf	1.9204e-25	-0.544603	0.322	0.495	5.10826e-23
Casp1	2.16114e-25	0.532667	0.773	0.734	5.74863e-23
Arg1	4.92859e-25	-1.12784	0.437	0.598	1.311e-22
Ifngr1	2.41745e-24	-0.376808	0.856	0.923	6.43041e-22
Fcer1g	4.10098e-24	0.366267	0.985	0.989	1.09086e-21
H2-DMb2	5.06882e-24	-0.964726	0.231	0.377	1.34831e-21
Trbc1	5.43636e-24	-0.705745	0.032	0.112	1.44607e-21
Ptprc	1.76078e-22	0.375399	0.965	0.971	4.68369e-20
Itgae	2.65385e-22	-1.58667	0.041	0.119	7.05923e-20
Il1a	6.23118e-21	-0.35823	0.202	0.345	1.65749e-18
Cd4	1.86754e-20	-0.665962	0.076	0.168	4.96766e-18
Cd300a	6.72149e-20	-0.271824	0.578	0.709	1.78792e-17
Lag3	4.18244e-19	-0.674584	0.132	0.24	1.11253e-16
Trem2	4.41539e-19	-0.481312	0.799	0.811	1.17449e-16
Ccl2	8.40168e-19	-0.545824	0.411	0.577	2.23485e-16
Nrp1	8.61017e-19	-0.451522	0.624	0.748	2.2903e-16
Fosb	1.21592e-18	-0.407526	0.904	0.972	3.23436e-16
Hmox1	4.90801e-18	1.11011	0.766	0.747	1.30553e-15
Cd37	7.07013e-18	-0.562189	0.121	0.219	1.88065e-15
Hif1a	1.11011e-17	0.332792	0.943	0.951	2.9529e-15
Ifnar1	8.4594e-17	-0.300262	0.792	0.883	2.2502e-14
Cxcl16	2.77397e-16	0.305947	0.906	0.877	7.37877e-14
Bax	3.31283e-16	0.292023	0.897	0.886	8.81213e-14
Atf6b	3.63244e-16	-0.280165	0.564	0.723	9.66229e-14
Tyk2	5.71822e-16	-0.368896	0.539	0.692	1.52105e-13
Bin2	5.50192e-15	-0.209872	0.696	0.81	1.46351e-12
Itgax	2.55954e-14	0.555228	0.724	0.683	6.80837e-12
Cd72	2.59598e-14	1.17849	0.758	0.741	6.90531e-12
Tnfsf13b	9.00146e-14	0.885338	0.369	0.295	2.39439e-11
Nlrp3	1.42322e-13	-0.405956	0.792	0.891	3.78576e-11
Ly86	4.26933e-13	0.318585	0.96	0.911	1.13564e-10
Xbp1	8.15497e-13	0.2442	0.942	0.941	2.16922e-10
Tnfsf14	8.79587e-13	-0.624317	0.086	0.159	2.3397e-10
Cd14	1.13854e-12	0.307664	0.981	0.974	3.02851e-10
Psen1	3.76636e-12	0.262214	0.854	0.835	1.00185e-09
Btg1	5.21758e-12	-0.388365	0.998	1	1.38788e-09
Cmklr1	5.34518e-12	-0.352931	0.587	0.668	1.42182e-09
Itgb2	5.69871e-12	0.212491	0.955	0.931	1.51586e-09
H2-Aa	6.83856e-12	0.230467	0.986	0.994	1.81906e-09
Tlr2	3.16096e-11	0.225335	0.898	0.843	8.40814e-09
Cxcr4	3.54493e-11	0.542382	0.31	0.24	9.42951e-09
Cxcr3	3.67713e-11	-0.576171	0.079	0.143	9.78115e-09
Tlr7	3.73726e-11	0.608687	0.421	0.355	9.9411e-09
Dusp1	4.73548e-11	0.472135	0.703	0.698	1.25964e-08
Cst7	1.33974e-10	-1.43678	0.14	0.214	3.56371e-08
Mgst1	1.54249e-10	-0.34221	0.491	0.587	4.10301e-08
Tnfrsf18	3.63415e-10	-0.176128	0.095	0.163	9.66685e-08
Slc11a1	5.19048e-10	0.285645	0.89	0.872	1.38067e-07
Lgals1	1.65934e-09	-0.235247	0.967	0.993	4.41384e-07
Ccr7	3.23237e-09	-0.33885	0.111	0.181	8.5981e-07
Lat2	4.76461e-09	-0.352248	0.862	0.861	1.26739e-06
Mapk1	6.08957e-09	0.209037	0.813	0.807	1.61983e-06
Mki67	6.89314e-09	-0.684619	0.145	0.218	1.83358e-06
Cd274	1.41714e-08	0.449278	0.577	0.543	3.76959e-06
H2-Eb1	1.42113e-08	0.170446	0.96	0.968	3.78021e-06
Lap3	2.02345e-08	0.38974	0.701	0.699	5.38238e-06
Ccr1	2.38879e-08	0.391612	0.779	0.786	6.35419e-06
Il1b	2.50506e-08	-0.227178	0.851	0.944	6.66347e-06
Irf7	2.81662e-08	0.433802	0.586	0.547	7.49221e-06
Ccr2	8.7722e-08	-0.442295	0.447	0.533	2.3334e-05
Icos	8.78584e-08	-0.0600708	0.058	0.105	2.33703e-05
Lck	9.85737e-08	-0.115974	0.072	0.124	2.62206e-05
Tspan32	1.18918e-07	-0.244073	0.363	0.467	3.16322e-05
Clec4d	2.64336e-07	0.726306	0.649	0.677	7.03134e-05
Ly96	3.17686e-07	0.315539	0.542	0.522	8.45044e-05
Il15	6.21243e-07	-0.0778866	0.21	0.291	0.000165251
Pdia4	7.548e-07	-0.206255	0.657	0.761	0.000200777
Stat6	8.01596e-07	-0.143589	0.615	0.726	0.000213224
Nt5e	8.35994e-07	0.62146	0.348	0.301	0.000222374
Cblb	1.00447e-06	-0.218494	0.151	0.214	0.000267188
Cd86	1.0519e-06	0.176283	0.792	0.786	0.000279805
Kit	1.18494e-06	-2.35856	0.18	0.232	0.000315193
Rgs1	1.34665e-06	-0.220261	0.681	0.789	0.000358209
S100a10	1.3914e-06	0.199305	0.93	0.938	0.000370111
Fcgr3	1.77906e-06	-0.139097	0.929	0.92	0.000473231
Il4ra	1.93468e-06	-0.231892	0.824	0.879	0.000514624
Vegfa	2.99201e-06	0.291101	0.765	0.766	0.000795873
Cxcl10	3.09051e-06	1.01781	0.483	0.449	0.000822075
Rpn2	3.39092e-06	0.191903	0.861	0.864	0.000901984
Hprt	5.22135e-06	-0.151241	0.898	0.933	0.00138888
Ier3	7.0021e-06	-0.220507	0.832	0.912	0.00186256
Selplg	9.22765e-06	0.163286	0.932	0.938	0.00245456
Tgfb3	9.46588e-06	0.379457	0.413	0.366	0.00251792
Slc25a37	1.02781e-05	0.374006	0.372	0.33	0.00273399
Dusp2	1.2477e-05	0.315905	0.528	0.521	0.00331887
Qpct	2.18299e-05	-0.572438	0.186	0.24	0.00580675
Ccl9	2.26064e-05	0.154133	0.868	0.855	0.0060133
Clec10a	2.27449e-05	0.0855983	0.31	0.389	0.00605015
Il15ra	2.89398e-05	0.387167	0.252	0.206	0.00769799
Mmp12	5.06056e-05	0.0253614	0.248	0.336	0.0134611
C1qb	5.4599e-05	-0.136794	0.865	0.875	0.0145233
Ccl4	0.000168412	0.516775	0.502	0.63	0.0447976
Ccl6	0.000224368	-0.29955	0.757	0.847	0.059682
C1qa	0.000242048	0.199368	0.885	0.883	0.0643847
Lgals9	0.00024364	-0.211718	0.841	0.868	0.0648082
Fth1	0.000352282	0.181425	1	1	0.0937071
Dpp4	0.000368706	-0.363766	0.125	0.162	0.0980759
Top2a	0.000385194	-0.136023	0.164	0.214	0.102462
Myc	0.000491738	-0.0343689	0.338	0.408	0.130802
H2-DMa	0.00049788	-0.235691	0.933	0.911	0.132436
Cd2	0.000557291	-0.0761737	0.072	0.105	0.148239
Slc7a7	0.000566147	-0.0400201	0.509	0.603	0.150595
Cd33	0.000614206	-0.141303	0.421	0.497	0.163379
Ighm	0.000726218	0.336258	0.33	0.312	0.193174
Il1r2	0.000770328	0.694892	0.496	0.639	0.204907
Tyms	0.000837315	-0.24393	0.172	0.217	0.222726
Clec4e	0.000927012	0.688472	0.531	0.565	0.246585
Cd1d1	0.000967427	0.25709	0.16	0.129	0.257336
Cd9	0.0010655	0.170866	0.827	0.862	0.283422
Myd88	0.00116691	0.190939	0.857	0.858	0.310398
Pcna	0.00130855	-0.1999	0.779	0.864	0.348073
Tlr1	0.00178322	0.0314239	0.426	0.511	0.474338
Stat5a	0.00216356	-0.0414491	0.236	0.291	0.575507
Tnfrsf13b	0.00235347	-0.0409622	0.463	0.542	0.626022
Chil3	0.00347819	1.08222	0.211	0.183	0.925197
Irf8	0.0209739	-0.593718	0.733	0.769	1
Ifitm3	0.913876	-0.415176	0.927	0.93	1
Nfkb1	0.0313447	-0.227889	0.838	0.905	1
Thy1	0.0826173	-0.220181	0.165	0.195	1
Cd69	0.00823844	-0.194083	0.167	0.202	1
Bcl2	0.0269031	-0.155436	0.106	0.13	1
Birc3	0.0134052	-0.149333	0.716	0.792	1
Fyn	0.103619	-0.13477	0.566	0.626	1
Cd244	0.00627161	-0.118743	0.135	0.167	1
Fn1	0.0311671	-0.099968	0.712	0.801	1
Cd74	0.0990096	-0.0892651	0.957	0.939	1
Lamp1	0.00648232	-0.0816683	0.988	0.973	1
Cnot2	0.00814069	-0.0787521	0.475	0.556	1
Mcm2	0.0545502	-0.0728358	0.237	0.27	1
Tmem97	0.00507749	-0.0670651	0.383	0.449	1
Mbp	0.19722	-0.0581714	0.484	0.53	1
Lyz2	0.0522521	-0.0401476	0.99	0.993	1
H2-Ab1	0.126246	-0.0305793	0.976	0.988	1
Cd44	0.231077	-0.0256617	0.844	0.886	1
Arl4c	0.288734	-0.0186077	0.838	0.86	1
Il3ra	0.54571	-0.00500848	0.552	0.585	1
Mapk8	0.057004	-0.00296819	0.287	0.33	1
Tfrc	0.610377	-0.00216255	0.31	0.331	1
Vps28	0.240983	-0.000432887	0.86	0.903	1
Ticam1	0.00465123	0.00537225	0.294	0.356	1
Cd48	0.337875	0.0109109	0.884	0.917	1
C5ar1	0.66581	0.012114	0.688	0.7	1
Blnk	0.0207735	0.0204627	0.522	0.591	1
Bcl2a1a	0.987237	0.0228779	0.962	0.987	1
Stat3	0.854569	0.0321396	0.919	0.938	1
Lmna	0.477606	0.0369024	0.677	0.706	1
Ifitm2	0.146803	0.0453884	0.993	0.989	1
Jak2	0.51105	0.045771	0.557	0.577	1
Cd3d	0.0134028	0.0480345	0.079	0.105	1
Klrk1	0.530566	0.0547424	0.165	0.177	1
Lyn	0.308214	0.0557581	0.965	0.981	1
Traf6	0.901495	0.0591222	0.131	0.133	1
Thbs1	0.0209338	0.062594	0.86	0.952	1
Tnfrsf1b	0.489394	0.0658052	0.855	0.887	1
Casp8	0.317177	0.0718881	0.78	0.826	1
Nfkb2	0.0480962	0.0897173	0.64	0.662	1
Prdm1	0.384702	0.0948461	0.31	0.317	1
Il6ra	0.320812	0.0981492	0.827	0.836	1
Tnfsf13	0.922125	0.108029	0.632	0.674	1
Thbd	0.311093	0.118803	0.306	0.333	1
Ddx58	0.618602	0.121855	0.327	0.334	1
Stat4	0.733925	0.125861	0.247	0.255	1
Ikbkb	0.154077	0.13647	0.729	0.774	1
Nod1	0.189163	0.152525	0.24	0.271	1
Cd38	0.945331	0.164486	0.413	0.433	1
Entpd1	0.00683683	0.175232	0.829	0.851	1
Adgre1	0.0604549	0.183097	0.843	0.793	1
Itga4	0.344992	0.190158	0.65	0.688	1
Tlr4	0.379533	0.204752	0.32	0.332	1
Cd40	0.864343	0.206258	0.275	0.288	1
Tmem173	0.0183129	0.207116	0.818	0.846	1
Arg2	0.4718	0.217279	0.258	0.286	1
Il7r	0.0386592	0.220578	0.257	0.246	1
Oas2	0.35796	0.227483	0.217	0.214	1
Glg1	0.0648038	0.232082	0.513	0.523	1
Mcm4	0.0832646	0.233055	0.491	0.498	1
Il18rap	0.244097	0.251008	0.112	0.105	1
Fas	0.847184	0.274286	0.199	0.208	1
Trem1	0.783029	0.292782	0.542	0.622	1
Nkg7	0.674905	0.333554	0.185	0.203	1
Sell	0.971128	0.340131	0.121	0.126	1
Icam1	0.00415844	0.364624	0.645	0.668	1
2810417H13Rik	0.834472	0.39977	0.169	0.177	1
Tnfrsf9	0.650253	0.825473	0.289	0.318	1
Ccl5	0.244821	1.0103	0.602	0.694	1

## Sheet: Macrophages.BETi_vs_vehicle
gene	p_val	avg_log2FC	pct.1	pct.2	p_val_adj
Runx3	5.24418e-122	-1.46759	0.303	0.705	1.39495e-119
S100a8	1.85824e-120	-0.728471	0.895	0.99	4.94292e-118
Igkc	5.8709e-114	-4.35305	0.037	0.382	1.56166e-111
Fyb	1.85312e-109	-1.23364	0.248	0.629	4.9293e-107
Bcl6	1.60049e-82	-1.30431	0.109	0.423	4.25731e-80
Ybx3	2.06111e-80	-1.49428	0.306	0.641	5.48256e-78
S100a9	1.18855e-77	-0.913676	0.029	0.282	3.16155e-75
Kdelr1	1.8779e-77	-0.983875	0.496	0.781	4.99522e-75
Junb	3.01669e-73	-0.608599	0.971	0.993	8.02438e-71
Itgam	6.61083e-65	-0.97699	0.787	0.855	1.75848e-62
Apoe	4.69573e-61	-1.10718	0.852	0.986	1.24906e-58
Cxcl2	5.42857e-58	-0.309001	0.796	0.976	1.444e-55
Ccl3	6.39919e-56	-0.918392	0.371	0.685	1.70219e-53
Cxcl1	1.35367e-55	-0.719855	0.129	0.399	3.60077e-53
Cd63	1.12527e-54	-0.884903	0.726	0.868	2.99321e-52
Egr1	1.72801e-48	-0.804341	0.419	0.694	4.59651e-46
Igbp1	4.8927e-43	-0.668554	0.516	0.741	1.30146e-40
Lgals1	8.08546e-42	-0.648879	0.948	0.993	2.15073e-39
Stat1	1.37657e-39	0.688432	0.84	0.751	3.66168e-37
Mmp9	5.09734e-39	-3.10218	0.081	0.265	1.35589e-36
Blnk	6.81943e-37	-1.11065	0.402	0.591	1.81397e-34
Ifnar1	4.78658e-36	-0.514492	0.749	0.883	1.27323e-33
Arg1	3.75806e-34	-0.901863	0.372	0.598	9.99644e-32
Cd74	1.22059e-33	0.468811	0.96	0.939	3.24677e-31
Cxcl9	4.82039e-31	1.20909	0.712	0.649	1.28222e-28
Il18	1.35506e-30	-0.605359	0.178	0.371	3.60446e-28
C3	9.46949e-30	0.747439	0.806	0.741	2.51888e-27
Cd37	4.65346e-26	-0.755779	0.081	0.219	1.23782e-23
Cd52	1.27161e-25	0.264877	0.977	0.982	3.38248e-23
Stat6	1.49057e-25	-0.383048	0.542	0.726	3.96492e-23
Ccl17	1.34087e-24	0.740031	0.236	0.445	3.56671e-22
Lgals3	5.51252e-24	0.523392	0.98	0.982	1.46633e-21
Irf3	1.66554e-23	-0.451914	0.263	0.441	4.43033e-21
Mki67	9.36386e-23	-1.47581	0.089	0.218	2.49079e-20
Dock8	2.5359e-21	-0.410982	0.442	0.622	6.7455e-19
H2-Eb1	4.88078e-21	0.359071	0.965	0.968	1.29829e-18
H2-Aa	7.02455e-21	0.349575	0.98	0.994	1.86853e-18
Ifngr1	3.46197e-19	-0.337243	0.862	0.923	9.20885e-17
Top2a	1.31894e-18	-1.38062	0.098	0.214	3.50838e-16
Cd274	2.4933e-18	0.779862	0.621	0.543	6.63217e-16
Ly86	3.03253e-18	0.311051	0.931	0.911	8.06652e-16
Bin2	5.10963e-18	-0.294435	0.681	0.81	1.35916e-15
C1qb	5.87575e-18	-0.424628	0.801	0.875	1.56295e-15
Tmem97	9.59863e-18	-0.650328	0.302	0.449	2.55323e-15
Dusp1	4.19211e-17	0.679002	0.751	0.698	1.1151e-14
Clec4d	4.39988e-17	-0.235215	0.502	0.677	1.17037e-14
Spp1	8.86032e-17	-0.129831	0.463	0.659	2.35685e-14
Trem2	2.71485e-16	-0.457162	0.747	0.811	7.22151e-14
Slc7a7	2.89781e-16	-0.360891	0.456	0.603	7.70818e-14
Ctsd	3.74644e-16	-0.427841	0.948	0.974	9.96553e-14
Tnfsf13	4.88606e-16	-0.375787	0.545	0.674	1.29969e-13
Lamp1	9.44737e-16	-0.237615	0.978	0.973	2.513e-13
Il12rb1	1.10681e-15	0.424385	0.156	0.069	2.94411e-13
Birc3	3.17218e-15	-0.42649	0.666	0.792	8.43801e-13
Csf1	5.96761e-15	-0.837061	0.035	0.109	1.58738e-12
Tlr7	2.49403e-14	-0.262264	0.224	0.355	6.63413e-12
Fn1	7.56386e-14	-0.405027	0.645	0.801	2.01199e-11
Tyk2	4.01608e-13	-0.355709	0.539	0.692	1.06828e-10
Atf6b	4.50912e-13	-0.274692	0.589	0.723	1.19943e-10
Lap3	6.46279e-13	0.465233	0.715	0.699	1.7191e-10
Trbc2	1.91885e-12	-0.274146	0.168	0.289	5.10413e-10
Ctla4	3.08435e-12	-0.254352	0.144	0.253	8.20436e-10
Cxcr3	3.4925e-12	-0.624357	0.066	0.143	9.29006e-10
2810417H13Rik	4.86578e-12	-1.22158	0.091	0.177	1.2943e-09
Lmna	6.59161e-12	-0.628731	0.598	0.706	1.75337e-09
Hif1a	7.66235e-12	0.301145	0.936	0.951	2.03819e-09
Tnf	7.84276e-12	-0.400233	0.371	0.495	2.08617e-09
Cd33	8.37512e-12	-0.45916	0.381	0.497	2.22778e-09
Mapk8	1.39301e-11	-0.318712	0.217	0.33	3.70542e-09
Casp8	1.41168e-11	-0.28209	0.711	0.826	3.75507e-09
Ticam1	1.42481e-11	-0.33672	0.237	0.356	3.79e-09
H2-Ab1	2.52018e-11	0.217447	0.967	0.988	6.70368e-09
Tyms	2.54022e-11	-0.923453	0.129	0.217	6.75698e-09
Ccr5	6.11149e-11	-0.378275	0.769	0.81	1.62566e-08
Lyn	6.34208e-11	-0.181962	0.945	0.981	1.68699e-08
Cnot2	8.80096e-11	-0.327093	0.435	0.556	2.34105e-08
H2-DMa	9.02442e-11	0.166316	0.93	0.911	2.40049e-08
Rgs1	1.06493e-10	-0.318116	0.672	0.789	2.83273e-08
Tnfsf14	3.39425e-10	-0.395964	0.083	0.159	9.02869e-08
Mcm2	4.1794e-10	-0.726773	0.177	0.27	1.11172e-07
Ifitm3	6.59784e-10	-0.32663	0.869	0.93	1.75503e-07
Cd86	7.88897e-10	0.198091	0.813	0.786	2.09847e-07
Mmp12	8.18217e-10	0.625487	0.212	0.336	2.17646e-07
Myc	9.18341e-10	-0.497405	0.299	0.408	2.44279e-07
Tspan32	1.01971e-09	-0.301164	0.356	0.467	2.71243e-07
Lat	1.39827e-09	-0.230492	0.123	0.213	3.71941e-07
Nod2	1.80987e-09	-0.33225	0.244	0.34	4.81424e-07
Il1a	2.66228e-09	-0.272076	0.232	0.345	7.08166e-07
Il1rn	2.7401e-09	0.665181	0.786	0.787	7.28865e-07
Pcna	2.90431e-09	-0.52711	0.77	0.864	7.72548e-07
Nt5e	9.26623e-09	-0.350684	0.204	0.301	2.46482e-06
Ccnd2	9.41915e-09	-0.269114	0.067	0.132	2.5055e-06
Ccr2	1.14711e-08	-0.466942	0.419	0.533	3.05131e-06
Lilrb4a	2.31631e-08	-0.458637	0.926	0.948	6.16138e-06
Il2rb	3.80562e-08	0.687057	0.151	0.09	1.01229e-05
Fcer1g	5.35954e-08	0.134164	0.989	0.989	1.42564e-05
Mbp	7.89415e-08	-0.284529	0.427	0.53	2.09984e-05
Cd48	8.4369e-08	-0.17799	0.875	0.917	2.24422e-05
Il3ra	9.15511e-08	-0.260634	0.478	0.585	2.43526e-05
C5ar1	1.05797e-07	-0.304147	0.624	0.7	2.81419e-05
Itgae	1.1118e-07	-1.26641	0.064	0.119	2.95739e-05
Cd4	1.61834e-07	-0.634557	0.104	0.168	4.30477e-05
Ccl2	2.01156e-07	-0.276976	0.461	0.577	5.35075e-05
Myd88	5.69628e-07	-0.1143	0.786	0.858	0.000151521
Oas2	6.79873e-07	-0.187207	0.139	0.214	0.000180846
Cxcl10	7.2911e-07	1.01841	0.49	0.449	0.000193943
Nrp1	1.43523e-06	-0.323665	0.695	0.748	0.000381771
Jun	1.84158e-06	-0.178719	0.49	0.592	0.000489861
Nkg7	2.68432e-06	0.876075	0.258	0.203	0.00071403
Ikbkb	4.04519e-06	-0.0237155	0.661	0.774	0.00107602
Thbs1	4.1885e-06	-0.0674455	0.872	0.952	0.00111414
Ifitm2	7.2824e-06	-0.0792132	0.98	0.989	0.00193712
Tfrc	7.54335e-06	-0.681567	0.256	0.331	0.00200653
Anxa5	8.7207e-06	-0.249634	0.97	0.981	0.00231971
Cd40	1.08227e-05	0.453892	0.35	0.288	0.00287883
Ccr7	1.16996e-05	0.0704327	0.12	0.181	0.00311209
Tlr1	1.73467e-05	-0.180233	0.42	0.511	0.00461421
Vps28	1.8706e-05	-0.172955	0.843	0.903	0.0049758
Adgre1	1.94879e-05	-0.274807	0.795	0.793	0.00518379
Ccl4	2.2723e-05	0.164725	0.509	0.63	0.00604431
Cd44	2.65274e-05	-0.121573	0.837	0.886	0.00705629
Tlr4	2.84413e-05	-0.0414054	0.252	0.332	0.0075654
Cmklr1	2.95022e-05	-0.292619	0.607	0.668	0.00784758
Pdia4	3.42177e-05	-0.126723	0.675	0.761	0.00910191
Fth1	3.84088e-05	-0.03851	1	1	0.0102168
Entpd1	4.08749e-05	0.230636	0.837	0.851	0.0108727
Thbd	4.36446e-05	-0.112135	0.255	0.333	0.0116095
Cd14	4.50863e-05	0.182384	0.967	0.974	0.0119929
Clec4e	4.82686e-05	0.208701	0.439	0.565	0.0128394
Il1b	5.01339e-05	-0.185549	0.858	0.944	0.0133356
Havcr2	5.68882e-05	0.238495	0.754	0.742	0.0151323
Tnfrsf13b	6.58334e-05	-0.173282	0.469	0.542	0.0175117
Cxcr4	7.11666e-05	0.376033	0.289	0.24	0.0189303
Cd2	0.000106159	-0.183736	0.064	0.105	0.0282384
Nfkb2	0.000133805	-0.171485	0.581	0.662	0.0355922
Cd244	0.000145958	-0.249567	0.117	0.167	0.0388248
Glg1	0.000263007	-0.0812222	0.437	0.523	0.0699598
Itgax	0.000277926	0.282669	0.689	0.683	0.0739283
Pdcd1	0.000290712	0.417542	0.116	0.079	0.0773293
Il6ra	0.000336027	0.00707243	0.769	0.836	0.0893832
Nlrp3	0.000462739	-0.0820371	0.833	0.891	0.123089
Cblb	0.000540506	-0.168395	0.164	0.214	0.143775
H2-DMb2	0.000604817	-0.523519	0.317	0.377	0.160881
Thy1	0.000613137	0.0223565	0.238	0.195	0.163094
Icam1	0.000784262	0.379588	0.661	0.668	0.208614
Cst7	0.000808412	-0.375406	0.166	0.214	0.215038
Vegfa	0.000910425	0.344485	0.789	0.766	0.242173
Lat2	0.000958558	0.0946039	0.854	0.861	0.254976
Tnfsf13b	0.00111394	0.349449	0.334	0.295	0.296309
Itgb2	0.00129552	0.0967488	0.921	0.931	0.344608
Lgals9	0.00152297	-0.126673	0.867	0.868	0.40511
Arg2	0.275467	0.343814	0.287	0.286	1
Arl4c	0.192858	0.10809	0.858	0.86	1
Bax	0.986315	-0.0815788	0.862	0.886	1
Bcl2	0.410397	0.13244	0.139	0.13	1
Bcl2a1a	0.140818	0.00487049	0.933	0.987	1
Btg1	0.224214	-0.0367657	0.994	1	1
C1qa	0.00419242	-0.13792	0.827	0.883	1
Casp1	0.029688	0.158063	0.725	0.734	1
Ccl5	0.831725	0.951564	0.585	0.694	1
Ccl6	0.531435	-0.0273177	0.783	0.847	1
Ccl9	0.529475	-0.106312	0.82	0.855	1
Ccr1	0.189294	0.15572	0.751	0.786	1
Cd1d1	0.340044	0.0767506	0.138	0.129	1
Cd300a	0.0643466	0.0330805	0.661	0.709	1
Cd38	0.294407	0.0392109	0.392	0.433	1
Cd3d	0.96041	0.274748	0.1	0.105	1
Cd3g	0.0296517	0.328877	0.12	0.098	1
Cd69	0.881152	0.0921827	0.199	0.202	1
Cd72	0.281925	-0.0789838	0.684	0.741	1
Cd9	0.0350397	0.059566	0.842	0.862	1
Chil3	0.0066844	0.144963	0.142	0.183	1
Clec10a	0.260144	0.550957	0.39	0.389	1
Cxcl16	0.00876985	-0.121002	0.839	0.877	1
Ddx58	0.0134682	-0.0242066	0.285	0.334	1
Dpp4	0.572232	-0.210605	0.156	0.162	1
Dusp2	0.543816	-0.0555	0.5	0.521	1
Fas	0.499033	0.110125	0.192	0.208	1
Fcgr3	0.00491902	-0.0818616	0.921	0.92	1
Fosb	0.223105	0.112244	0.96	0.972	1
Fyn	0.069281	0.131424	0.629	0.626	1
Gapdh	0.164298	-0.0184001	0.999	1	1
H2-K1	0.0386525	0.0365879	1	1	1
Hmox1	0.705166	0.721372	0.703	0.747	1
Hprt	0.460136	-0.112034	0.914	0.933	1
Icos	0.00729254	-0.0156177	0.076	0.105	1
Ier3	0.665752	0.080839	0.889	0.912	1
Ighm	0.00623566	-0.679589	0.26	0.312	1
Il15	0.304134	0.231094	0.259	0.291	1
Il15ra	0.0723353	0.250497	0.229	0.206	1
Il18rap	0.139163	0.340122	0.118	0.105	1
Il1r2	0.0394308	0.742424	0.522	0.639	1
Il4ra	0.258077	-0.00153948	0.843	0.879	1
Il7r	0.235504	0.0101448	0.22	0.246	1
Irf7	0.00914533	0.488502	0.563	0.547	1
Irf8	0.0568418	-0.14843	0.77	0.769	1
Itga4	0.211794	0.135108	0.64	0.688	1
Jak2	0.0388141	0.228018	0.575	0.577	1
Kit	0.129079	-0.395094	0.211	0.232	1
Klrk1	0.0871637	0.182883	0.197	0.177	1
Lag3	0.990105	0.0629912	0.233	0.24	1
Lck	0.128996	0.103263	0.103	0.124	1
Ly96	0.597982	0.0726506	0.483	0.522	1
Lyz2	0.00438557	0.199668	0.977	0.993	1
Mapk1	0.476545	-0.033197	0.774	0.807	1
Mcm4	0.0587648	-0.23484	0.446	0.498	1
Mgst1	0.378776	0.0803446	0.598	0.587	1
Nfkb1	0.00675485	-0.146933	0.845	0.905	1
Nod1	0.42188	0.0278569	0.253	0.271	1
Prdm1	0.0930426	-0.237637	0.282	0.317	1
Psen1	0.923656	0.0385653	0.81	0.835	1
Ptprc	0.076859	0.163166	0.952	0.971	1
Qpct	0.00551714	0.0859236	0.28	0.24	1
Rpn2	0.00511181	0.0864591	0.865	0.864	1
S100a10	0.559564	-0.198992	0.912	0.938	1
Sell	0.180375	0.855701	0.136	0.126	1
Selplg	0.712241	0.028595	0.912	0.938	1
Slc11a1	0.0058319	-0.154753	0.805	0.872	1
Slc25a37	0.119602	0.0583248	0.296	0.33	1
Stat3	0.339445	0.0419483	0.92	0.938	1
Stat4	0.905012	0.289516	0.241	0.255	1
Stat5a	0.419174	0.122322	0.265	0.291	1
Tgfb3	0.0899435	-0.114322	0.331	0.366	1
Tlr2	0.128388	-0.11739	0.844	0.843	1
Tmem173	0.599224	0.0789228	0.805	0.846	1
Tnfrsf18	0.526039	0.147128	0.168	0.163	1
Tnfrsf1b	0.0192577	-0.01859	0.839	0.887	1
Tnfrsf9	0.843584	0.470505	0.301	0.318	1
Trac	0.280635	0.168258	0.172	0.193	1
Traf6	0.229735	-0.0346919	0.117	0.133	1
Trbc1	0.00864426	-0.282794	0.081	0.112	1
Trem1	0.874838	0.346049	0.548	0.622	1
Xbp1	0.90864	0.0654249	0.921	0.941	1

## Sheet: Macrophages.Combo_vs_vehicle
gene	p_val	avg_log2FC	pct.1	pct.2	p_val_adj
S100a8	3.50489e-188	-0.810845	0.882	0.99	9.323e-186
Igkc	1.07139e-158	-3.7722	0.022	0.382	2.8499e-156
Runx3	1.73699e-153	-1.51604	0.314	0.705	4.62041e-151
Cxcl2	7.35688e-128	-0.707437	0.726	0.976	1.95693e-125
Lgals1	6.92058e-121	-0.879737	0.915	0.993	1.84087e-118
Junb	1.48862e-116	-0.48109	0.973	0.993	3.95972e-114
Fyb	1.72898e-112	-1.14613	0.302	0.629	4.59908e-110
Cxcl9	5.60571e-108	1.63294	0.838	0.649	1.49112e-105
Ybx3	1.76808e-93	-1.53905	0.322	0.641	4.70308e-91
Il1b	3.49488e-87	-1.0779	0.765	0.944	9.29639e-85
S100a9	1.35061e-85	-0.850278	0.042	0.282	3.59263e-83
Itgam	3.26017e-83	-1.07011	0.8	0.855	8.67204e-81
C3	1.25402e-81	1.29757	0.839	0.741	3.33569e-79
Thbs1	6.01655e-81	-0.875196	0.761	0.952	1.6004e-78
Bcl6	1.1664e-77	-1.23809	0.153	0.423	3.10262e-75
Kdelr1	5.12507e-76	-0.894382	0.558	0.781	1.36327e-73
Ccr2	2.65892e-73	-1.32414	0.234	0.533	7.07273e-71
Cxcl1	9.65744e-72	-0.770086	0.124	0.399	2.56888e-69
Ccl3	5.93389e-70	-0.938376	0.378	0.685	1.57841e-67
Clec4d	7.62927e-57	-0.744286	0.427	0.677	2.02938e-54
Cd74	2.49147e-56	0.594849	0.958	0.939	6.6273e-54
Il18	2.82698e-56	-0.830044	0.141	0.371	7.51976e-54
Mmp9	1.77631e-54	-4.18889	0.071	0.265	4.725e-52
Arg1	4.86695e-54	-1.47084	0.366	0.598	1.29461e-51
Il12rb1	3.89364e-53	0.716283	0.261	0.069	1.03571e-50
Cd274	2.68868e-52	1.11929	0.719	0.543	7.1519e-50
Apoe	1.1357e-47	-0.847167	0.881	0.986	3.02097e-45
Stat1	4.57058e-47	0.746855	0.834	0.751	1.21577e-44
Ifitm3	8.33549e-45	-0.605253	0.827	0.93	2.21724e-42
Igbp1	8.36569e-45	-0.612014	0.564	0.741	2.22527e-42
Ifitm2	1.05639e-43	-0.433	0.975	0.989	2.81e-41
Cd86	2.24851e-40	0.568688	0.836	0.786	5.98103e-38
Blnk	1.3381e-39	-1.18792	0.444	0.591	3.55936e-37
Tnfsf13	1.38617e-39	-0.635375	0.519	0.674	3.6872e-37
Lap3	9.7265e-38	0.69573	0.766	0.699	2.58725e-35
Ifnar1	5.66288e-37	-0.517782	0.787	0.883	1.50633e-34
Bin2	1.11222e-35	-0.400241	0.691	0.81	2.9585e-33
Il15ra	3.93194e-35	0.75133	0.397	0.206	1.0459e-32
Trem2	6.13232e-34	-0.682422	0.739	0.811	1.6312e-31
Dock8	9.64889e-34	-0.513892	0.438	0.622	2.56661e-31
Lgals3	2.9796e-31	0.453837	0.987	0.982	7.92574e-29
Cd9	4.01891e-30	0.343934	0.878	0.862	1.06903e-27
Ccr5	7.39196e-29	-0.600596	0.749	0.81	1.96626e-26
Tnfsf13b	1.48898e-28	0.696776	0.46	0.295	3.96069e-26
Stat6	2.2758e-28	-0.3945	0.592	0.726	6.05364e-26
Havcr2	2.31623e-28	0.527085	0.815	0.742	6.16116e-26
Cd44	3.05921e-28	-0.486195	0.822	0.886	8.1375e-26
C5ar1	1.07703e-27	-0.735362	0.601	0.7	2.8649e-25
Mki67	1.1441e-27	-1.65334	0.09	0.218	3.04331e-25
Cd8a	9.25348e-27	0.596377	0.204	0.076	2.46143e-24
Entpd1	2.71166e-26	0.431572	0.866	0.851	7.21301e-24
H2-Eb1	6.34779e-25	0.375723	0.965	0.968	1.68851e-22
Ifngr1	1.7864e-24	-0.282949	0.876	0.923	4.75183e-22
Cd52	3.23173e-24	0.239105	0.965	0.982	8.59641e-22
Thy1	3.65562e-24	0.176184	0.342	0.195	9.72396e-22
Nlrp3	5.89921e-24	-0.38977	0.821	0.891	1.56919e-21
Nkg7	1.22852e-22	1.01188	0.339	0.203	3.26785e-20
Clec4e	2.60894e-22	-0.064417	0.361	0.565	6.93977e-20
Itgax	2.68442e-22	0.675408	0.741	0.683	7.14056e-20
Egr1	9.4432e-22	-0.215486	0.525	0.694	2.51189e-19
Irf3	2.45415e-21	-0.469352	0.307	0.441	6.52803e-19
H2-Aa	2.69338e-21	0.310474	0.992	0.994	7.1644e-19
Clec10a	3.55415e-20	-0.264482	0.244	0.389	9.45403e-18
Ctla4	9.05092e-20	-0.427833	0.132	0.253	2.40754e-17
Lilrb4a	8.042e-19	-0.338774	0.937	0.948	2.13917e-16
S100a10	1.70531e-18	-0.568399	0.883	0.938	4.53612e-16
Nod2	4.00723e-18	-0.538212	0.22	0.34	1.06592e-15
Pcna	7.16545e-18	-0.642789	0.784	0.864	1.90601e-15
H2-DMa	7.63912e-18	0.257623	0.911	0.911	2.03201e-15
Cd8b1	1.14868e-17	0.384376	0.13	0.046	3.05549e-15
Il3ra	1.33977e-17	-0.397633	0.461	0.585	3.5638e-15
Tspan32	1.4773e-17	-0.443339	0.348	0.467	3.92961e-15
Adgre1	3.90672e-17	-0.573979	0.779	0.793	1.03919e-14
Anxa5	6.03126e-17	-0.393735	0.946	0.981	1.60432e-14
Cxcl10	2.18603e-16	0.996341	0.558	0.449	5.81483e-14
Lag3	2.19637e-16	0.499638	0.365	0.24	5.84236e-14
Myd88	4.05069e-16	-0.308213	0.808	0.858	1.07748e-13
Cxcr3	4.05768e-16	-0.83908	0.063	0.143	1.07934e-13
H2-K1	4.0578e-16	0.16386	1	1	1.07937e-13
Tnfsf14	9.72229e-16	-0.675907	0.074	0.159	2.58613e-13
Slc7a7	2.35788e-15	-0.399232	0.506	0.603	6.27195e-13
Casp8	3.24633e-15	-0.357137	0.768	0.826	8.63524e-13
Cd300a	3.80087e-15	-0.23458	0.609	0.709	1.01103e-12
Thbd	2.16136e-14	-0.497249	0.218	0.333	5.74921e-12
Fosb	2.8314e-14	-0.0548253	0.945	0.972	7.53153e-12
Cblb	4.66599e-14	0.486253	0.329	0.214	1.24115e-11
Cd4	7.35876e-14	-0.726381	0.085	0.168	1.95743e-11
Itgae	1.36952e-13	-1.56184	0.051	0.119	3.64291e-11
Btg1	1.71276e-13	-0.120619	0.998	1	4.55593e-11
Fth1	1.74928e-13	-0.118111	1	1	4.65309e-11
2810417H13Rik	1.88111e-13	-1.43216	0.095	0.177	5.00375e-11
Fn1	5.93441e-13	-0.0617018	0.665	0.801	1.57855e-10
Ccl17	6.20057e-13	1.53924	0.289	0.445	1.64935e-10
Atf6b	2.69235e-12	-0.26363	0.639	0.723	7.16165e-10
Top2a	3.44887e-12	-1.52188	0.131	0.214	9.17399e-10
Stat4	6.8707e-12	0.216906	0.155	0.255	1.8276e-09
Tmem97	7.76348e-12	-0.545834	0.359	0.449	2.06508e-09
Ccl4	1.09728e-11	-0.0888225	0.493	0.63	2.91877e-09
Mcm2	1.99207e-11	-0.788074	0.181	0.27	5.29892e-09
Bcl2	2.80824e-11	0.333828	0.217	0.13	7.46993e-09
Cd14	3.49583e-11	-0.324497	0.945	0.974	9.29891e-09
Tnfrsf13b	3.97274e-11	-0.31376	0.452	0.542	1.05675e-08
Myc	5.3628e-11	-0.250286	0.307	0.408	1.42651e-08
Irf8	6.39804e-11	0.00708673	0.804	0.769	1.70188e-08
Il1r2	2.13084e-10	0.290614	0.486	0.639	5.66804e-08
Qpct	2.16524e-10	0.315062	0.337	0.24	5.75954e-08
Pdcd1	2.52654e-10	0.498905	0.147	0.079	6.72059e-08
Cd37	3.72039e-10	-0.460835	0.144	0.219	9.89625e-08
Oas2	5.49815e-10	-0.210044	0.133	0.214	1.46251e-07
Lat2	7.43282e-10	0.447988	0.884	0.861	1.97713e-07
Cd63	1.14212e-09	-0.308873	0.814	0.868	3.03805e-07
Tfrc	1.70889e-09	-0.756227	0.247	0.331	4.54565e-07
Mbp	1.90648e-09	-0.306937	0.446	0.53	5.07124e-07
Lgals9	2.3618e-09	-0.297673	0.877	0.868	6.2824e-07
Tyms	2.38205e-09	-0.828384	0.145	0.217	6.33624e-07
Ier3	3.84715e-09	-0.0117022	0.878	0.912	1.02334e-06
Cd244	8.95313e-09	-0.251142	0.1	0.167	2.38153e-06
Birc3	1.35164e-08	-0.157664	0.738	0.792	3.59535e-06
Klrc1	1.68199e-08	0.319047	0.107	0.054	4.4741e-06
Trem1	1.80889e-08	-0.0249124	0.501	0.622	4.81165e-06
Csf1	1.94878e-08	-0.662344	0.057	0.109	5.18377e-06
Ccnd2	3.86494e-08	-0.348585	0.076	0.132	1.02807e-05
Nfkb2	5.23987e-08	-0.252524	0.602	0.662	1.39381e-05
Tlr7	6.12855e-08	-0.171116	0.274	0.355	1.63019e-05
Ctsw	6.33062e-08	0.301216	0.112	0.061	1.68394e-05
Tlr2	6.53966e-08	-0.361881	0.846	0.843	1.73955e-05
Lyn	7.45102e-08	-0.102081	0.956	0.981	1.98197e-05
Ctsd	8.28025e-08	-0.234707	0.975	0.974	2.20255e-05
Cd3g	1.08381e-07	0.353612	0.157	0.098	2.88293e-05
Ccl9	2.29219e-07	-0.52495	0.807	0.855	6.09722e-05
Jun	2.30234e-07	-0.0834171	0.513	0.592	6.12422e-05
Ticam1	4.31765e-07	-0.25454	0.282	0.356	0.00011485
Mapk8	4.94498e-07	-0.189364	0.258	0.33	0.000131536
Cd48	6.54934e-07	-0.124639	0.893	0.917	0.000174212
Nt5e	6.56324e-07	-0.457964	0.23	0.301	0.000174582
H2-Ab1	2.45632e-06	0.0977057	0.974	0.988	0.00065338
Lamp1	2.76251e-06	-0.141326	0.986	0.973	0.000734827
Tnfrsf1b	2.86877e-06	-0.0602152	0.862	0.887	0.000763092
Il18rap	3.33672e-06	0.442328	0.156	0.105	0.000887566
Tyk2	4.25306e-06	-0.276565	0.638	0.692	0.00113131
Tlr1	5.23827e-06	-0.260535	0.439	0.511	0.00139338
Lat	5.65171e-06	0.520918	0.144	0.213	0.00150336
Ly86	8.20227e-06	0.139176	0.903	0.911	0.0021818
Itgb2	1.01843e-05	0.147959	0.905	0.931	0.00270902
C1qa	2.68116e-05	0.159818	0.884	0.883	0.0071319
Tnf	2.85949e-05	-0.265631	0.421	0.495	0.00760625
Nfkb1	2.89318e-05	-0.0192658	0.879	0.905	0.00769585
Xbp1	3.52952e-05	0.182034	0.956	0.941	0.00938853
Cd2	4.59476e-05	-0.114253	0.066	0.105	0.0122221
Cd1d1	7.95616e-05	-0.217127	0.088	0.129	0.0211634
Icos	0.000100598	-0.115085	0.068	0.105	0.026759
Lmna	0.000113494	-0.575247	0.681	0.706	0.0301893
Ddx58	0.000118183	-0.114685	0.274	0.334	0.0314366
Il2rb	0.000120653	0.335354	0.13	0.09	0.0320937
Ikbkb	0.000123112	-0.00477455	0.724	0.774	0.0327477
Lyz2	0.000140919	0.247732	0.979	0.993	0.0374844
Pdia4	0.000149639	-0.230734	0.721	0.761	0.039804
Il1rn	0.000163512	-0.220656	0.747	0.787	0.0434941
Kit	0.00019541	0.576792	0.288	0.232	0.051979
Mmp12	0.000215882	0.599422	0.259	0.336	0.0574245
Nod1	0.000236444	0.31442	0.324	0.271	0.0628941
Cnot2	0.000286667	-0.1799	0.52	0.556	0.0762535
Trbc2	0.000405172	-0.182471	0.234	0.289	0.107776
Bax	0.000436387	-0.226433	0.868	0.886	0.116079
Mgst1	0.000545137	0.1247	0.648	0.587	0.145007
Tnfrsf9	0.000727523	0.279533	0.37	0.318	0.193521
Il15	0.00100806	0.0556513	0.237	0.291	0.268144
Vps28	0.00112196	-0.0790118	0.881	0.903	0.29844
Dusp1	0.0011528	0.514384	0.706	0.698	0.306645
Fyn	0.0013086	0.221161	0.68	0.626	0.348087
Cd3d	0.00295121	0.223572	0.136	0.105	0.785021
Itk	0.00331994	0.319328	0.107	0.077	0.883104
Hif1a	0.00360176	0.064129	0.937	0.951	0.958069
Arg2	0.138404	0.0679061	0.263	0.286	1
Arl4c	0.214846	0.0825548	0.877	0.86	1
Bcl2a1a	0.470747	0.011174	0.936	0.987	1
C1qb	0.0326203	-0.0865151	0.836	0.875	1
Casp1	0.133584	0.0959474	0.753	0.734	1
Ccl2	0.00923094	0.23229	0.502	0.577	1
Ccl5	0.00781865	0.65268	0.646	0.694	1
Ccl6	0.111946	-0.17002	0.791	0.847	1
Ccr1	0.258034	0.0396099	0.767	0.786	1
Ccr7	0.925826	0.108613	0.18	0.181	1
Cd33	0.721047	-0.0769899	0.521	0.497	1
Cd38	0.126021	0.103188	0.451	0.433	1
Cd3e	0.439516	0.0956713	0.107	0.099	1
Cd40	0.0189551	0.252976	0.321	0.288	1
Cd69	0.10178	0.498568	0.223	0.202	1
Cd72	0.0350427	-0.260756	0.716	0.741	1
Chil3	0.958492	1.0505	0.177	0.183	1
Cmklr1	0.494946	-0.0326321	0.678	0.668	1
Cst7	0.435135	-0.198331	0.226	0.214	1
Cxcl16	0.618335	-0.00257786	0.856	0.877	1
Cxcr4	0.283232	0.0180221	0.224	0.24	1
Dpp4	0.424331	-0.349626	0.156	0.162	1
Dusp2	0.0260013	-0.177003	0.474	0.521	1
Fas	0.280965	0.307424	0.187	0.208	1
Fcer1g	0.881091	-0.00109842	0.981	0.989	1
Fcgr3	0.857827	0.00315544	0.936	0.92	1
Gapdh	0.0486518	-0.0920193	1	1	1
Glg1	0.0893024	-0.0690211	0.504	0.523	1
H2-DMb2	0.162438	-0.234061	0.366	0.377	1
Hmox1	0.413293	0.227307	0.735	0.747	1
Hprt	0.00864255	-0.192624	0.922	0.933	1
Icam1	0.0423015	0.306824	0.659	0.668	1
Ighm	0.37311	-0.585738	0.327	0.312	1
Il1a	0.670415	0.08196	0.324	0.345	1
Il4ra	0.00530371	0.192741	0.897	0.879	1
Il6ra	0.163516	0.0160422	0.814	0.836	1
Il7r	0.102641	0.129192	0.267	0.246	1
Irf7	0.0324157	0.0143152	0.511	0.547	1
Itga4	0.0822148	0.0646043	0.661	0.688	1
Jak2	0.171893	0.195085	0.603	0.577	1
Klrk1	0.134592	-0.0808398	0.158	0.177	1
Lck	0.528821	0.107557	0.116	0.124	1
Ly96	0.571286	0.0691819	0.531	0.522	1
Mapk1	0.0699667	-0.0575443	0.8	0.807	1
Mcm4	0.00548287	-0.368756	0.467	0.498	1
Nrp1	0.00962016	-0.178877	0.765	0.748	1
Prdm1	0.00930723	-0.213721	0.361	0.317	1
Psen1	0.770916	0.0393569	0.844	0.835	1
Ptprc	0.0702755	0.0869278	0.958	0.971	1
Rgs1	0.00376753	0.175845	0.732	0.789	1
Rpn2	0.00877479	-0.0965266	0.855	0.864	1
Sell	0.0271111	0.713173	0.148	0.126	1
Selplg	0.976405	0.0109649	0.921	0.938	1
Slc11a1	0.305986	-0.0745698	0.815	0.872	1
Slc25a37	0.0189847	0.11807	0.373	0.33	1
Spp1	0.303678	0.363059	0.62	0.659	1
Stat3	0.00651426	-0.019418	0.927	0.938	1
Stat5a	0.201493	0.263113	0.308	0.291	1
Tgfb3	0.621998	-0.23364	0.365	0.366	1
Tlr4	0.0240029	-0.0207952	0.297	0.332	1
Tmem173	0.886025	-0.0188754	0.83	0.846	1
Tnfrsf18	0.152453	0.26364	0.181	0.163	1
Tnfrsf4	0.00985844	0.219716	0.118	0.092	1
Trac	0.760966	0.0421116	0.189	0.193	1
Traf6	0.0872722	0.0772635	0.155	0.133	1
Trbc1	0.00595253	-0.466298	0.083	0.112	1
Vegfa	0.346421	0.237874	0.749	0.766	1

## Sheet: Macrophages.Combo_vs_SMACm
gene	p_val	avg_log2FC	pct.1	pct.2	p_val_adj
Anxa5	1.25832e-120	-0.797984	0.946	0.993	3.34714e-118
Lgals1	5.71237e-90	-0.64449	0.915	0.967	1.51949e-87
Clec4d	8.1206e-85	-1.47059	0.427	0.649	2.16008e-82
Cd63	6.17639e-84	1.68333	0.814	0.747	1.64292e-81
Cd74	2.11242e-76	0.684114	0.958	0.957	5.61904e-74
Kdelr1	3.51735e-76	0.889035	0.558	0.275	9.35615e-74
Lag3	1.43925e-73	1.17422	0.365	0.132	3.82839e-71
Thbs1	1.84522e-62	-0.93779	0.761	0.86	4.90828e-60
Ifitm2	2.37038e-62	-0.478389	0.975	0.993	6.30522e-60
Il1rn	2.41896e-62	-1.27926	0.747	0.854	6.43442e-60
Il12rb1	1.13267e-59	0.591234	0.261	0.078	3.01291e-57
S100a8	2.57356e-59	0.214162	0.882	0.666	6.84567e-57
Gapdh	6.73437e-55	-0.410993	1	1	1.79134e-52
Ifitm3	1.04946e-53	-0.190077	0.827	0.927	2.79157e-51
Il1b	1.35101e-53	-0.850724	0.765	0.851	3.59368e-51
H2-DMa	3.84044e-48	0.493314	0.911	0.933	1.02156e-45
Ccr2	2.88782e-47	-0.881841	0.234	0.447	7.6816e-45
Cd14	6.43412e-47	-0.632161	0.945	0.981	1.71148e-44
S100a10	9.59385e-45	-0.767704	0.883	0.93	2.55197e-42
Tlr2	1.33981e-43	-0.587216	0.846	0.898	3.56389e-41
Tnfsf13	5.13072e-41	-0.743404	0.519	0.632	1.36477e-38
Cblb	1.49719e-40	0.704748	0.329	0.151	3.98253e-38
Egr1	3.26187e-40	1.34991	0.525	0.319	8.67659e-38
Cd8a	3.32702e-39	0.634015	0.204	0.069	8.84988e-37
Spp1	1.27115e-38	1.03373	0.62	0.414	3.38127e-36
Thy1	1.42072e-37	0.396364	0.342	0.165	3.7791e-35
Bax	6.7021e-37	-0.518456	0.868	0.897	1.78276e-34
Trbc2	7.07983e-37	0.633899	0.234	0.089	1.88323e-34
Clec4e	3.6502e-34	-0.752889	0.361	0.531	9.70952e-32
Myd88	5.45473e-33	-0.499152	0.808	0.857	1.45096e-30
Tlr7	5.57596e-33	-0.779803	0.274	0.421	1.48321e-30
Ccl17	7.67452e-33	1.61383	0.289	0.141	2.04142e-30
Qpct	9.41322e-31	0.8875	0.337	0.186	2.50392e-28
C5ar1	5.04714e-30	-0.747476	0.601	0.688	1.34254e-27
Ptprc	1.39016e-29	-0.288471	0.958	0.965	3.69782e-27
Cxcl2	3.80046e-29	-0.744092	0.726	0.797	1.01092e-26
Nkg7	3.66381e-28	0.678323	0.339	0.185	9.74575e-26
Fcer1g	4.15536e-28	-0.367366	0.981	0.985	1.10533e-25
Blnk	8.90374e-28	-1.20838	0.444	0.522	2.3684e-25
Cd274	2.0028e-27	0.670014	0.719	0.577	5.32744e-25
Adgre1	2.47175e-27	-0.757075	0.779	0.843	6.57486e-25
Fth1	7.6458e-27	-0.299536	1	1	2.03378e-24
Trac	1.44346e-26	0.46915	0.189	0.078	3.83961e-24
Cd44	2.36637e-26	-0.460533	0.822	0.844	6.29454e-24
Klrc1	5.45586e-26	0.391764	0.107	0.028	1.45126e-23
Mgst1	6.00394e-26	0.46691	0.648	0.491	1.59705e-23
Nt5e	4.20776e-24	-1.07942	0.23	0.348	1.11926e-21
Ccl9	4.5279e-24	-0.679084	0.807	0.868	1.20442e-21
Cxcl9	5.73079e-24	0.288555	0.838	0.734	1.52439e-21
Cd72	1.58928e-23	-1.43925	0.716	0.758	4.22749e-21
Cd86	3.26171e-23	0.392405	0.836	0.792	8.67616e-21
Irf8	5.74066e-23	0.600804	0.804	0.733	1.52702e-20
Bcl2	2.30265e-22	0.489264	0.217	0.106	6.12505e-20
Hmox1	4.1369e-21	-0.882801	0.735	0.766	1.10042e-18
Il3ra	4.29704e-21	-0.392624	0.461	0.552	1.14301e-18
Kit	4.25692e-20	2.93535	0.288	0.18	1.13234e-17
Il15ra	9.87695e-20	0.364163	0.397	0.252	2.62727e-17
Casp8	1.00647e-19	-0.429025	0.768	0.78	2.67722e-17
H2-DMb2	1.84619e-19	0.730665	0.366	0.231	4.91086e-17
Il1a	4.09461e-19	0.44019	0.324	0.202	1.08917e-16
Cd8b1	4.13737e-19	0.335988	0.13	0.052	1.10054e-16
Casp1	9.16033e-19	-0.43672	0.753	0.773	2.43665e-16
Lat	2.77325e-18	2.50053	0.144	0.067	7.37686e-16
Cd3g	6.86811e-18	0.460781	0.157	0.074	1.82692e-15
Cd9	1.16435e-17	0.173068	0.878	0.827	3.09717e-15
Runx3	1.5757e-17	0.381057	0.314	0.192	4.19137e-15
Itk	2.17377e-16	0.773197	0.107	0.042	5.78224e-14
Entpd1	2.62382e-16	0.256341	0.866	0.829	6.97936e-14
Lgals3	2.72769e-16	-0.300636	0.987	0.99	7.25567e-14
Bcl6	2.93694e-16	0.315914	0.153	0.073	7.81227e-14
Mapk1	3.36272e-16	-0.266582	0.8	0.813	8.94483e-14
Cd3e	6.34315e-16	0.309958	0.107	0.043	1.68728e-13
Cmklr1	9.38544e-16	0.320299	0.678	0.587	2.49653e-13
Tnfrsf18	9.90803e-16	0.439768	0.181	0.095	2.63554e-13
Il4ra	2.25033e-15	0.424633	0.897	0.824	5.98588e-13
Lap3	2.30827e-15	0.30599	0.766	0.701	6.14001e-13
Cxcl16	3.40731e-15	-0.308525	0.856	0.906	9.06344e-13
Cxcr4	6.28826e-15	-0.52436	0.224	0.31	1.67268e-12
Irf7	8.90245e-15	-0.419487	0.511	0.586	2.36805e-12
Rpn2	9.40819e-15	-0.28843	0.855	0.861	2.50258e-12
Nfkb2	1.66842e-14	-0.342242	0.602	0.64	4.43799e-12
C3	2.1868e-14	0.415507	0.839	0.822	5.81688e-12
2810417H13Rik	4.26813e-14	-1.83193	0.095	0.169	1.13532e-11
Cst7	4.73663e-14	1.23845	0.226	0.14	1.25994e-11
Slc11a1	9.03719e-14	-0.360215	0.815	0.89	2.40389e-11
Oas2	1.66698e-13	-0.437527	0.133	0.217	4.43416e-11
Cd1d1	1.89671e-13	-0.474217	0.088	0.16	5.04526e-11
Stat4	2.34938e-13	0.0910453	0.155	0.247	6.24934e-11
Thbd	1.71096e-12	-0.616052	0.218	0.306	4.55115e-10
Psen1	2.98235e-12	-0.222857	0.844	0.854	7.93305e-10
Nrp1	6.34863e-12	0.272646	0.765	0.624	1.68874e-09
Ctsw	7.14281e-12	0.234215	0.112	0.054	1.89999e-09
Ccr1	2.10417e-11	-0.352002	0.767	0.779	5.5971e-09
H2-K1	4.14417e-11	-0.0320486	1	1	1.10235e-08
Dusp2	1.18186e-10	-0.492908	0.474	0.528	3.14375e-08
Stat6	1.20685e-10	-0.250912	0.592	0.615	3.21022e-08
Arg1	1.51953e-10	-0.343006	0.366	0.437	4.04196e-08
Ctsd	1.97342e-10	0.573449	0.975	0.954	5.2493e-08
Itgam	3.82884e-10	-0.173828	0.8	0.842	1.01847e-07
Tnf	8.12324e-10	0.278972	0.421	0.322	2.16078e-07
Ccr7	9.57655e-10	0.447463	0.18	0.111	2.54736e-07
Hif1a	1.18382e-09	-0.268663	0.937	0.943	3.14895e-07
H2-Eb1	1.19179e-09	0.205276	0.965	0.96	3.17017e-07
Ccl2	1.63089e-09	0.778114	0.502	0.411	4.33817e-07
Tnfrsf4	1.64305e-09	0.233668	0.118	0.064	4.37052e-07
Mki67	2.1531e-09	-0.968726	0.09	0.145	5.72724e-07
Tfrc	4.59268e-09	-0.754064	0.247	0.31	1.22165e-06
Mmp9	5.43311e-09	-3.38214	0.071	0.122	1.44521e-06
Cd3d	6.01317e-09	0.175537	0.136	0.079	1.5995e-06
Lyz2	8.45548e-09	0.28788	0.979	0.99	2.24916e-06
Pcna	1.89068e-08	-0.44289	0.784	0.779	5.0292e-06
Tnfrsf1b	2.78179e-08	-0.12602	0.862	0.855	7.39957e-06
Jun	3.21703e-08	0.738105	0.513	0.414	8.55729e-06
Vegfa	3.43286e-08	-0.0532269	0.749	0.765	9.13141e-06
Trem1	5.05193e-08	-0.317694	0.501	0.542	1.34381e-05
Clec10a	5.27681e-08	-0.35008	0.244	0.31	1.40363e-05
Il2rb	6.72738e-08	0.173272	0.13	0.078	1.78948e-05
Junb	8.05491e-08	0.652731	0.973	0.952	2.14261e-05
Irf3	1.00634e-07	0.167728	0.307	0.219	2.67685e-05
Nod1	1.01034e-07	0.161895	0.324	0.24	2.68751e-05
Ikbkb	1.04377e-07	-0.141244	0.724	0.729	2.77643e-05
Fn1	1.40312e-07	0.0382661	0.665	0.712	3.7323e-05
Mcm2	1.46528e-07	-0.715239	0.181	0.237	3.89764e-05
Fcgr3	1.46757e-07	0.142253	0.936	0.929	3.90374e-05
Tgfb3	1.55287e-07	-0.613097	0.365	0.413	4.13063e-05
Fyn	2.83096e-07	0.355931	0.68	0.566	7.53034e-05
Il18	3.34032e-07	-0.326567	0.141	0.194	8.88525e-05
Ifnar1	3.41626e-07	-0.21752	0.787	0.792	9.08726e-05
Bin2	3.81528e-07	-0.190368	0.691	0.696	0.000101486
Lmna	4.36812e-07	-0.61215	0.681	0.677	0.000116192
Mbp	5.37726e-07	-0.248765	0.446	0.484	0.000143035
Cxcl1	6.67805e-07	-0.398973	0.124	0.176	0.000177636
Pdcd1	7.07873e-07	0.241674	0.147	0.095	0.000188294
Trem2	1.07438e-06	-0.20111	0.739	0.799	0.000285786
Lck	2.08012e-06	0.223532	0.116	0.072	0.000553312
Vps28	2.10923e-06	-0.0785789	0.881	0.86	0.000561054
Mcm4	2.69396e-06	-0.601811	0.467	0.491	0.000716592
Ly96	3.77742e-06	-0.246357	0.531	0.542	0.00100479
Stat5a	4.92005e-06	0.304562	0.308	0.236	0.00130873
Ddx58	5.06684e-06	-0.23654	0.274	0.327	0.00134778
Selplg	5.27095e-06	-0.152321	0.921	0.932	0.00140207
Cd69	6.62621e-06	0.692652	0.223	0.167	0.00176257
Slc7a7	6.83932e-06	-0.359212	0.506	0.509	0.00181926
Lyn	1.41691e-05	-0.157839	0.956	0.965	0.00376898
Cd48	2.02836e-05	-0.13555	0.893	0.884	0.00539544
Tmem97	2.03286e-05	-0.478769	0.359	0.383	0.00540741
H2-Ab1	2.73069e-05	0.128285	0.974	0.976	0.00726363
Cxcl10	5.49834e-05	-0.0214645	0.558	0.483	0.0146256
Ybx3	5.80584e-05	0.0547922	0.322	0.253	0.0154435
Il18rap	8.86644e-05	0.19132	0.156	0.112	0.0235847
Cd33	0.000100286	0.0643131	0.521	0.421	0.0266762
Top2a	0.000130631	-1.38586	0.131	0.164	0.0347479
Tnfrsf13b	0.000236583	-0.272797	0.452	0.463	0.0629312
Glg1	0.0002514	-0.301103	0.504	0.513	0.0668725
Ccl3	0.000257725	-0.49561	0.378	0.414	0.068555
Apoe	0.000260127	0.456701	0.881	0.898	0.0691938
Tyk2	0.000379203	0.0923307	0.638	0.539	0.100868
Tnfsf13b	0.000422876	-0.188562	0.46	0.369	0.112485
Cd244	0.000484241	-0.1324	0.1	0.135	0.128808
Tspan32	0.000640677	-0.199266	0.348	0.363	0.17042
Myc	0.000774999	-0.215917	0.307	0.338	0.20615
Birc3	0.000798062	-0.00833115	0.738	0.716	0.212284
Mapk8	0.00103657	-0.186396	0.258	0.287	0.275727
Nlrp3	0.00132151	0.0161862	0.821	0.792	0.351522
Xbp1	0.00141545	-0.0621662	0.956	0.942	0.376511
Tlr4	0.00163744	-0.225547	0.297	0.32	0.43556
H2-Aa	0.00205809	0.0800072	0.992	0.986	0.547451
Ccl4	0.00239281	-0.605598	0.493	0.502	0.636487
Tyms	0.00262621	-0.584454	0.145	0.172	0.698572
Tnfrsf9	0.00336367	-0.545939	0.37	0.289	0.894735
Chil3	0.00341361	-0.0317242	0.177	0.211	0.908019
Itgax	0.0034548	0.12018	0.741	0.724	0.918976
Dpp4	0.00475886	0.0141401	0.156	0.125	1
Ly86	0.00479664	-0.179408	0.903	0.96	1
Dusp1	0.00611129	0.0422493	0.706	0.703	1
Lgals9	0.00671262	-0.0859559	0.877	0.841	1
Ighm	0.00775252	-0.921996	0.327	0.33	1
Stat3	0.0080897	-0.0515576	0.927	0.919	1
Lamp1	0.00833914	-0.0596573	0.986	0.988	1
Itga4	0.00863264	-0.125554	0.661	0.65	1
Il1r2	0.00876581	-0.404279	0.486	0.496	1
Tmem173	0.00915699	-0.225992	0.83	0.818	1
Ccr5	0.0104021	0.0866905	0.749	0.728	1
Il6ra	0.0120128	-0.0821069	0.814	0.827	1
Arl4c	0.0137556	0.101163	0.877	0.838	1
Sell	0.015293	0.373042	0.148	0.121	1
Ticam1	0.0174134	-0.259913	0.282	0.294	1
Cd40	0.0176357	0.0467179	0.321	0.275	1
Fyb	0.0236385	-0.00238113	0.302	0.252	1
Nfkb1	0.0300732	0.208623	0.879	0.838	1
Ctla4	0.0331469	-0.0658466	0.132	0.107	1
Slc25a37	0.0338895	-0.255936	0.373	0.372	1
Itgb2	0.0347372	-0.0645315	0.905	0.955	1
Cd37	0.0518464	0.101354	0.144	0.121	1
Hprt	0.0531529	-0.0413823	0.922	0.898	1
Rgs1	0.0567136	0.396105	0.732	0.681	1
Ccl6	0.0573079	0.12953	0.791	0.757	1
C1qb	0.0599719	0.0502787	0.836	0.865	1
Igbp1	0.0646053	-0.165575	0.564	0.533	1
Nod2	0.0662876	0.0217643	0.22	0.19	1
Dock8	0.0667265	-0.0493057	0.438	0.433	1
Traf6	0.0817403	0.0181413	0.155	0.131	1
Cd38	0.0876358	-0.0612977	0.451	0.413	1
Prdm1	0.089973	-0.308567	0.361	0.31	1
Il15	0.112964	0.133538	0.237	0.21	1
Ier3	0.122494	0.208805	0.878	0.832	1
Tlr1	0.125952	-0.291959	0.439	0.426	1
Cd52	0.13105	-0.088705	0.965	0.987	1
Stat1	0.145603	0.0862557	0.834	0.813	1
Btg1	0.147821	0.267746	0.998	0.998	1
Ccl5	0.173973	-0.357616	0.646	0.602	1
Fas	0.218279	0.0331374	0.187	0.199	1
Atf6b	0.223275	0.0165358	0.639	0.564	1
Pdia4	0.3017	-0.0244795	0.721	0.657	1
Klrk1	0.319719	-0.135582	0.158	0.165	1
Fosb	0.323986	0.352701	0.945	0.904	1
Cnot2	0.330166	-0.101148	0.52	0.475	1
Cd300a	0.357113	0.037244	0.609	0.578	1
Jak2	0.371268	0.149314	0.603	0.557	1
Arg2	0.459715	-0.149373	0.263	0.258	1
Ifngr1	0.475772	0.0938588	0.876	0.856	1
Havcr2	0.486074	0.0110905	0.815	0.799	1
Bcl2a1a	0.526263	-0.0117039	0.936	0.962	1
Icam1	0.526422	-0.0578003	0.659	0.645	1
Lilrb4a	0.595862	0.56329	0.937	0.924	1
Lat2	0.638339	0.800237	0.884	0.862	1
Il7r	0.726114	-0.0913869	0.267	0.257	1
Mmp12	0.759358	0.574061	0.259	0.248	1
C1qa	0.839111	-0.0395501	0.884	0.885	1

## Sheet: Macrophages.Combo_vs_BETi
gene	p_val	avg_log2FC	pct.1	pct.2	p_val_adj
Il1b	6.30403e-45	-0.892354	0.765	0.858	1.67687e-42
Thbs1	1.17897e-36	-0.807751	0.761	0.872	3.13607e-34
Ccr2	8.19223e-31	-0.857194	0.234	0.419	2.17913e-28
Cd63	1.11945e-28	0.576029	0.814	0.726	2.97774e-26
Cd14	5.90711e-27	-0.506881	0.945	0.967	1.57129e-24
Cblb	6.85171e-26	0.654648	0.329	0.164	1.82255e-23
Il15ra	1.21006e-22	0.500833	0.397	0.229	3.21876e-20
Lgals1	2.53024e-22	-0.230857	0.915	0.948	6.73045e-20
Clec10a	7.99011e-22	-0.815438	0.244	0.39	2.12537e-19
Il1rn	1.5893e-20	-0.885838	0.747	0.786	4.22753e-18
Cd9	1.06507e-19	0.284368	0.878	0.842	2.83308e-17
Spp1	3.03853e-18	0.492891	0.62	0.463	8.08248e-16
Fosb	4.42081e-18	-0.167069	0.945	0.96	1.17594e-15
Cxcl9	3.16222e-17	0.423849	0.838	0.712	8.41151e-15
Ifitm2	4.08803e-17	-0.353787	0.975	0.98	1.08742e-14
Cd8a	2.59461e-16	0.174803	0.204	0.096	6.90167e-14
C3	2.94668e-15	0.550136	0.839	0.806	7.83816e-13
Lag3	2.38452e-14	0.436647	0.365	0.233	6.34283e-12
Cd33	4.87509e-14	0.38217	0.521	0.381	1.29678e-11
Cd86	4.90697e-14	0.370598	0.836	0.813	1.30526e-11
S100a10	7.10058e-14	-0.369407	0.883	0.912	1.88875e-11
Tnfsf13b	2.61938e-12	0.347327	0.46	0.334	6.96755e-10
Cxcl2	2.8281e-12	-0.398436	0.726	0.796	7.52276e-10
Il12rb1	5.17781e-12	0.291898	0.261	0.156	1.3773e-09
C1qb	9.87705e-12	0.338113	0.836	0.801	2.6273e-09
Ifitm3	1.65797e-11	-0.278623	0.827	0.869	4.41019e-09
C1qa	2.32095e-11	0.297737	0.884	0.827	6.17372e-09
H2-K1	4.9209e-11	0.127272	1	1	1.30896e-08
Fcer1g	3.10404e-10	-0.135263	0.981	0.989	8.25675e-08
Cd8b1	5.49422e-10	0.236738	0.13	0.062	1.46146e-07
Havcr2	8.15826e-10	0.28859	0.815	0.754	2.1701e-07
Stat4	8.96923e-10	-0.0726098	0.155	0.241	2.38582e-07
Ier3	1.48981e-09	-0.0925412	0.878	0.889	3.9629e-07
Thy1	1.56889e-09	0.153827	0.342	0.238	4.17326e-07
Cd44	2.73207e-09	-0.364622	0.822	0.837	7.2673e-07
Clec4d	3.14925e-09	-0.509071	0.427	0.502	8.37701e-07
Egr1	3.68025e-09	0.588854	0.525	0.419	9.78948e-07
Nlrp3	9.04686e-09	-0.307733	0.821	0.833	2.40646e-06
Junb	1.03177e-08	0.127508	0.973	0.971	2.74451e-06
Entpd1	1.55075e-08	0.200937	0.866	0.837	4.12499e-06
Klrc1	2.14666e-08	0.19694	0.107	0.051	5.71011e-06
Itgax	2.18397e-08	0.392739	0.741	0.689	5.80937e-06
Btg1	2.29221e-08	-0.0838529	0.998	0.994	6.09729e-06
Rpn2	2.9008e-08	-0.182986	0.855	0.865	7.71612e-06
Il1a	3.01948e-08	0.354036	0.324	0.232	8.0318e-06
Bcl2	4.83958e-08	0.201387	0.217	0.139	1.28733e-05
S100a8	8.43223e-08	-0.0823732	0.882	0.895	2.24297e-05
Cd37	8.88458e-08	0.294944	0.144	0.081	2.3633e-05
Cd300a	1.00733e-07	-0.267661	0.609	0.661	2.67951e-05
Cd274	2.45265e-07	0.33943	0.719	0.621	6.52406e-05
Kit	4.02734e-07	0.971887	0.288	0.211	0.000107127
Cxcr4	5.2959e-07	-0.358011	0.224	0.289	0.000140871
Dusp1	5.56887e-07	-0.164618	0.706	0.751	0.000148132
Cmklr1	5.88914e-07	0.259986	0.678	0.607	0.000156651
Ly86	1.07196e-06	-0.171875	0.903	0.931	0.000285141
Lap3	1.62955e-06	0.230497	0.766	0.715	0.00043346
Trem1	1.91515e-06	-0.370961	0.501	0.548	0.00050943
C5ar1	1.97459e-06	-0.431216	0.601	0.624	0.000525241
Cd1d1	2.61553e-06	-0.293878	0.088	0.138	0.00069573
Clec4e	3.44372e-06	-0.273118	0.361	0.439	0.000916031
Hif1a	3.91224e-06	-0.237016	0.937	0.936	0.00104066
Irf7	5.95594e-06	-0.474187	0.511	0.563	0.00158428
Ccr7	6.64129e-06	0.0381806	0.18	0.12	0.00176658
Nkg7	1.31614e-05	0.135802	0.339	0.258	0.00350092
Cd74	1.64937e-05	0.126038	0.958	0.96	0.00438733
Nod1	1.9746e-05	0.286563	0.324	0.253	0.00525245
Irf8	1.98483e-05	0.155517	0.804	0.77	0.00527965
Vegfa	2.54741e-05	-0.106611	0.749	0.789	0.00677612
Ccl9	2.74747e-05	-0.418638	0.807	0.82	0.00730828
Cst7	2.97989e-05	0.177075	0.226	0.166	0.0079265
Ccr5	3.32059e-05	-0.222321	0.749	0.769	0.00883278
Lamp1	3.7208e-05	0.0962896	0.986	0.978	0.00989732
Prdm1	3.92341e-05	0.0239162	0.361	0.282	0.0104363
Xbp1	6.10695e-05	0.116609	0.956	0.921	0.0162445
Trbc2	6.40574e-05	0.0916749	0.234	0.168	0.0170393
Tnfsf13	0.000125358	-0.259588	0.519	0.545	0.0333453
Slc25a37	0.000137985	0.059745	0.373	0.296	0.0367041
Rgs1	0.000152067	0.493961	0.732	0.672	0.0404498
Il4ra	0.000183453	0.19428	0.897	0.843	0.0487986
Adgre1	0.000203772	-0.299172	0.779	0.795	0.0542033
Tlr2	0.000238584	-0.244491	0.846	0.844	0.0634633
Lmna	0.000281087	0.0534843	0.681	0.598	0.0747691
Ighm	0.000301751	0.0938513	0.327	0.26	0.0802657
Anxa5	0.000406932	-0.144101	0.946	0.97	0.108244
Bax	0.000451466	-0.144854	0.868	0.862	0.12009
Apoe	0.000456794	0.260013	0.881	0.852	0.121507
Ccl17	0.000585014	0.799211	0.289	0.236	0.155614
Cnot2	0.000605902	0.147193	0.52	0.435	0.16117
Tyk2	0.000775812	0.0791444	0.638	0.539	0.206366
Tnfrsf9	0.000943567	-0.190971	0.37	0.301	0.250989
Bcl6	0.00095066	0.0662107	0.153	0.109	0.252876
Ptprc	0.000978068	-0.0762384	0.958	0.952	0.260166
Il1r2	0.00132789	-0.451811	0.486	0.522	0.353219
Qpct	0.00151214	0.229138	0.337	0.28	0.402229
Klrk1	0.00154624	-0.263723	0.158	0.197	0.411299
Ctsd	0.00156445	0.193134	0.975	0.948	0.416144
Ctsw	0.0015665	0.0209427	0.112	0.078	0.416688
Trem2	0.00160684	-0.22526	0.739	0.747	0.427419
Cxcl16	0.00163603	0.118424	0.856	0.839	0.435184
Il18	0.00182499	-0.224685	0.141	0.178	0.485446
Tnf	0.00259903	0.134602	0.421	0.371	0.691343
Fcgr3	0.00283156	0.085017	0.936	0.921	0.753194
Thbd	0.00333645	-0.385114	0.218	0.255	0.887496
Lilrb4a	0.00345799	0.119863	0.937	0.926	0.919826
Il18rap	0.00404077	0.102206	0.156	0.118	1
Birc3	0.00416814	0.268826	0.738	0.666	1
Traf6	0.0043195	0.111955	0.155	0.117	1
Tlr7	0.00440144	0.0911478	0.274	0.224	1
Cd3d	0.00495378	-0.051176	0.136	0.1	1
Cd3g	0.0052069	0.0247345	0.157	0.12	1
Fyb	0.00562094	0.0875107	0.302	0.248	1
Ccl2	0.00571523	0.509266	0.502	0.461	1
Il7r	0.00607893	0.119047	0.267	0.22	1
Top2a	0.00638582	-0.141269	0.131	0.098	1
Mmp12	0.00652552	-0.0260646	0.259	0.212	1
Chil3	0.00666994	0.905536	0.177	0.142	1
Nrp1	0.00903644	0.144789	0.765	0.695	1
H2-Ab1	0.00939987	-0.119742	0.974	0.967	1
Tmem97	0.00962765	0.104495	0.359	0.302	1
Dusp2	0.0114349	-0.121503	0.474	0.5	1
H2-DMa	0.012457	0.0913067	0.911	0.93	1
Fth1	0.0125857	-0.079601	1	1	1
Cd38	0.0135033	0.0639775	0.451	0.392	1
Lat2	0.0136579	0.353385	0.884	0.854	1
Cxcl10	0.0151025	-0.0220719	0.558	0.49	1
Bin2	0.0151804	-0.105805	0.691	0.681	1
Il3ra	0.016168	-0.136999	0.461	0.478	1
Arg2	0.0162617	-0.275908	0.263	0.287	1
Mgst1	0.0171852	0.0443556	0.648	0.598	1
Il6ra	0.0188067	0.00896979	0.814	0.769	1
Pdcd1	0.0189665	0.081363	0.147	0.116	1
Mapk8	0.0196408	0.129348	0.258	0.217	1
Lgals9	0.0205324	-0.171	0.877	0.867	1
Ticam1	0.0211537	0.0821799	0.282	0.237	1
Ccr1	0.0216742	-0.11611	0.767	0.751	1
Myd88	0.0218854	-0.193912	0.808	0.786	1
Kdelr1	0.0231615	0.0894933	0.558	0.496	1
Cd40	0.0238341	-0.200916	0.321	0.35	1
Tlr4	0.0240431	0.0206102	0.297	0.252	1
Glg1	0.0262837	0.0122011	0.504	0.437	1
H2-DMb2	0.0279007	0.289458	0.366	0.317	1
Ccl6	0.0312347	-0.142702	0.791	0.783	1
Tnfrsf13b	0.0337346	-0.140478	0.452	0.469	1
Itk	0.0338831	0.105573	0.107	0.083	1
Stat5a	0.0398212	0.140791	0.308	0.265	1
Nod2	0.0445511	-0.205963	0.22	0.244	1
Tnfrsf4	0.0487012	0.172266	0.118	0.095	1
Il2rb	0.0505326	-0.351704	0.13	0.151	1
Il15	0.0513053	-0.175443	0.237	0.259	1
Ccl5	0.0516219	-0.298885	0.646	0.585	1
Lat	0.0550295	0.75141	0.144	0.123	1
Bcl2a1a	0.0553817	0.00630352	0.936	0.933	1
Ccl4	0.060487	-0.253547	0.493	0.509	1
Pcna	0.0616526	-0.11568	0.784	0.77	1
Tnfrsf1b	0.0683646	-0.0416252	0.862	0.839	1
Slc11a1	0.068409	0.0801833	0.815	0.805	1
Cd4	0.0735712	-0.0918249	0.085	0.104	1
Irf3	0.0752109	-0.0174381	0.307	0.263	1
Hprt	0.0805348	-0.0805891	0.922	0.914	1
Cd69	0.0882146	0.406386	0.223	0.199	1
Lyn	0.0976452	0.0798808	0.956	0.945	1
Arg1	0.0985028	-0.568979	0.366	0.372	1
Cd3e	0.102875	-0.137967	0.107	0.087	1
Tspan32	0.10927	-0.142175	0.348	0.356	1
Stat3	0.116586	-0.0613663	0.927	0.92	1
Cd244	0.117695	-0.00157578	0.1	0.117	1
Dock8	0.128977	-0.10291	0.438	0.442	1
Ikbkb	0.165278	0.018941	0.724	0.661	1
Icam1	0.185138	-0.0727637	0.659	0.661	1
Nt5e	0.189196	-0.10728	0.23	0.204	1
H2-Eb1	0.191891	0.0166512	0.965	0.965	1
Tyms	0.202257	0.0950689	0.145	0.129	1
Vps28	0.204688	0.0939429	0.881	0.843	1
Ifnar1	0.206308	-0.00328992	0.787	0.749	1
Slc7a7	0.206923	-0.0383412	0.506	0.456	1
Ctla4	0.207263	-0.173481	0.132	0.144	1
Tgfb3	0.208967	-0.119318	0.365	0.331	1
Igbp1	0.238356	0.0565399	0.564	0.516	1
Fyn	0.258115	0.0897368	0.68	0.629	1
Ly96	0.28121	-0.0034687	0.531	0.483	1
Atf6b	0.2831	0.0110625	0.639	0.589	1
Nfkb1	0.284851	0.127667	0.879	0.845	1
Tfrc	0.287075	-0.0746599	0.247	0.256	1
Ddx58	0.293846	-0.0904785	0.274	0.285	1
Nfkb2	0.299602	-0.0810397	0.602	0.581	1
Cd52	0.302437	-0.0257716	0.965	0.977	1
Mapk1	0.308728	-0.0243473	0.8	0.774	1
Lck	0.3204	0.00429373	0.116	0.103	1
Cd72	0.351325	-0.181772	0.716	0.684	1
Itgb2	0.358665	0.0512106	0.905	0.921	1
Stat1	0.364021	0.0584222	0.834	0.84	1
Blnk	0.370648	-0.0772668	0.444	0.402	1
Itgam	0.374738	-0.0931176	0.8	0.787	1
Cd48	0.3837	0.0533508	0.893	0.875	1
Trac	0.399925	-0.126146	0.189	0.172	1
Fn1	0.409447	0.343326	0.665	0.645	1
Jak2	0.432164	-0.0329338	0.603	0.575	1
Stat6	0.448999	-0.011452	0.592	0.542	1
Pdia4	0.45049	-0.104012	0.721	0.675	1
Tmem173	0.459209	-0.0977982	0.83	0.805	1
Tnfrsf18	0.468263	0.116513	0.181	0.168	1
Sell	0.476659	-0.142529	0.148	0.136	1
Casp1	0.483852	-0.0621159	0.753	0.725	1
Oas2	0.487535	-0.0228373	0.133	0.139	1
Lyz2	0.526347	0.0480638	0.979	0.977	1
Ifngr1	0.536371	0.054294	0.876	0.862	1
Mcm4	0.560856	-0.133917	0.467	0.446	1
Ybx3	0.638589	-0.0447697	0.322	0.306	1
Cxcl1	0.646281	-0.0502319	0.124	0.129	1
Lgals3	0.717369	-0.0695557	0.987	0.98	1
Psen1	0.719632	0.000791528	0.844	0.81	1
Selplg	0.722473	-0.0176301	0.921	0.912	1
Fas	0.765607	0.197299	0.187	0.192	1
Hmox1	0.767669	-0.494065	0.735	0.703	1
Runx3	0.770831	-0.0484506	0.314	0.303	1
Itga4	0.791611	-0.070504	0.661	0.64	1
Dpp4	0.840458	-0.13902	0.156	0.156	1
Tlr1	0.857594	-0.0803014	0.439	0.42	1
Ccl3	0.857893	-0.0199842	0.378	0.371	1
H2-Aa	0.862359	-0.0391006	0.992	0.98	1
Arl4c	0.879298	-0.0255347	0.877	0.858	1
Jun	0.883442	0.0953023	0.513	0.49	1
Gapdh	0.885164	-0.0736191	1	0.999	1
Casp8	0.894683	-0.0750466	0.768	0.711	1
Mcm2	0.912893	-0.0613017	0.181	0.177	1
Myc	0.926868	0.247119	0.307	0.299	1
Mbp	0.98437	-0.0224074	0.446	0.427	1

[truncated: 30 more sheets: Granulocytes.SMACm_vs_vehicle, Granulocytes.BETi_vs_vehicle, Granulocytes.Combo_vs_vehicle, Granulocytes.Combo_vs_SMAC, Granulocytes.Combo_vs_BETi, B cells.SMACm_vs_vehicle, B cells.BETi_vs_vehicle, B cells.Combo_vs_vehicle, B cells.Combo_vs_SMACm, B cells.Combo_vs_BETi, T cells.SMACm_vs_vehicle, T cells.BETi_vs_vehicle, T cells.Combo_vs_vehicle, T cells.Combo_vs_SMACm, T cells.Combo_vs_BETi, CD4 T cells.SMACm_vs_vehicle, CD4 T cells.BETi_vs_vehicle, CD4 T cells.Combo_vs_vehicle, CD4 T cells.Combo_vs_SMACm, CD4 T cells.Combo_vs_BETi …]
