# Supplementary material for: Combining BET inhibition with SMAC mimetics restricts tumor growth and triggers immune surveillance in preclinical cancer models
Source: Cell Rep Med. 2025 Aug 25;6(9):102313. doi: 10.1016/j.xcrm.2025.102313 (PMC12490239; doi:10.1016/j.xcrm.2025.102313)
Supplement: Table S6. PDO information [file mmc7.xlsx]

## Sheet: Foglio1
PDO SAMPLE	GENDER	DIAGNOSED AGE	DIAGNOSED STAGE	PRIMARY TUMOR SITE	TISSUE SAMPLED LOCATION	MSI/MSS STATUS	APC MUTATION	TP53 MUTATION	RAS MUTATION	BRAF MUTATION
PDO1	F	61	4	Right colon	Metastasis	MSS	APC p.F1491fs*16	TP53 p.H179Y	WT	WT
PDO2	F	74	1	Right colon	Primary tumor	MSS	APC p.R1450*	WT	KRAS p.G12D	WT
PDO3	M	NA	NA	Left colon	Primary tumor	MSS	NA	NA	WT	BRAF p.V600E
PDO4	M	68	4	Left colon	Primary tumor	MSS	APC p.F1491fs*16	TP53 p.R306*	NRAS p.G12A	WT
PDO5	M	63	4	Left colon	Metastasis	MSS	APC p.R232*	TP53 p.V274fs*71	WT	WT
PDO6	M	56	4	Left colon	Metastasis	MSS	APC p.R232*	TP53 p.R213*	WT	WT
